# Supplementary material for: Long-read sequencing reveals genomic structural variations that underlie creation of quality protein maize
Source: Nat Commun. 2020 Jan 7;11:17. doi: 10.1038/s41467-019-14023-2 (PMC6946643; doi:10.1038/s41467-019-14023-2)
Supplement: Supplementary file 5 — Supplementary Dataset 1 [file 41467_2019_14023_MOESM5_ESM.xlsx]

## Sheet: Supplementary Data 1
Supplementary Data 1 | Summary of PAV genes in K0326Y.
ID	Chromosome	Start	End	Longest CDS	Functional annotation
K0326Y_000006	chr1	680735	684830	2040	Uncharacterized protein
K0326Y_000055	chr1	2113620	2114473	225	Uncharacterized protein
K0326Y_000067	chr1	2758469	2759978	1425	Silicon efflux transporter LSI2
K0326Y_000091	chr1	3022765	3024133	438	Uncharacterized protein
K0326Y_000110	chr1	3716243	3716842	600	Mitochondrial import inner membrane translocase subunit TIM23-2
K0326Y_000116	chr1	4099732	4102848	1179	pyrd1,pyrimidine deaminase1
K0326Y_000123	chr1	4285456	4285794	339	LysM domain containing protein
K0326Y_000148	chr1	4504897	4505252	243	Uncharacterized protein
K0326Y_000142	chr1	4778821	4780254	585	hma1,heavy metal associated1
K0326Y_000165	chr1	4875536	4877194	420	Cleavage stimulating factor 64
K0326Y_000161	chr1	5209739	5212241	654	50S ribosomal protein L11, chloroplastic
K0326Y_000210	chr1	6706192	6708475	645	Phosphatidylinositol-glycan biosynthesis class F protein
K0326Y_000214	chr1	6747485	6750950	1110	Nucleotide-diphospho-sugar transferase family protein
K0326Y_000225	chr1	6985573	6986435	240	fsgt1,flower-specific gamma-thionin1
K0326Y_000241	chr1	7558246	7560059	822	expa6,expansin-like6
K0326Y_000247	chr1	7625062	7626407	780	Chitinase 11
K0326Y_000255	chr1	7705060	7706914	951	nactf53,NAC-transcription factor 53
K0326Y_000258	chr1	7728388	7728885	498	Selenium-binding protein 3
K0326Y_000272	chr1	7943452	7944820	684	Uncharacterized protein
K0326Y_000261	chr1	7944294	7944758	465	Uncharacterized protein
K0326Y_000313	chr1	8920084	8920848	765	Noroxomaritidine synthase
K0326Y_000306	chr1	8947452	8948057	606	Tetratricopeptide repeat (TPR)-containing protein
K0326Y_000324	chr1	9617841	9623671	966	Cysteine--tRNA ligase CPS1, chloroplastic/mitochondrial
K0326Y_000333	chr1	9939677	9941494	1818	Xyloglucan galactosyltransferase KATAMARI1 homolog
K0326Y_000340	chr1	9945177	9947470	606	TRF-like 10
K0326Y_000342	chr1	10369152	10369540	288	Pectinesterase
K0326Y_000359	chr1	11152251	11160111	690	Protein translocase/ protein transporter
K0326Y_000395	chr1	12641802	12643488	699	Outer envelope pore protein 16-2, chloroplastic
K0326Y_000397	chr1	12651711	12653704	447	Mediator of RNA polymerase II transcription subunit 36a
K0326Y_000398	chr1	12853402	12853875	474	bzip24,bZIP-transcription factor 24
K0326Y_000407	chr1	12943712	12972287	2973	Probable glutamyl endopeptidase, chloroplastic
K0326Y_000417	chr1	13751313	13752089	777	XS domain containing protein expressed
K0326Y_000441	chr1	14480679	14483406	705	ATPase ARSA1
K0326Y_000445	chr1	14699271	14699671	168	Uncharacterized protein
K0326Y_000465	chr1	14940322	14940522	201	Uncharacterized protein
K0326Y_000467	chr1	14954015	14954206	192	Uncharacterized protein
K0326Y_000466	chr1	14968685	14968885	201	Uncharacterized protein
K0326Y_000458	chr1	15186757	15186984	228	Uncharacterized protein
K0326Y_000488	chr1	15407999	15415540	993	Inositol-3-phosphate synthase
K0326Y_000482	chr1	15757603	15758088	486	Uncharacterized protein
K0326Y_000493	chr1	16137214	16138757	426	PREDICTED: uncharacterized protein LOC100827106
K0326Y_000491	chr1	16353602	16354795	1194	Pentatricopeptide repeat-containing protein At5g15300
K0326Y_000530	chr1	16985339	16985686	348	Cysteine proteinase inhibitor
K0326Y_000532	chr1	17198083	17198283	201	Putative transcription factor HALR/MLL3, involved in embryonic development
K0326Y_000568	chr1	18801784	18803033	1038	ereb180,AP2-EREBP-transcription factor 180
K0326Y_000569	chr1	18866080	18867003	924	ereb182,AP2-EREBP-transcription factor 182
K0326Y_000586	chr1	18922033	18922639	441	Uncharacterized protein
K0326Y_000579	chr1	19275256	19276080	468	Uncharacterized protein
K0326Y_000657	chr1	22736174	22737038	270	Uncharacterized protein
K0326Y_000703	chr1	24041040	24044603	783	40S ribosomal protein S3a
K0326Y_000714	chr1	24582701	24583296	450	Uncharacterized protein
K0326Y_000744	chr1	26083825	26085580	690	Uncharacterized protein
K0326Y_000758	chr1	26588145	26592691	1494	Beta-glucosidase 6
K0326Y_000752	chr1	26738983	26739388	264	Uncharacterized protein
K0326Y_000760	chr1	26793024	26794564	279	Uncharacterized protein
K0326Y_000759	chr1	26797078	26799644	609	Uncharacterized protein
K0326Y_000749	chr1	26806991	26810902	834	Uncharacterized protein
K0326Y_000798	chr1	28688833	28689941	633	40S ribosomal protein S8
K0326Y_000804	chr1	29202872	29203664	342	Uncharacterized protein
K0326Y_000835	chr1	29894127	29895066	600	Uncharacterized protein
K0326Y_000842	chr1	29896320	29900501	1275	Pyrophosphate-energized vacuolar membrane proton pump
K0326Y_000862	chr1	31406422	31408142	417	Uncharacterized protein
K0326Y_000870	chr1	32079098	32080765	300	PTI1-like tyrosine-protein kinase 2
K0326Y_000896	chr1	32997646	33001701	471	MEKK and related serine/threonine protein kinases
K0326Y_000937	chr1	35219414	35220906	852	Mitochondrial import inner membrane translocase subunit Tim17
K0326Y_000956	chr1	36163371	36164241	342	DNA polymerase epsilon catalytic subunit A
K0326Y_000966	chr1	36741233	36743678	894	Tubulin beta-2 chain
K0326Y_000976	chr1	36783480	36784924	606	Domain of unknown function
K0326Y_001020	chr1	38976828	38983390	2151	LRR receptor-like serine/threonine-protein kinase ERECTA
K0326Y_001022	chr1	39018540	39019848	408	Uncharacterized protein
K0326Y_001037	chr1	39356040	39356423	384	Uncharacterized protein
K0326Y_001069	chr1	41517071	41520681	816	Cyclin-dependent kinases regulatory subunit 2
K0326Y_001094	chr1	41914003	41917286	1365	ADP-ribosylation factor GTPase-activating protein AGD7
K0326Y_001092	chr1	41918470	41919466	603	Uncharacterized protein
K0326Y_001090	chr1	42137150	42149380	642	C2 and GRAM domain-containing protein At1g03370
K0326Y_001111	chr1	43140089	43140988	417	Cullin-associated NEDD8-dissociated protein 1
K0326Y_001112	chr1	43141230	43142212	399	RNA helicase aquarius
K0326Y_001125	chr1	43473644	43475671	924	saf1,safener induced1
K0326Y_001137	chr1	44492167	44495945	1077	Probable glucuronosyltransferase03g0287800
K0326Y_001160	chr1	45392832	45393300	354	Probable isoaspartyl peptidase/L-asparaginase 2
K0326Y_001172	chr1	46748415	46749224	810	mitochondrial RNA-splicing protein MRS3
K0326Y_001204	chr1	47741654	47742423	483	prp7,pathogenesis-related protein7
K0326Y_001220	chr1	47875470	47877233	438	Protein transport protein SEC23
K0326Y_001250	chr1	49506578	49509821	624	Transcription factor MYC2
K0326Y_001247	chr1	49543974	49544348	375	Octanoyltransferase LIP2, mitochondrial
K0326Y_001249	chr1	49557568	49558189	411	tRNA-specific adenosine deaminase TAD2
K0326Y_001261	chr1	50183547	50184031	483	Uncharacterized protein
K0326Y_001275	chr1	51204213	51204674	216	Uncharacterized protein
K0326Y_001294	chr1	51718899	51719777	639	Tam3-transposase (Ac family)
K0326Y_001313	chr1	52522785	52524108	1113	Ricin B-like lectin R40C1
K0326Y_001314	chr1	52686319	52686708	267	mybr44,MYB-related-transcription factor 44
K0326Y_001329	chr1	53815390	53817043	1104	Protein NUCLEAR FUSION DEFECTIVE 5 mitochondrial
K0326Y_001384	chr1	56596604	56597443	522	SLT1 protein
K0326Y_001395	chr1	57116105	57117074	246	Omega-amidase, chloroplastic
K0326Y_001424	chr1	58794437	58794980	210	Aspartokinase 1 chloroplastic
K0326Y_001463	chr1	60639089	60641066	1017	S-norcoclaurine synthase 1
K0326Y_001482	chr1	61051497	61054603	1278	Phospholipase A1-II 7
K0326Y_001471	chr1	61281825	61282968	513	Probable mitochondrial adenine nucleotide transporter BTL3
K0326Y_001507	chr1	62381644	62384297	1122	pox2,guaiacol peroxidase2
K0326Y_001516	chr1	62476456	62476695	240	Serrate RNA effector molecule
K0326Y_001515	chr1	62478369	62478913	333	Callose synthase 3
K0326Y_001513	chr1	62479703	62481171	768	Serrate RNA effector molecule
K0326Y_001506	chr1	62544695	62546082	744	Peroxidase 2
K0326Y_001505	chr1	62754526	62755308	783	Peroxidase 2
K0326Y_001523	chr1	63019691	63021933	1707	Cytochrome P450 709B2
K0326Y_001547	chr1	63866209	63866652	444	Probable polyamine transporter At3g13620
K0326Y_001561	chr1	64920629	64921424	588	Uncharacterized protein
K0326Y_001578	chr1	66226143	66226436	294	Uncharacterized protein
K0326Y_001598	chr1	66796676	66798471	1140	Metacaspase-1
K0326Y_001593	chr1	67141879	67143540	1146	Transcription factor bHLH54
K0326Y_001618	chr1	68543746	68545538	906	platz2,PLATZ-transcription factor 2
K0326Y_001621	chr1	68711618	68712640	261	Uncharacterized protein
K0326Y_001637	chr1	69387132	69389461	375	DRIM (Down-regulated in metastasis)-like proteins
K0326Y_001643	chr1	69945368	69952998	696	Guanine nucleotide-binding protein subunit gamma 3
K0326Y_001640	chr1	69947193	69947862	366	Uncharacterized protein
K0326Y_001644	chr1	69980022	69984147	1419	Serine/threonine-protein kinase RIPK
K0326Y_001649	chr1	70213742	70214719	573	MOB kinase activator-like 1A
K0326Y_001662	chr1	70972876	70973799	924	Uncharacterized protein
K0326Y_001672	chr1	71385639	71385907	201	Uncharacterized protein
K0326Y_001670	chr1	71392584	71394910	441	Urease
K0326Y_001691	chr1	72528552	72528767	216	Uncharacterized protein
K0326Y_001682	chr1	72831110	72833600	756	F-box protein At5g39250
K0326Y_001699	chr1	72993927	72994643	240	Metallothionein-like protein 4A
K0326Y_001705	chr1	73536305	73549410	756	ATP synthase subunit gamma, chloroplastic
K0326Y_001715	chr1	73894902	73895312	411	Probable WRKY transcription factor 4
K0326Y_001721	chr1	74739256	74740499	690	Proline rich extensin signature
K0326Y_001736	chr1	74864194	74864724	531	Uncharacterized protein
K0326Y_001725	chr1	75004404	75004874	471	Uncharacterized protein
K0326Y_001723	chr1	75163598	75164452	855	Polygalacturonase inhibitor
K0326Y_001738	chr1	75763307	75764539	699	Uncharacterized protein
K0326Y_001746	chr1	76031204	76034450	786	Peroxidase 70
K0326Y_001754	chr1	76070729	76078955	753	Silicon efflux transporter LSI2
K0326Y_001760	chr1	76418338	76418907	249	Uncharacterized protein
K0326Y_001778	chr1	78351235	78351618	384	psei8,cystatin8
K0326Y_001776	chr1	78357697	78358467	609	Uncharacterized protein
K0326Y_001807	chr1	79586196	79586775	498	Phosphoacetylglucosamine mutase
K0326Y_001812	chr1	79866549	79869355	378	Photosynthetic electron transport2
K0326Y_001818	chr1	80759100	80761237	420	hAT transposon superfamily protein
K0326Y_001821	chr1	80830989	80831959	708	Probable glutathione S-transferase GSTU6
K0326Y_001833	chr1	80968216	80969078	714	gst40,glutathione transferase40
K0326Y_001832	chr1	81012050	81012854	738	Probable glutathione S-transferase GSTU6
K0326Y_001829	chr1	81090767	81091836	687	gst38,glutathione transferase38
K0326Y_001842	chr1	81105728	81109368	996	TNF receptor-associated factor homolog 1b
K0326Y_001839	chr1	81256916	81258293	237	Uncharacterized protein
K0326Y_001862	chr1	83011848	83013724	573	Protein CURVATURE THYLAKOID 1B, chloroplastic
K0326Y_001867	chr1	83351896	83363395	243	Uncharacterized protein
K0326Y_001872	chr1	83836393	83837054	219	Delta-1-pyrroline-5-carboxylate synthase B
K0326Y_001894	chr1	85126825	85127712	888	Uncharacterized protein
K0326Y_001901	chr1	85128965	85129189	225	Glutathione S-transferase, C-terminal domain
K0326Y_001903	chr1	85186507	85187058	552	glutathione transferase14
K0326Y_001898	chr1	85331485	85331854	183	putative protein phosphatase 2C 21
K0326Y_001908	chr1	85447351	85448028	678	Uncharacterized protein
K0326Y_001909	chr1	85571153	85571746	384	DVL family
K0326Y_001915	chr1	85824126	85824572	447	Probable L-type lectin-domain containing receptor kinase VI.1
K0326Y_001932	chr1	86892596	86893551	579	Myosin heavy chain-related protein
K0326Y_001938	chr1	87507262	87515259	2136	B3 domain-containing protein07g0679700
K0326Y_001944	chr1	88218152	88219333	1182	Uncharacterized protein
K0326Y_001953	chr1	88383653	88385682	258	OSJNBa0071I13.16 protein
K0326Y_001962	chr1	88888718	88889454	648	Uncharacterized protein
K0326Y_001961	chr1	89021227	89021995	696	Uncharacterized protein
K0326Y_001970	chr1	90206657	90207457	801	ereb44,AP2-EREBP-transcription factor 44
K0326Y_001978	chr1	90515084	90519515	564	Ribosomal L18p/L5e family protein
K0326Y_001976	chr1	90534691	90536509	561	Probable protein phosphatase 2C 4
K0326Y_002006	chr1	93047289	93047927	639	Isovaleryl-CoA dehydrogenase, mitochondrial
K0326Y_002022	chr1	94781922	94783661	1740	Phospholipase A1-Ibeta2 chloroplastic
K0326Y_002064	chr1	98633704	98635586	1137	Uncharacterized protein
K0326Y_002076	chr1	100133022	100134133	348	Uncharacterized protein
K0326Y_002077	chr1	100141828	100142815	729	Probable acyl-activating enzyme 1, peroxisomal
K0326Y_002120	chr1	103497597	103501675	1551	Serine carboxypeptidase-like 18
K0326Y_002143	chr1	105115314	105115643	330	ATP-dependent RNA helicase
K0326Y_002175	chr1	107107597	107110175	414	proline-rich protein 36-like
K0326Y_002189	chr1	108345548	108346325	645	Uncharacterized protein
K0326Y_002190	chr1	108374288	108374969	450	EPIDERMAL PATTERNING FACTOR-like protein 9
K0326Y_002216	chr1	110424136	110427600	819	Vesicle-associated protein 4-2
K0326Y_002212	chr1	110425457	110426611	384	Protein YIPF6
K0326Y_002228	chr1	112687844	112688611	519	CASP-like protein
K0326Y_002269	chr1	116466938	116467898	378	Nucleobase-ascorbate transporter LPE1
K0326Y_002290	chr1	119025035	119026013	447	SIT4 phosphatase-associated family protein
K0326Y_002313	chr1	121923310	121923906	597	Uncharacterized protein
K0326Y_002312	chr1	121949365	121950148	690	Uncharacterized protein
K0326Y_002350	chr1	125580268	125580498	231	Uncharacterized protein
K0326Y_002359	chr1	125996682	125997518	837	Uncharacterized protein
K0326Y_002384	chr1	129270541	129275461	1203	FOG: Reverse transcriptase
K0326Y_002389	chr1	129833480	129834744	663	Proline-rich protein 2
K0326Y_002414	chr1	131478166	131478783	618	Uncharacterized protein
K0326Y_002428	chr1	134020331	134020831	501	Dirigent protein 2
K0326Y_002660	chr1	151157222	151157488	267	Uncharacterized protein
K0326Y_002635	chr1	154153316	154153741	426	Uncharacterized protein
K0326Y_002620	chr1	155294842	155295142	231	Pectinesterase
K0326Y_002601	chr1	157086339	157088480	909	Sucrose nonfermenting 4-like protein
K0326Y_002604	chr1	157169532	157170950	438	Transcription factor jumonji (JmjC) domain-containing protein
K0326Y_002592	chr1	157743339	157746980	768	Uncharacterized protein
K0326Y_002576	chr1	159333986	159334246	186	S-acyltransferase
K0326Y_002538	chr1	162067297	162070144	285	Serine/threonine-protein kinase STY8
K0326Y_002534	chr1	162635959	162636656	333	Uncharacterized protein
K0326Y_002753	chr1	171297168	171297972	285	Serine/threonine-protein phosphatase PP2A-1 catalytic subunit
K0326Y_002783	chr1	173579344	173583026	564	Uncharacterized protein
K0326Y_002802	chr1	175690345	175691510	264	Uncharacterized protein
K0326Y_002800	chr1	175693032	175693991	552	glk50,G2-like-transcription factor50
K0326Y_002799	chr1	175718112	175718567	456	Transposon protein Pong sub-class
K0326Y_002819	chr1	177439683	177444364	420	FRIGIDA-like protein
K0326Y_002842	chr1	179090527	179095105	942	bhlh26,bHLH-transcription factor 26
K0326Y_002846	chr1	179105053	179106531	567	Transcription factor PIF4
K0326Y_002845	chr1	179109578	179109982	405	Transcription factor PIF4
K0326Y_002848	chr1	179905084	179909384	675	Casein kinase 1
K0326Y_002860	chr1	181547398	181548876	348	Probable ubiquitin conjugation factor E4
K0326Y_002911	chr1	184232711	184234243	696	Plant Tudor-like RNA-binding protein
K0326Y_002909	chr1	184235344	184237016	960	Plant Tudor-like RNA-binding protein
K0326Y_002932	chr1	185058983	185060202	471	Uncharacterized protein
K0326Y_002935	chr1	185576388	185577489	792	CTP synthase 2
K0326Y_002958	chr1	186935858	186936067	210	apomucin-like isoform X2
K0326Y_002955	chr1	186936414	186938246	507	Uncharacterized protein
K0326Y_002956	chr1	187214003	187214705	312	DUF1682 family protein
K0326Y_002957	chr1	187218458	187219160	312	DUF1682 family protein
K0326Y_002967	chr1	188255530	188259614	747	Dihydroceramide fatty acyl 2-hydroxylase FAH1
K0326Y_002989	chr1	188295240	188295770	531	Thaumatin-like protein
K0326Y_002986	chr1	188343185	188343718	534	Thaumatin-like protein
K0326Y_002985	chr1	188523945	188524478	534	Thaumatin-like protein
K0326Y_002990	chr1	188567428	188567952	525	prp5,pathogenesis related protein5
K0326Y_002975	chr1	188638117	188638986	795	Prokaryotic membrane lipoprotein lipid attachment site profile.
K0326Y_002983	chr1	188640439	188644586	891	CBBY-like protein
K0326Y_002982	chr1	188795326	188796189	471	Glycine-rich RNA-binding protein 2
K0326Y_003002	chr1	189564075	189564957	477	NADPH--cytochrome P450 reductase
K0326Y_003007	chr1	190158442	190159511	645	Uncharacterized protein
K0326Y_003008	chr1	190166295	190167364	645	Uncharacterized protein
K0326Y_003037	chr1	191469587	191470904	501	Induced stolen tip protein TUB8
K0326Y_003104	chr1	195143399	195144278	411	Uncharacterized protein
K0326Y_003099	chr1	195218987	195220004	885	myb98,MYB-transcription factor 98
K0326Y_003103	chr1	195293292	195294003	438	Uncharacterized protein
K0326Y_003125	chr1	196156129	196156938	810	Wound and phytochrome signaling involved receptor like kinase
K0326Y_003134	chr1	196195983	196196990	1008	mab2,math-btb2
K0326Y_003135	chr1	196257157	196258152	996	mab2,math-btb2
K0326Y_003128	chr1	196287965	196288948	402	Plant/MXO21-9 protein
K0326Y_003140	chr1	196654251	196655278	480	Actin cross-linking protein
K0326Y_003153	chr1	197265572	197266420	849	Delta(3,5)-Delta(2,4)-dienoyl-CoA isomerase, peroxisomal
K0326Y_003177	chr1	198209547	198211167	1092	pin7,PIN-formed protein7
K0326Y_003174	chr1	198271619	198273264	1191	CBS domain-containing protein CBSX6
K0326Y_003170	chr1	198332889	198333952	816	Putative E3 ubiquitin-protein ligase LIN-2
K0326Y_003165	chr1	198345532	198346226	426	Cysteine proteinase 1
K0326Y_003186	chr1	198381833	198384597	516	rpl17c,ribosomal protein L17c
K0326Y_003185	chr1	198582636	198584122	750	Uncharacterized protein
K0326Y_003202	chr1	199546206	199548561	804	Chaperone protein ClpB1
K0326Y_003232	chr1	201000378	201001025	648	Uncharacterized protein
K0326Y_003266	chr1	202194975	202207832	384	Prokaryotic membrane lipoprotein lipid attachment site profile.
K0326Y_003262	chr1	202209099	202209662	306	Helicase-like transcription factor CHR28
K0326Y_003271	chr1	202545252	202548635	504	S-norcoclaurine synthase 1
K0326Y_003283	chr1	202997707	202999740	915	Protein XRI1
K0326Y_003293	chr1	203747755	203749604	855	Alpha carbonic anhydrase 7
K0326Y_003302	chr1	204090022	204094221	1470	Probable peptide/nitrate transporter At3g43790
K0326Y_003313	chr1	204535189	204536175	987	Probable carboxylesterase 13
K0326Y_003312	chr1	204600476	204605194	1563	Uncharacterized protein
K0326Y_003372	chr1	207536190	207537257	1068	Uncharacterized protein
K0326Y_003383	chr1	208011108	208011528	339	Uncharacterized protein
K0326Y_003381	chr1	208071009	208071591	543	Uncharacterized protein
K0326Y_003388	chr1	208842332	208843141	810	Expansin-A32
K0326Y_003397	chr1	208932093	208938122	2541	BURP domain-containing protein 11
K0326Y_003400	chr1	209258487	209258729	243	Polcalcin Cyn d 7
K0326Y_003415	chr1	209438159	209444245	642	Protein argonaute 1C
K0326Y_003425	chr1	210090514	210091686	414	S-adenosylmethionine decarboxylase proenzyme
K0326Y_003420	chr1	210154298	210158016	786	pco077760,
K0326Y_003446	chr1	210608129	210608455	327	Prokaryotic membrane lipoprotein lipid attachment site profile.
K0326Y_003458	chr1	211351267	211358146	1440	iddp1,indeterminate domain p1
K0326Y_003463	chr1	211687003	211688195	744	NEP1-interacting protein 1
K0326Y_003468	chr1	211689327	211694826	516	Uncharacterized protein
K0326Y_003481	chr1	211879429	211879854	426	CBL-interacting protein kinase 15
K0326Y_003480	chr1	211916318	211919433	606	Beta-glucosidase 1
K0326Y_003496	chr1	212915089	212919779	837	Sialyltransferase-like protein 4
K0326Y_003497	chr1	212920406	212921179	375	Sucrose synthase 2
K0326Y_003498	chr1	213278430	213304585	681	Germin-like protein 8-13
K0326Y_003511	chr1	213402105	213403148	1044	Uncharacterized protein
K0326Y_003514	chr1	213668423	213669575	420	Protein DETOXIFICATION 42
K0326Y_003520	chr1	213896928	213897580	615	Histone H2B
K0326Y_003524	chr1	214252006	214252311	306	Uncharacterized protein
K0326Y_003541	chr1	214668720	214669133	414	Auxin-responsive protein SAUR76
K0326Y_003543	chr1	214930588	214931296	501	nactf100,NAC-transcription factor 100
K0326Y_003545	chr1	215136889	215138105	570	Protein MARD1
K0326Y_003575	chr1	217167444	217173177	1116	cncr1,cinnamoyl CoA reductase1
K0326Y_003593	chr1	218166610	218167722	1113	zhd5,ZF-HD-transcription factor 5
K0326Y_003611	chr1	218520097	218520796	435	Uncharacterized protein
K0326Y_003618	chr1	219531120	219532086	519	YGL010w-like protein
K0326Y_003617	chr1	219586696	219587790	1095	Arabinanase/levansucrase/invertase
K0326Y_003636	chr1	220061211	220062137	513	2-oxoglutarate dehydrogenase, mitochondrial
K0326Y_003635	chr1	220070676	220071253	177	Uncharacterized protein
K0326Y_003645	chr1	220666937	220669857	1647	tps7,terpene synthase7
K0326Y_003655	chr1	221240106	221241129	240	THO complex subunit 4C
K0326Y_003661	chr1	221387650	221388511	780	Phytochrome A
K0326Y_003686	chr1	222785949	222787953	324	Uncharacterized protein
K0326Y_003696	chr1	223262245	223263036	792	Uncharacterized protein
K0326Y_003702	chr1	223690006	223691202	606	Pentatricopeptide repeat-containing protein At1g15510, chloroplastic
K0326Y_003714	chr1	224315861	224316517	333	Uncharacterized protein
K0326Y_003721	chr1	224833267	224845833	1110	DEAD-box ATP-dependent RNA helicase 29
K0326Y_003746	chr1	226149962	226150822	402	Nudix hydrolase 15, mitochondrial
K0326Y_003758	chr1	226470995	226471652	573	Uncharacterized protein
K0326Y_003760	chr1	227213033	227213596	564	Uncharacterized protein
K0326Y_003808	chr1	228493444	228494268	825	Peroxidase 57
K0326Y_003803	chr1	228496015	228497142	1128	L-gulonolactone oxidase 2
K0326Y_003791	chr1	228764033	228764305	273	Uncharacterized protein
K0326Y_003821	chr1	229575107	229580731	882	ABC transporter B family member 18
K0326Y_003854	chr1	230914043	230915374	414	ABC transporter B family member 6
K0326Y_003867	chr1	231459773	231466192	519	Tubulin-folding cofactor D
K0326Y_003865	chr1	231845035	231845379	345	Uncharacterized protein
K0326Y_003883	chr1	232334562	232336324	210	Transposon protein Ac/Ds sub-class
K0326Y_003890	chr1	232377737	232380518	645	Probable ascorbate-specific transmembrane electron transporter 1
K0326Y_003894	chr1	232851564	232853457	1074	Tetratricopeptide repeat (TPR)-like superfamily protein
K0326Y_003918	chr1	233770874	233771197	324	Uncharacterized protein
K0326Y_003917	chr1	233808422	233808715	294	Uncharacterized protein
K0326Y_003919	chr1	233815937	233816230	294	Uncharacterized protein
K0326Y_003962	chr1	235451024	235452733	345	G patch domain-containing protein 11
K0326Y_003981	chr1	235536399	235536933	309	WD repeat-containing protein 70
K0326Y_003969	chr1	235732178	235732612	435	Ripening-related protein grip22
K0326Y_003974	chr1	235857996	235858304	309	Ripening-related protein grip22
K0326Y_003979	chr1	235859920	235861812	426	SCAR-like protein 2
K0326Y_003984	chr1	236279213	236280059	387	Uncharacterized protein
K0326Y_003988	chr1	236322134	236322573	267	AICAR transformylase/IMP cyclohydrolase/methylglyoxal synthase
K0326Y_004050	chr1	239708508	239709820	720	Uncharacterized protein
K0326Y_004108	chr1	241915749	241918715	513	F-box protein VBF
K0326Y_004172	chr1	245778724	245779095	372	Uncharacterized protein
K0326Y_004184	chr1	246285081	246285590	510	armadillo repeat only 1
K0326Y_004189	chr1	246285552	246286223	672	Probable acyl-activating enzyme 5, peroxisomal
K0326Y_004183	chr1	246286102	246327936	1023	armadillo repeat only 1
K0326Y_004190	chr1	246286375	246286839	465	Bacterial chemotaxis sensory transducer signature
K0326Y_004202	chr1	246505015	246505439	174	Cellulose synthase-like protein D3
K0326Y_004215	chr1	247016949	247019302	621	Uncharacterized protein
K0326Y_004212	chr1	247042709	247044056	618	Uncharacterized protein
K0326Y_004209	chr1	247223781	247225942	615	ADP-ribosylation factor GTPase-activating protein AGD3
K0326Y_004233	chr1	248120315	248120593	279	Putative RNA polymerase II subunit B1 CTD phosphatase RPAP2 homolog
K0326Y_004235	chr1	248581939	248585580	1440	Protein DETOXIFICATION 16
K0326Y_004291	chr1	251546413	251548758	1119	Cystathionine gamma-synthase 1, chloroplastic
K0326Y_004318	chr1	253353930	253358173	1128	GDSL esterase/lipase At4g16230
K0326Y_004329	chr1	253725278	253726351	1074	Uncharacterized protein
K0326Y_004346	chr1	254306224	254306865	642	Uncharacterized protein
K0326Y_004370	chr1	255170358	255170786	429	Gamma-glutamyl peptidase 5
K0326Y_004362	chr1	255172058	255174568	522	Uncharacterized protein
K0326Y_004398	chr1	256333672	256336130	606	hAT transposon superfamily protein
K0326Y_004417	chr1	257695291	257696180	786	NAD(P)-binding Rossmann-fold superfamily protein
K0326Y_004433	chr1	257889177	257889715	363	Tetratricopeptide repeat (TPR)-like superfamily protein
K0326Y_004435	chr1	257891724	257892529	180	Uncharacterized protein
K0326Y_004444	chr1	258396375	258397125	651	Glutathione S-transferase U24
K0326Y_004443	chr1	258503578	258506568	702	Pollen Ole e 1 allergen and extensin family protein
K0326Y_004468	chr1	259804789	259806212	342	Ankyrin repeat and KH domain-containing protein mask
K0326Y_004469	chr1	260182707	260183036	330	Uncharacterized protein
K0326Y_004488	chr1	261152693	261154387	1386	UDP-glycosyltransferase 91D1
K0326Y_004497	chr1	261594673	261597977	603	Rhodanese
K0326Y_004492	chr1	261733589	261738725	1485	Protein DETOXIFICATION 29
K0326Y_004532	chr1	262904336	262906069	474	ATPase 4 plasma membrane-type
K0326Y_004525	chr1	263289433	263291363	747	lbd11,LBD-transcription factor 11
K0326Y_004533	chr1	263544945	263545253	309	Uncharacterized protein
K0326Y_004544	chr1	263850514	263852985	219	Sucrose nonfermenting 4-like protein
K0326Y_004565	chr1	264405506	264406776	333	ankyrin-3
K0326Y_004574	chr1	265176991	265177233	243	Os03g0673100-like protein
K0326Y_004632	chr1	266505411	266505704	294	Auxin responsive protein
K0326Y_004624	chr1	266630170	266630481	312	Auxin-responsive protein SAUR71
K0326Y_004627	chr1	266636489	266637940	630	lbd12,LBD-transcription factor 12
K0326Y_004623	chr1	266718974	266724175	429	Lactoylglutathione lyase / glyoxalase I family protein
K0326Y_004621	chr1	266760392	266762557	1230	Cytochrome P450 87A3
K0326Y_004641	chr1	267228170	267240873	732	Ankyrin repeat family protein
K0326Y_004659	chr1	267639512	267640591	1080	nas3,nicotianamine synthase 3
K0326Y_004655	chr1	267687569	267688414	519	2,3-bisphosphoglycerate-independent phosphoglycerate mutase
K0326Y_004657	chr1	267855522	267855976	309	Uncharacterized protein
K0326Y_004692	chr1	269583438	269584689	420	Fe(2+) transport protein 1
K0326Y_004702	chr1	270053560	270060730	1743	Plasma membrane ATPase 1
K0326Y_004703	chr1	270289818	270290823	501	serine carboxypeptidase-like 51 isoform X4
K0326Y_004722	chr1	270708313	270712680	543	A Male reproductive organ-specific protein
K0326Y_004712	chr1	270785835	270787770	1419	iaglu1,indol-3-ylacetyl glucosyl transferase1
K0326Y_004735	chr1	270934334	270935011	678	Germin-like protein 3-6
K0326Y_004747	chr1	271419546	271420108	246	alkaline alpha galactosidase 1
K0326Y_004745	chr1	271725132	271728738	474	Protein yippee-like
K0326Y_004774	chr1	272466048	272466218	171	Uncharacterized protein
K0326Y_004809	chr1	274421407	274422405	639	Granule-bound starch synthase 1b, chloroplastic/amyloplastic (Fragment)
K0326Y_004808	chr1	274684544	274686026	453	Protein TRANSPARENT TESTA 16
K0326Y_004829	chr1	275078915	275079936	390	Chemocyanin
K0326Y_004854	chr1	276306106	276306693	195	Uncharacterized protein
K0326Y_004877	chr1	277014839	277015213	375	Cortical cell-delineating protein
K0326Y_004901	chr1	277923968	277924981	1014	Hyccin protein
K0326Y_004904	chr1	278068769	278070408	612	Lipid phosphate phosphatase delta
K0326Y_004903	chr1	278132184	278132810	627	Uncharacterized protein
K0326Y_004898	chr1	278250459	278255548	894	Phosphatidylinositol transfer protein 3
K0326Y_004902	chr1	278305477	278307041	291	Uncharacterized protein
K0326Y_004940	chr1	279950686	279952874	990	Thioredoxin-like protein AAED1, chloroplastic
K0326Y_004933	chr1	280250433	280250789	357	Uncharacterized protein
K0326Y_004943	chr1	280547626	280548619	399	Photosystem I reaction centre subunit N (PSAN or PSI-N)
K0326Y_004966	chr1	281709470	281710186	717	Uncharacterized protein
K0326Y_004977	chr1	282145114	282150195	1515	Serine hydroxymethyltransferase, mitochondrial
K0326Y_005016	chr1	283434778	283435854	222	Vacuolar protein sorting-associated protein 22 homolog 1
K0326Y_005011	chr1	283718713	283721161	1101	F-box protein family-like protein
K0326Y_005048	chr1	284561321	284565374	1002	hxa102,histone acetyltransferase complex component102
K0326Y_005052	chr1	284826566	284827709	513	Probable mitochondrial adenine nucleotide transporter BTL3
K0326Y_005075	chr1	285396877	285397876	438	Succinate dehydrogenase [ubiquinone] flavoprotein subunit, mitochondrial
K0326Y_005078	chr1	285624521	285625455	414	Regulator of Vps4 activity in the MVB pathway protein
K0326Y_005073	chr1	285688796	285690729	717	mta1,ribosomal protein L13A homolog
K0326Y_005089	chr1	286154197	286155376	507	Lamin-like protein
K0326Y_005100	chr1	286325200	286327622	1032	OsWRKY4 family protein
K0326Y_005103	chr1	286747431	286753166	570	Serine hydroxymethyltransferase 4
K0326Y_005119	chr1	287269145	287275094	303	Mediator of RNA polymerase II transcription subunit 36a
K0326Y_005165	chr1	288666920	288667465	546	Uncharacterized protein
K0326Y_005164	chr1	288668917	288670613	522	CCG-binding protein 1
K0326Y_005158	chr1	288749819	288758931	1173	Probable transcription factor KAN4
K0326Y_005182	chr1	289710038	289713463	375	Cytochrome c oxidase subunit 6a, mitochondrial
K0326Y_005199	chr1	290788689	290790373	270	Dolichol-phosphate mannose synthase subunit 3
K0326Y_005210	chr1	290798617	290799351	372	UDP-glycosyltransferase 75D1
K0326Y_005224	chr1	290996157	290996617	366	OSJNBa0008M17.14-like protein
K0326Y_005253	chr1	291957106	291957732	426	Uncharacterized protein
K0326Y_005258	chr1	292369465	292369745	204	Anthranilate synthase beta subunit 1, chloroplastic
K0326Y_005266	chr1	292677427	292677804	378	Protein phosphatase 1 regulatory subunit INH3
K0326Y_005283	chr1	293404325	293405746	528	Anaphase-promoting complex subunit 4
K0326Y_005317	chr1	294892612	294893699	600	Lipid binding protein
K0326Y_005320	chr1	294913423	294914007	585	hagtf8,GNAT-transcription factor 8
K0326Y_005341	chr1	295501759	295502391	633	Uncharacterized protein
K0326Y_005363	chr1	295893701	295895893	876	Indole-3-glycerol phosphate lyase, chloroplastic
K0326Y_005352	chr1	296350006	296350272	267	Uncharacterized protein
K0326Y_005355	chr1	296351711	296352167	240	Uncharacterized protein
K0326Y_005353	chr1	296354654	296354920	267	Uncharacterized protein
K0326Y_005370	chr1	296587747	296595814	477	Uncharacterized protein
K0326Y_005379	chr1	297138742	297140433	603	Protein YLS3
K0326Y_005397	chr1	297811968	297813879	825	40S ribosomal protein S2-4
K0326Y_005417	chr1	297991068	298000158	4875	Disease resistance protein RPM1
K0326Y_005452	chr1	299208693	299209409	717	ereb159,AP2-EREBP-transcription factor 159
K0326Y_005486	chr1	300370752	300371189	438	Zinc finger protein ZAT11
K0326Y_005489	chr1	300383536	300383967	315	Actin-depolymerizing factor 3
K0326Y_005485	chr1	300561213	300562718	1077	Uncharacterized protein
K0326Y_005487	chr1	300680638	300681817	1116	transcription termination factor MTERF2, chloroplastic isoform X2
K0326Y_005492	chr1	300683516	300690913	804	Dolichyl-phosphate beta-glucosyltransferase
K0326Y_005493	chr1	300791403	300820694	2070	Disease resistance protein RGA2
K0326Y_005503	chr1	300869904	300874566	792	Translocation protein SEC62
K0326Y_005500	chr1	300953668	301036456	3606	Receptor-like cytoplasmic kinase 176
K0326Y_005511	chr1	301650640	301652966	1083	L10-interacting MYB domain-containing protein
K0326Y_005528	chr1	302361378	302361948	450	Dihydroflavonol-4-reductase
K0326Y_005558	chr1	302747807	302748468	525	Putative AC9 transposase
K0326Y_005569	chr1	302922119	302923394	546	Cell number regulator 7 OS
K0326Y_005577	chr1	302998994	302999206	213	Uncharacterized protein
K0326Y_005589	chr1	304049538	304096749	336	Plasma membrane ATPase 1
K0326Y_005601	chr1	304213178	304215553	1137	11-beta-hydroxysteroid dehydrogenase-like 5
K0326Y_005593	chr1	304327642	304328601	960	Salt tolerance protein
K0326Y_005616	chr1	304687189	304688793	1179	GDSL esterase/lipase At3g48460
K0326Y_005635	chr1	304950938	304952635	1134	Pirin-like protein 2
K0326Y_005642	chr1	305350606	305359084	702	A F-box and FBD-domains
K0326Y_005630	chr1	305355579	305355926	348	U-box domain-containing protein 34
K0326Y_005651	chr1	305405733	305406074	342	Uncharacterized protein
K0326Y_005678	chr1	306853326	306855360	1023	Uncharacterized protein
K0326Y_029326	chr10	252987	254006	1020	Protein STRICTOSIDINE SYNTHASE-LIKE 10
K0326Y_029352	chr10	861597	863021	1425	Scarecrow-like protein 3
K0326Y_029361	chr10	1280622	1281313	183	Uncharacterized protein
K0326Y_029392	chr10	1484952	1485254	303	zhd10,ZF-HD-transcription factor 10
K0326Y_029387	chr10	1592687	1593446	516	Probable apyrase 3
K0326Y_029381	chr10	1685247	1698379	2100	Disease resistance protein Piks-2
K0326Y_029377	chr10	1770421	1771092	579	Uncharacterized protein
K0326Y_029398	chr10	1977322	1977702	381	Putative nuclear RNA export factor SDE5
K0326Y_029409	chr10	2123612	2214442	558	BTB/POZ domain-containing protein SR1IP1
K0326Y_029405	chr10	2130670	2131350	681	Uncharacterized protein
K0326Y_029406	chr10	2222362	2222571	210	Uncharacterized protein
K0326Y_029400	chr10	2224745	2229181	4437	Disease resistance protein RGA2
K0326Y_029404	chr10	2293002	2293384	330	Os01g0112866-like protein
K0326Y_029426	chr10	3091558	3092801	360	plt1,phospholipid transfer protein homolog1
K0326Y_029427	chr10	3173227	3173981	231	Non-specific lipid-transfer protein 2
K0326Y_029441	chr10	3437405	3437725	321	Uncharacterized protein
K0326Y_029442	chr10	3480151	3483056	396	Uncharacterized protein
K0326Y_029440	chr10	3679958	3680278	321	Uncharacterized protein
K0326Y_029443	chr10	3726587	3728579	234	Uncharacterized protein
K0326Y_029481	chr10	3886003	3886754	516	Uncharacterized protein
K0326Y_029455	chr10	3886267	3886953	687	Uncharacterized protein
K0326Y_029477	chr10	4041330	4042372	303	Phytosulfokines 2
K0326Y_029471	chr10	4055553	4056011	459	Uncharacterized protein
K0326Y_029464	chr10	4219488	4220211	375	Phytosulfokines 5
K0326Y_029499	chr10	4259170	4260670	1182	MED26 transcription factor
K0326Y_029503	chr10	4269490	4270183	558	MED26 transcription factor
K0326Y_029490	chr10	4650638	4650862	225	Protein LITTLE ZIPPER 4
K0326Y_029488	chr10	4667322	4668413	1092	MED26 transcription factor
K0326Y_029486	chr10	4672870	4674240	1371	Probable glycosyltransferase 3
K0326Y_029494	chr10	4782628	4784274	534	Transcription factor TGAL4
K0326Y_029506	chr10	5241931	5242260	330	Serine/threonine-protein kinase SAPK10
K0326Y_029517	chr10	5251001	5255819	711	Probable cellulose synthase A catalytic subunit 8 [UDP-forming]
K0326Y_029516	chr10	5323168	5325033	435	glutathione S-transferase T2-like
K0326Y_029527	chr10	5824378	5825550	1173	Transcription repressor OFP13
K0326Y_029553	chr10	6686212	6686691	480	Uncharacterized protein
K0326Y_029584	chr10	7434739	7435916	345	Uncharacterized protein
K0326Y_029590	chr10	7645453	7646901	420	salt1,SalT homolog1
K0326Y_029595	chr10	7912138	7913475	426	aasr1,abscisic acid stress ripening1
K0326Y_029612	chr10	8384481	8385805	597	Uncharacterized protein
K0326Y_029613	chr10	8614680	8616354	825	Fatty acid amide hydrolase
K0326Y_029625	chr10	9431991	9432683	693	WAS
K0326Y_029654	chr10	10375805	10378057	339	Uncharacterized protein
K0326Y_029647	chr10	10497099	10508312	594	Inositol-3-phosphate synthase
K0326Y_029646	chr10	10653358	10655413	1503	Amino acid permease 2
K0326Y_029657	chr10	10854118	10856417	297	Uncharacterized protein
K0326Y_029669	chr10	11826888	11827912	957	Guanine nucleotide-binding protein-like NSN1
K0326Y_029681	chr10	12501307	12505955	1140	ifunctional epoxide hydrolase 2
K0326Y_029693	chr10	13292054	13292971	297	Uncharacterized protein
K0326Y_029701	chr10	13853959	13854435	477	Uncharacterized protein
K0326Y_029711	chr10	14180536	14181567	1032	Uncharacterized protein
K0326Y_029721	chr10	14439900	14442294	555	Uncharacterized protein
K0326Y_029717	chr10	14737328	14738596	561	gcsh1,glycine cleavage system protein H1
K0326Y_029727	chr10	14756991	14757512	522	Uncharacterized protein
K0326Y_029722	chr10	14824164	14826360	951	BTB/POZ domain-containing protein At5g66560
K0326Y_029723	chr10	14846635	14848796	315	Uncharacterized protein
K0326Y_029728	chr10	15299168	15301146	711	Photosystem I reaction center subunit N, chloroplastic
K0326Y_029736	chr10	15438575	15441286	1161	de18,defective18
K0326Y_029796	chr10	20811886	20816053	279	Uncharacterized protein
K0326Y_029807	chr10	21486958	21487901	192	WD40 repeat protein
K0326Y_029848	chr10	24383830	24385038	639	Nucleoside diphosphate kinase IV, chloroplastic/mitochondrial
K0326Y_029842	chr10	24673345	24673890	546	Uncharacterized protein
K0326Y_029857	chr10	24833501	24833815	315	Glutaredoxin-C15
K0326Y_029864	chr10	25583965	25591845	825	Acyl carrier protein 1, chloroplastic
K0326Y_029870	chr10	26090990	26091852	432	Cold-regulated 413 plasma membrane protein 2
K0326Y_029877	chr10	26886206	26893788	2463	phd4,PHD-transcription factor 4
K0326Y_029883	chr10	27314994	27425677	861	Probable L-type lectin-domain containing receptor kinase S.7
K0326Y_029903	chr10	29954560	29956843	534	Transcription initiation factor TFIID subunit 9
K0326Y_029905	chr10	30716369	30716710	342	2-methoxy-6-polyprenyl-14-benzoquinol methylase mitochondrial
K0326Y_029919	chr10	31537255	31538079	348	Uncharacterized protein
K0326Y_029922	chr10	32208443	32208730	288	Uncharacterized protein
K0326Y_029935	chr10	34065830	34067750	171	4-hydroxy-7-methoxy-3-oxo-3,4-dihydro-2H-1,4-benzoxazin-2-yl glucoside beta-D-glucosidase 1, chloroplastic
K0326Y_029949	chr10	35403106	35403497	291	Uncharacterized protein
K0326Y_029955	chr10	35547822	35548017	159	Embryo defective 1379
K0326Y_029957	chr10	35968689	35969565	528	pebp20,phosphatidylethanolamine-binding protein20
K0326Y_029958	chr10	35982318	35982668	351	Uncharacterized protein
K0326Y_029966	chr10	37109049	37109606	267	Probable serine/threonine-protein kinase PIX7
K0326Y_029963	chr10	37111241	37115421	525	Probable potassium transporter 9
K0326Y_029996	chr10	40058257	40058556	300	Uncharacterized protein
K0326Y_030114	chr10	55600399	55602648	435	Helicase protein MOM1
K0326Y_030111	chr10	55642331	55643746	660	Exosome complex component RRP45B
K0326Y_030112	chr10	55647405	55647817	300	Phosphatidylinositol/phosphatidylcholine transfer protein SFH13
K0326Y_030133	chr10	56973369	56975699	870	nactf110,NAC-transcription factor 110
K0326Y_030137	chr10	56996386	56997761	306	DIS3-like exonuclease 2
K0326Y_030135	chr10	57246855	57247114	180	Maltose excess protein 1 chloroplastic
K0326Y_030139	chr10	57598552	57600720	1260	sacd10,stearoyl-acyl-carrier-protein desaturase10
K0326Y_030145	chr10	58786082	58790563	525	Probable LRR receptor-like serine/threonine-protein kinase At1g56130
K0326Y_030167	chr10	61073686	61081045	1365	Protein ECERIFERUM 26
K0326Y_030209	chr10	64925882	64927401	426	Syntaxin-binding protein 5-like
K0326Y_030231	chr10	66402276	66402755	480	Seed maturation protein
K0326Y_030242	chr10	67829738	67830897	222	Thiosulfate/3-mercaptopyruvate sulfurtransferase 1, mitochondrial
K0326Y_030252	chr10	67894263	67895236	465	Uncharacterized protein
K0326Y_030255	chr10	68062093	68062731	639	Uncharacterized protein
K0326Y_030263	chr10	68514572	68515173	600	DNA ligase 6
K0326Y_030268	chr10	68924910	68925572	285	E3 ubiquitin-protein ligase CCNB1IP1-like protein
K0326Y_030274	chr10	69489959	69490671	384	WAT1-related protein
K0326Y_030281	chr10	70048156	70051124	1620	tps9,terpene synthase9
K0326Y_030282	chr10	70322291	70325812	1563	tps4,terpene synthase4
K0326Y_030285	chr10	70447032	70447760	375	Leucine--tRNA ligase, cytoplasmic
K0326Y_030286	chr10	70503764	70504825	384	Beta-glucosidase 1
K0326Y_030287	chr10	70546942	70547648	606	putative non-LTR retroelement reverse transcriptase
K0326Y_030340	chr10	75461341	75461957	270	Uncharacterized protein
K0326Y_030337	chr10	75565684	75592184	1071	Putative NAC domain transcription factor superfamily protein
K0326Y_030383	chr10	78497012	78499691	1056	myb92,MYB-transcription factor 92
K0326Y_030388	chr10	78873823	78876571	1095	Uncharacterized protein
K0326Y_030399	chr10	79603740	79604961	285	PHD finger protein ALFIN-LIKE 6
K0326Y_030407	chr10	80534378	80536557	672	Multiple organellar RNA editing factor 9 chloroplastic
K0326Y_030405	chr10	80545492	80546659	345	Uncharacterized protein
K0326Y_030438	chr10	81413008	81413704	471	Uncharacterized protein
K0326Y_030433	chr10	81423635	81424177	543	DNA ligase 6
K0326Y_030450	chr10	82191224	82205554	1143	myb101,MYB-transcription factor 101
K0326Y_030458	chr10	82595162	82596421	573	Histone-lysine N-methyltransferase ATXR3
K0326Y_030464	chr10	83218160	83219247	1020	prx35,peroxidase35
K0326Y_030465	chr10	83264155	83281276	1188	Sugar transporter ERD6-like 6
K0326Y_030507	chr10	85208138	85208488	267	Probable protein ABIL4
K0326Y_030516	chr10	85725165	85725446	282	Uncharacterized protein
K0326Y_030519	chr10	85755902	85756150	249	Uncharacterized protein
K0326Y_030520	chr10	85810875	85811171	297	Uncharacterized protein
K0326Y_030517	chr10	85854947	85855216	270	Uncharacterized protein
K0326Y_030521	chr10	85863299	85863595	297	Uncharacterized protein
K0326Y_030570	chr10	88330387	88332531	846	Probable 2-oxoglutarate-dependent dioxygenase At3g50210
K0326Y_030576	chr10	88621340	88623852	207	Chemocyanin
K0326Y_030571	chr10	88659858	88660917	351	Aconitate hydratase 3, mitochondrial
K0326Y_030578	chr10	88932763	88935881	492	Mitochondrial inner membrane protease subunit 2
K0326Y_030579	chr10	89361066	89361448	252	Uncharacterized protein
K0326Y_030583	chr10	89746757	89747623	432	Uncharacterized protein
K0326Y_030642	chr10	94326155	94326418	264	Potato inhibitor I family
K0326Y_030654	chr10	95178159	95185671	303	ABC transporter B family member 19
K0326Y_030665	chr10	95580884	95582933	522	Ricin B-like lectin R40G3
K0326Y_030680	chr10	96724341	96725857	1176	Uncharacterized protein
K0326Y_030690	chr10	97241389	97243431	222	PREDICTED: dolichyl-diphosphooligosaccharide--protein glycosyltransferase subunit 2
K0326Y_030692	chr10	97409578	97410849	789	expa3,alpha expansin3
K0326Y_030720	chr10	98688348	98690765	459	Expansin-like A1
K0326Y_030796	chr10	104697827	104699872	372	rpl35,60S ribosomal protein L35
K0326Y_030806	chr10	105723746	105725645	549	Uncharacterized protein
K0326Y_030809	chr10	105728312	105728817	351	ABC transporter C family member 10
K0326Y_030816	chr10	106498790	106500649	1698	indolin-2-one monooxygenase
K0326Y_030831	chr10	107496840	107497282	312	Myosin heavy chain-related
K0326Y_030844	chr10	107915066	107917445	315	Heat shock complementing factor1
K0326Y_030839	chr10	107917736	107918086	351	Chaperone protein dnaJ-related
K0326Y_030832	chr10	107994897	107996293	828	Uncharacterized protein
K0326Y_030842	chr10	108023430	108024451	480	abi21,ABI3-VP1-transcription factor 21
K0326Y_030845	chr10	108350359	108351687	186	Sm-like protein LSM6A
K0326Y_030848	chr10	108772989	108773426	438	Beta-13-N-Acetylglucosaminyltransferase family protein
K0326Y_030854	chr10	108982620	108985118	1203	JNBa0055C08.12-like protein
K0326Y_030856	chr10	109005644	109007857	387	Membrane-anchored ubiquitin-fold protein
K0326Y_030906	chr10	112167987	112170907	432	Histone H2A
K0326Y_030912	chr10	112331798	112334084	243	sfb1,SF1 binding protein candidate1
K0326Y_030926	chr10	112885684	112885971	288	2-methoxy-6-polyprenyl-14-benzoquinol methylase mitochondrial
K0326Y_030931	chr10	113398537	113400450	576	HVA22-like protein i
K0326Y_030953	chr10	114795279	114795824	363	PREDICTED: uncharacterized protein LOC104421336
K0326Y_030948	chr10	114797955	114798479	525	Copper transporter 6
K0326Y_030947	chr10	114851642	114854468	1371	Aluminum-activated malate transporter 1
K0326Y_030958	chr10	114967617	114972801	2040	Transducin/WD40 repeat-like superfamily protein
K0326Y_030964	chr10	115794600	115795524	315	aasr5,abscisic acid stress ripening5
K0326Y_030972	chr10	116351308	116354454	753	COP9 signalosome complex subunit 8
K0326Y_030976	chr10	116634617	116634871	255	Pyrophosphate-energized vacuolar membrane proton pump
K0326Y_030997	chr10	117187347	117187730	384	Uncharacterized protein
K0326Y_030991	chr10	117192179	117193083	516	smt1,sterol methyltransferase1
K0326Y_030992	chr10	117333666	117335244	741	PsbP domain-containing protein 2 chloroplastic
K0326Y_030989	chr10	117358453	117361849	1581	Amino-acid permease BAT1 homolog
K0326Y_031031	chr10	118457679	118459844	1494	Endoglucanase 11
K0326Y_031043	chr10	119194859	119195759	333	Uncharacterized protein
K0326Y_031046	chr10	119491110	119492296	549	Histone-lysine N-methyltransferase ATXR3
K0326Y_031085	chr10	120833207	120833605	399	arabinogalactan protein 1
K0326Y_031147	chr10	123021858	123022391	534	Probable inactive receptor kinase At1g48480
K0326Y_031138	chr10	123040471	123041097	627	Protein FLOURY 1
K0326Y_031148	chr10	123043466	123046042	741	Vacuolar iron transporter 1.1
K0326Y_031143	chr10	123046274	123063937	1281	PREDICTED: uncharacterized protein LOC9271854 isoform X1
K0326Y_031145	chr10	123064324	123068817	774	ans1,anthranilate synthase homolog1
K0326Y_031173	chr10	123863690	123873751	549	Monothiol glutaredoxin-S4, mitochondrial
K0326Y_031187	chr10	124842444	124843051	504	Uncharacterized protein
K0326Y_031183	chr10	124861445	124861756	312	Uncharacterized protein
K0326Y_031201	chr10	125283525	125283968	444	Transcription factor PHYTOCHROME INTERACTING FACTOR-LIKE 13
K0326Y_031272	chr10	127906270	127906729	339	Uncharacterized protein
K0326Y_031278	chr10	127975793	127976999	297	Uncharacterized protein
K0326Y_031301	chr10	129042402	129042895	336	Probable methyltransferase PMT15
K0326Y_031292	chr10	129275295	129278269	1122	GDSL esterase/lipase LTL1
K0326Y_031297	chr10	129278425	129280667	801	2-phytyl-1,4-beta-naphthoquinone methyltransferase, chloroplastic
K0326Y_031290	chr10	129280725	129287596	1035	Diphthine methyltransferase
K0326Y_031295	chr10	129329270	129331886	831	mybr68,MYB-related-transcription factor 68
K0326Y_031327	chr10	130038760	130045927	855	F-actin capping protein, alpha subunit
K0326Y_031320	chr10	130059812	130060188	327	Two pore potassium channel a
K0326Y_031319	chr10	130271315	130273270	555	Pre-mRNA-processing factor 19
K0326Y_031336	chr10	130696466	130697189	249	pco090777,
K0326Y_031339	chr10	130713105	130716629	357	Oxygen-evolving enhancer protein 3-2, chloroplastic
K0326Y_031344	chr10	130723626	130728901	798	DUF3755 family protein
K0326Y_031349	chr10	131125793	131129299	1101	ATP-dependent Clp protease proteolytic subunit 2, mitochondrial
K0326Y_031367	chr10	131684120	131684572	453	his2b6,
K0326Y_031384	chr10	132369103	132372428	966	Salutaridine reductase
K0326Y_031382	chr10	132600199	132600564	264	Uncharacterized protein
K0326Y_031383	chr10	132601500	132601739	240	SKP1-interacting partner 15
K0326Y_031413	chr10	132894006	132898661	1599	Vacuolar iron transporter homolog 2
K0326Y_031405	chr10	132985484	132986458	498	NAD(P)H-quinone oxidoreductase subunit M, chloroplastic
K0326Y_031434	chr10	134086024	134095095	1788	DNAJ heat shock N-terminal domain-containing protein
K0326Y_031433	chr10	134159771	134164854	753	DMR6 (DOWNY MILDEW RESISTANT 6)
K0326Y_031444	chr10	134313605	134314506	519	JNBa0088A01.13-like protein
K0326Y_031467	chr10	134747636	134747932	297	Uncharacterized protein
K0326Y_031466	chr10	134752371	134752676	306	Uncharacterized protein
K0326Y_031473	chr10	134820862	134823424	1122	Purine permease 21
K0326Y_031478	chr10	135298485	135298691	207	Uncharacterized protein
K0326Y_031511	chr10	136445964	136446545	582	10A19I.15
K0326Y_031525	chr10	136600736	136603626	696	10A19I.15
K0326Y_031524	chr10	136649414	136657448	1059	Kinesin-like protein KIN-14E
K0326Y_031531	chr10	136833583	136834148	291	Arginine--tRNA ligase, chloroplastic/mitochondrial
K0326Y_031539	chr10	137097393	137101629	1500	Probable serine/threonine-protein kinase PIX13
K0326Y_031547	chr10	137372897	137374560	1278	GDSL esterase/lipase At5g55050
K0326Y_031548	chr10	137428708	137430374	1167	GDSL esterase/lipase At5g55050
K0326Y_031551	chr10	137562189	137562521	333	Uncharacterized protein
K0326Y_031544	chr10	137866586	137866924	339	Uncharacterized protein
K0326Y_031558	chr10	138364427	138365322	399	Uncharacterized protein
K0326Y_031571	chr10	138541152	138541805	654	OSJNBa0010H02.21-like protein
K0326Y_031570	chr10	138546205	138546882	678	Uncharacterized protein
K0326Y_031576	chr10	138635159	138636357	876	Expansin-B5
K0326Y_031597	chr10	138900467	138901096	630	Ethylene-responsive transcription factor ERF034
K0326Y_031596	chr10	138923739	138924590	852	Ethylene-responsive transcription factor ERF035
K0326Y_031594	chr10	139278397	139279209	813	Tetratricopeptide repeat (TPR)-like superfamily protein
K0326Y_031604	chr10	139282396	139282979	483	S-norcoclaurine synthase 2
K0326Y_031602	chr10	139336469	139337345	483	S-norcoclaurine synthase 2
K0326Y_031624	chr10	139973684	139974201	423	Uncharacterized protein
K0326Y_031625	chr10	140107295	140108711	357	Late embryogenesis abundant protein At5g17165
K0326Y_031616	chr10	140154867	140155367	444	60S ribosomal protein L12-1
K0326Y_031633	chr10	140551452	140554364	816	Multiple organellar RNA editing factor 2 chloroplastic
K0326Y_031631	chr10	140779570	140780860	891	Probable xyloglucan endotransglucosylase/hydrolase protein 16
K0326Y_031669	chr10	141780304	141783933	1452	Protein ENDOSPERM DEFECTIVE 1
K0326Y_031671	chr10	141829103	141830505	1167	PLASMODESMATA CALLOSE-BINDING PROTEIN 3
K0326Y_031680	chr10	141960435	141972565	897	Peroxisomal 2,4-dienoyl-CoA reductase
K0326Y_031683	chr10	142246987	142247938	192	PREDICTED: cysteine-rich and transmembrane domain-containing protein A
K0326Y_031729	chr10	142858013	142859080	1068	Uncharacterized protein
K0326Y_031713	chr10	142925884	142929490	441	Prokaryotic membrane lipoprotein lipid attachment site profile.
K0326Y_031709	chr10	143299622	143300110	489	Myosin-1
K0326Y_031741	chr10	143640608	143642322	915	Anthocyanidin reductase ((2S)-flavan-3-ol-forming)
K0326Y_031761	chr10	144189839	144196531	453	Sm-like protein LSM7
K0326Y_031760	chr10	144361228	144361993	258	Protein EPIDERMAL PATTERNING FACTOR 2
K0326Y_031778	chr10	144446634	144447325	201	Uncharacterized protein
K0326Y_031777	chr10	144476378	144477083	225	Uncharacterized protein
K0326Y_031774	chr10	144743551	144747438	1155	Microtubule-associated protein RP/EB family member 1A
K0326Y_031782	chr10	144810419	144817013	963	Flavanone 3-dioxygenase 2
K0326Y_031821	chr10	145372393	145372873	390	Laccase-22
K0326Y_031829	chr10	145389375	145392068	540	Uncharacterized protein
K0326Y_031854	chr10	145891398	145893195	1317	G-type lectin S-receptor-like serine/threonine-protein kinase SD2-5
K0326Y_031858	chr10	146026123	146028344	285	Protein VAC14-like protein
K0326Y_031849	chr10	146065266	146066039	774	E3 ubiquitin-protein ligase ATL42
K0326Y_031852	chr10	146216909	146221192	429	Probable protein phosphatase 2C 45
K0326Y_031853	chr10	146269842	146297869	789	MAP3K epsilon protein kinase 1
K0326Y_031871	chr10	146823343	146823837	495	SAUR23-auxin-responsive SAUR family member
K0326Y_031870	chr10	146830962	146834959	1428	GTP cyclohydrolase 1
K0326Y_031887	chr10	146943163	146944348	1032	WUSCHEL-related homeobox 1A
K0326Y_031896	chr10	147098615	147101392	738	Ubiquitin carboxyl-terminal hydrolase 3
K0326Y_031886	chr10	147303699	147303938	240	Uncharacterized protein
K0326Y_031921	chr10	147762149	147763101	516	Early nodulin-like protein 2
K0326Y_031902	chr10	147800259	147801773	747	lhcb6,light harvesting chlorophyll a/b binding protein6
K0326Y_031926	chr10	147818071	147818436	366	Probable metal-nicotianamine transporter YSL10
K0326Y_031953	chr10	148252202	148252990	789	Stem-specific protein TSJT1
K0326Y_031931	chr10	148255796	148257042	417	Uncharacterized protein
K0326Y_031944	chr10	148269064	148269731	426	Uncharacterized protein
K0326Y_031962	chr10	148271291	148271902	531	E3 ubiquitin-protein ligase ORTHRUS 2
K0326Y_031939	chr10	148350348	148351753	435	dba3,DNA binding activity3
K0326Y_031969	chr10	148700141	148701046	906	Probable CCR4-associated factor 1 homolog 11
K0326Y_032000	chr10	148973757	148974368	612	Cationic peroxidase SPC4
K0326Y_032014	chr10	149554868	149559728	612	Acyl-coenzyme A thioesterase 13
K0326Y_005809	chr2	16202	17125	924	AP2/ERF and B3 domain-containing protein01g0693400
K0326Y_005810	chr2	156609	156851	243	Uncharacterized protein
K0326Y_005816	chr2	240783	241349	567	Uncharacterized protein
K0326Y_005817	chr2	306600	309742	966	ALA-interacting subunit 3
K0326Y_005823	chr2	655332	666663	342	Double Clp-N motif-containing P-loop nucleoside triphosphate hydrolase superfamily protein
K0326Y_005840	chr2	942961	943842	387	Tetraspanin-19
K0326Y_005862	chr2	970850	973194	360	FRIGIDA-like protein
K0326Y_005858	chr2	985156	988168	939	Replication protein A 70 kDa DNA-binding subunit B
K0326Y_005832	chr2	1107015	1108557	621	Dof zinc finger protein DOF5.8
K0326Y_005883	chr2	1387487	1388672	975	Chaperone protein dnaJ C76, chloroplastic
K0326Y_005864	chr2	1496671	1498923	1671	Probable acyl-activating enzyme 5, peroxisomal
K0326Y_005873	chr2	1619023	1619466	444	Probable metal-nicotianamine transporter YSL10
K0326Y_005876	chr2	1699819	1700112	294	Pentatricopeptide repeat-containing protein At3g46790, chloroplastic
K0326Y_005869	chr2	1833165	1835593	420	Uncharacterized protein
K0326Y_005930	chr2	2682171	2683782	987	Flavanone 3-dioxygenase 3
K0326Y_005965	chr2	3426279	3426707	429	SAUR-like auxin-responsive protein family
K0326Y_005961	chr2	3429044	3429211	168	U3 small nucleolar ribonucleoprotein protein IMP3
K0326Y_005971	chr2	3444403	3448299	546	26S proteasome non-ATPase regulatory subunit 7 homolog B
K0326Y_005954	chr2	3543787	3550549	1104	Double-stranded RNA-binding protein 1
K0326Y_005972	chr2	3721415	3721639	225	Probable NADPH:quinone oxidoreductase 2
K0326Y_006008	chr2	4361682	4362116	435	Os07g0120600-like protein
K0326Y_006011	chr2	4365015	4365446	432	Os07g0120600-like protein
K0326Y_006009	chr2	4370689	4371123	435	Os07g0120600-like protein
K0326Y_006012	chr2	4374022	4374453	432	Os07g0120600-like protein
K0326Y_006039	chr2	5037846	5038421	576	Ripening-related protein 3
K0326Y_006037	chr2	5058760	5059951	741	PREDICTED: uncharacterized protein LOC4331628
K0326Y_006027	chr2	5137077	5138507	1431	Flavonol 3-O-glucosyltransferase UGT89B1
K0326Y_006061	chr2	5315196	5315453	258	DNA topoisomerase 2
K0326Y_006075	chr2	6029939	6032422	558	Glutathione S-transferase U10
K0326Y_006088	chr2	6061613	6062215	603	Sterile alpha motif (SAM) domain-containing protein
K0326Y_006085	chr2	6066649	6069402	531	Uncharacterized protein
K0326Y_006097	chr2	6155226	6157038	1203	Microtubule-associated protein TORTIFOLIA1
K0326Y_006073	chr2	6155364	6157057	492	Feruloyl CoA ortho-hydroxylase 1
K0326Y_006100	chr2	6699705	6700017	210	Uncharacterized protein
K0326Y_006110	chr2	6701831	6707229	1761	FGGY carbohydrate kinase domain-containing protein
K0326Y_006101	chr2	6778134	6779330	414	propep1,precursor elicitor peptide1
K0326Y_006099	chr2	6799755	6800886	459	propep3,precursor elicitor peptide3
K0326Y_006134	chr2	7097106	7097569	363	BTB/POZ domain-containing protein NPY2
K0326Y_006128	chr2	7099830	7100460	243	Protein EPIDERMAL PATTERNING FACTOR 2
K0326Y_006126	chr2	7258393	7258656	264	Wound induced protein
K0326Y_006156	chr2	7958259	7958915	276	26S proteasome regulatory subunit 7B
K0326Y_006150	chr2	7978750	7981612	1527	Organic cation/carnitine transporter 4
K0326Y_006170	chr2	8466151	8466468	318	Hsp101
K0326Y_006167	chr2	8512281	8515534	1137	KH domain-containing protein HEN4
K0326Y_006161	chr2	8518141	8518371	231	Cyclic nucleotide-gated ion channel 2
K0326Y_006213	chr2	9454333	9454746	414	60S ribosomal protein L27-3
K0326Y_006220	chr2	9673659	9675339	654	Uncharacterized protein
K0326Y_006239	chr2	9892120	9908003	1182	Peptidyl-prolyl cis-trans isomerase CYP21-1
K0326Y_006231	chr2	9987392	9993951	669	F-box/WD-40 repeat-containing protein At5g21040
K0326Y_006249	chr2	10595294	10633357	645	Probable LRR receptor-like serine/threonine-protein kinase At1g56130
K0326Y_006255	chr2	10681385	10686090	1653	Lecithin-cholesterol acyltransferase-like 4
K0326Y_006281	chr2	11093016	11093630	504	Chaperone protein ClpB1
K0326Y_006320	chr2	12501257	12501478	222	Methionyl-tRNA synthetase
K0326Y_006352	chr2	14360154	14360809	357	Uncharacterized protein
K0326Y_006350	chr2	14360819	14361960	870	Uncharacterized protein
K0326Y_006353	chr2	14373989	14374264	276	Uncharacterized protein
K0326Y_006359	chr2	14507522	14508151	630	Uncharacterized protein
K0326Y_006390	chr2	17599687	17603030	966	Mitochondrial carnitine/acylcarnitine carrier-like protein
K0326Y_006396	chr2	17771592	17772113	522	Proteinaceous RNase P 2
K0326Y_006458	chr2	20257036	20258816	360	Uncharacterized protein
K0326Y_006466	chr2	20519556	20520992	1437	Cis-zeatin O-glucosyltransferase 1
K0326Y_006483	chr2	21534795	21535832	1038	nagk1,N-acetylglutamate kinase1
K0326Y_006503	chr2	21902670	21906098	483	Thiol-disulfide oxidoreductase LTO1
K0326Y_006496	chr2	22141801	22143128	354	Probable isoaspartyl peptidase/L-asparaginase 3
K0326Y_006556	chr2	23998864	24001341	273	Uncharacterized protein
K0326Y_006565	chr2	24421397	24422249	435	Peptide chain release factor PrfB2, chloroplastic
K0326Y_006578	chr2	25002007	25005079	714	Probable ascorbate-specific transmembrane electron transporter 1
K0326Y_006587	chr2	25097309	25098184	876	basic proline-rich protein-like
K0326Y_006582	chr2	25176246	25179231	876	Transcription factor LAF1
K0326Y_006583	chr2	25326174	25327764	315	(+)-neomenthol dehydrogenase
K0326Y_006595	chr2	25465522	25467869	390	Elicitor-responsive protein 3
K0326Y_006610	chr2	25982174	25982775	531	Uncharacterized protein
K0326Y_006697	chr2	30085434	30087830	855	pip2a,plasma membrane intrinsic protein2
K0326Y_006709	chr2	30451271	30453313	516	Ubiquitin-conjugating enzyme E2 5A
K0326Y_006721	chr2	31228327	31233354	594	Bifunctional nuclease 2
K0326Y_006748	chr2	34846060	34847144	309	Two-component response regulator-like APRR9
K0326Y_006756	chr2	35143028	35145408	789	Alpha/beta hydrolase domain-containing protein 17C
K0326Y_006764	chr2	35166006	35166805	657	PREDICTED: class E vacuolar protein-sorting machinery protein HSE1
K0326Y_006751	chr2	35193824	35197132	549	60S ribosomal protein L11
K0326Y_006771	chr2	35476340	35479788	426	Nucleolar complex-associated protein
K0326Y_006782	chr2	36707246	36707845	600	Domain of unknown function (DUF3511)
K0326Y_006794	chr2	37145551	37146463	342	NEDD8-activating enzyme E1 catalytic subunit
K0326Y_006793	chr2	37156244	37156843	249	Sister chromatid cohesion protein SCC2
K0326Y_006790	chr2	37287931	37289041	426	Protein transport protein SEC16B homolog
K0326Y_006787	chr2	37289295	37290172	396	Cytochrome c-type biogenesis ccda-like chloroplastic protein
K0326Y_006812	chr2	38025784	38026223	345	Uncharacterized protein
K0326Y_006827	chr2	39284498	39286557	1041	Succinate dehydrogenase [ubiquinone] iron-sulfur subunit 1, mitochondrial
K0326Y_006856	chr2	40501669	40509565	2106	Outer envelope protein 80, chloroplastic
K0326Y_006881	chr2	41490509	41492316	669	Probable low-specificity L-threonine aldolase 1
K0326Y_006896	chr2	42261405	42263123	1350	Protein GPR107
K0326Y_006891	chr2	42270212	42272039	540	Aminopeptidase M1
K0326Y_006909	chr2	42482507	42486104	900	JNBa0043L24.15-like protein
K0326Y_006906	chr2	42822210	42824495	960	Protein LOW PSII ACCUMULATION 1, chloroplastic
K0326Y_006931	chr2	43824465	43872047	1749	Protein NUCLEAR FUSION DEFECTIVE 4
K0326Y_006960	chr2	44889690	44892844	261	Uncharacterized protein
K0326Y_006951	chr2	44939000	44942631	312	Enhancer of rudimentary homolog
K0326Y_006952	chr2	45189171	45190262	165	Uncharacterized protein
K0326Y_006987	chr2	46151604	46152858	1158	Uncharacterized protein
K0326Y_006976	chr2	46182383	46183391	702	Chitinase 5
K0326Y_006989	chr2	46583819	46585876	261	asparagine synthetase domain-containing protein 1
K0326Y_007006	chr2	47113293	47113826	534	Uncharacterized protein
K0326Y_007048	chr2	49541558	49542346	333	Copper transport protein family
K0326Y_007060	chr2	49703409	49704350	357	Disease resistance protein RGA5
K0326Y_007059	chr2	49864161	49864850	690	Uncharacterized protein
K0326Y_007055	chr2	49932181	49944131	609	Nuclear envelope-associated protein 2
K0326Y_007073	chr2	50621497	50622501	693	Peroxidase 31
K0326Y_007074	chr2	50843114	50844148	1035	Probable long-chain-alcohol O-fatty-acyltransferase 1
K0326Y_007081	chr2	51353215	51355534	534	Dynein light chain
K0326Y_007093	chr2	51836021	51836743	261	mads63,MADS-transcription factor 63
K0326Y_007097	chr2	51867358	51872744	813	Folylpolyglutamate synthase
K0326Y_007100	chr2	51993473	51995312	1083	nactf32,NAC-transcription factor 32
K0326Y_007101	chr2	52068980	52069806	564	Casparian strip membrane protein 2
K0326Y_007099	chr2	52073393	52073654	261	Uncharacterized protein
K0326Y_007107	chr2	52099233	52100144	186	Uncharacterized protein
K0326Y_007113	chr2	52657216	52657443	228	Dehydrodolichyl diphosphate synthase 6
K0326Y_007117	chr2	52775971	52777423	381	Vacuolar protein sorting-associated protein 2 homolog 1
K0326Y_007134	chr2	53052153	53052428	276	SKP1-interacting partner 15
K0326Y_007132	chr2	53206710	53208112	591	Wound/stress protein
K0326Y_007137	chr2	53381799	53382119	321	Uncharacterized protein
K0326Y_007135	chr2	53571708	53575632	309	Uncharacterized protein
K0326Y_007171	chr2	54652389	54653275	540	zep1,zeaxanthin epoxidase1
K0326Y_007182	chr2	55136214	55138090	990	Non-functional NADPH-dependent codeinone reductase 2
K0326Y_007174	chr2	55165322	55168671	1224	Serine carboxypeptidase-like 7
K0326Y_007192	chr2	55917254	55918327	1074	thx15,Trihelix-transcription factor 15
K0326Y_007198	chr2	55938358	55938906	549	Uncharacterized protein
K0326Y_007196	chr2	56019058	56019996	939	23.2 kDa heat shock protein
K0326Y_007220	chr2	57102977	57104625	231	Uncharacterized protein
K0326Y_007211	chr2	57277383	57278623	693	Chloride channel protein CLC-c
K0326Y_007233	chr2	57545335	57545673	219	Glucose-6-phosphate isomerase 1, chloroplastic
K0326Y_007250	chr2	58777417	58777696	180	PREDICTED: uncharacterized protein LOC107303416
K0326Y_007245	chr2	58863166	58863922	384	RNA 2&apos;-phosphotransferase Tpt1
K0326Y_007259	chr2	59663661	59668405	312	Methylthiotransferase
K0326Y_007275	chr2	60873593	60874773	381	Acetyltransferase At1g77540
K0326Y_007282	chr2	60874923	60876985	453	F-box protein 7
K0326Y_007278	chr2	61207453	61208322	267	Thioredoxin M3
K0326Y_007285	chr2	61222920	61226050	1011	Uncharacterized protein
K0326Y_007313	chr2	63952029	63954572	555	Probable plastid-lipid-associated protein 7, chloroplastic
K0326Y_007323	chr2	64343611	64344021	411	Histone H3.2
K0326Y_007325	chr2	65254538	65255864	678	NDR1/HIN1-like protein 1
K0326Y_007332	chr2	65290544	65294237	2595	Protein SMAX1-LIKE 3
K0326Y_007344	chr2	65338073	65339164	585	Transmembrane protein C20orf108
K0326Y_007346	chr2	65446488	65446973	486	Copper transporter 6
K0326Y_007334	chr2	65661279	65662224	792	probable F-box protein At2g36090
K0326Y_007347	chr2	65732145	65734400	330	Small RNA-binding protein 11, chloroplastic
K0326Y_007348	chr2	65740271	65740550	228	glycine-rich RNA-binding protein 2
K0326Y_007350	chr2	65875513	65875907	243	phloem-specific lectin
K0326Y_007358	chr2	66446964	66449248	861	php10012,
K0326Y_007357	chr2	66547792	66549699	168	T-complex protein 1 subunit gamma
K0326Y_007363	chr2	66942023	66945325	1605	Globulin-1 S allele
K0326Y_007362	chr2	67047164	67048703	531	pebp4,phosphatidylethanolamine-binding protein4
K0326Y_007366	chr2	67246902	67247617	387	Uncharacterized protein
K0326Y_007370	chr2	67834029	67841935	243	s1fa1,S1Fa-like-transcription factor 1
K0326Y_007408	chr2	70945522	70950156	2475	Potassium transporter 1
K0326Y_007417	chr2	71472430	71474280	789	Protein PYRICULARIA ORYZAE RESISTANCE 21
K0326Y_007445	chr2	73883380	73884336	792	Uncharacterized protein
K0326Y_007452	chr2	74576083	74577627	225	Uncharacterized protein
K0326Y_007449	chr2	74740367	74741075	411	Uncharacterized protein
K0326Y_007482	chr2	79954354	79959133	1695	Protein NUCLEAR FUSION DEFECTIVE 4
K0326Y_007479	chr2	80029486	80031346	552	Uncharacterized protein
K0326Y_007483	chr2	80036964	80038980	579	40S ribosomal protein S7
K0326Y_007498	chr2	81686025	81686874	411	Uncharacterized protein
K0326Y_007567	chr2	87921432	87924120	336	E2F transcription factor-like E2FE
K0326Y_007575	chr2	89063413	89064154	573	Uncharacterized protein
K0326Y_007576	chr2	89080331	89081072	573	Uncharacterized protein
K0326Y_007594	chr2	91916119	91916382	264	Uncharacterized protein
K0326Y_007595	chr2	91927219	91927530	219	Guanosine deaminase
K0326Y_007597	chr2	92059794	92061832	1308	Disease resistance protein RPS2
K0326Y_007600	chr2	92820899	92821570	672	Uncharacterized protein
K0326Y_007675	chr2	101866283	101866459	177	Uncharacterized protein
K0326Y_007673	chr2	102248637	102249524	750	Uncharacterized protein
K0326Y_007709	chr2	106853276	106862684	1485	Uncharacterized protein
K0326Y_007728	chr2	108425685	108426002	228	Uncharacterized protein
K0326Y_007727	chr2	108616100	108616972	873	Uncharacterized protein
K0326Y_007723	chr2	108689672	108693367	2328	Probable beta-D-xylosidase 7
K0326Y_007753	chr2	112984167	112986688	372	QWRF family
K0326Y_007762	chr2	113635684	113636175	492	Uncharacterized protein
K0326Y_007787	chr2	116093859	116097177	735	Triosephosphate isomerase cytosolic
K0326Y_007797	chr2	117240132	117257358	735	Thylakoid lumenal 15.0 kDa protein 2 chloroplastic
K0326Y_007807	chr2	118177908	118178296	288	Uncharacterized protein
K0326Y_007803	chr2	118349568	118354419	321	Peptidyl-prolyl cis-trans isomerase CYP63
K0326Y_007810	chr2	119181752	119183858	1188	L-3-cyanoalanine synthase 2, mitochondrial
K0326Y_007812	chr2	119210663	119211307	267	Bifunctional L-3-cyanoalanine synthase/cysteine synthase C1, mitochondrial
K0326Y_007828	chr2	120344406	120346199	681	Uncharacterized protein
K0326Y_007826	chr2	120347010	120348970	879	Uncharacterized protein
K0326Y_007843	chr2	122037062	122039469	720	Serine-threonine protein kinase plant-type
K0326Y_007855	chr2	122611898	122640412	927	Pentatricopeptide repeat-containing protein At3g04750, mitochondrial
K0326Y_007864	chr2	122880289	122880666	378	Uncharacterized protein
K0326Y_007866	chr2	122959777	122960169	393	RNA Polymerase C (III) 37 kDa subunit
K0326Y_007876	chr2	123935729	123936031	303	Uncharacterized protein
K0326Y_007892	chr2	125356128	125357147	546	Regulator of Vps4 activity in the MVB pathway protein
K0326Y_007900	chr2	125513489	125519958	2253	Disease resistance protein Piks-2
K0326Y_007919	chr2	127304583	127305077	495	Uncharacterized protein
K0326Y_007933	chr2	129174937	129175224	288	Uncharacterized protein
K0326Y_007942	chr2	130374422	130374637	216	Uncharacterized protein
K0326Y_007961	chr2	133816106	133817620	1092	hsbp1,herbicide safener binding protein1
K0326Y_007964	chr2	134648497	134650942	669	Probable LRR receptor-like serine/threonine-protein kinase At3g47570
K0326Y_007970	chr2	135046039	135048905	1170	Uncharacterized protein
K0326Y_007982	chr2	136232995	136234380	1080	Probable glucuronosyltransferase04g0650300
K0326Y_007981	chr2	136291802	136293794	696	Transcription factor bHLH78
K0326Y_007997	chr2	137801430	137802014	546	glycine-rich cell wall structural protein 2
K0326Y_008004	chr2	138418263	138424050	1992	Protein ACCELERATED CELL DEATH 6
K0326Y_008016	chr2	140839913	140841537	1419	Probable glucan endo-1,3-beta-glucosidase A6
K0326Y_008042	chr2	143785758	143786375	426	Uncharacterized protein
K0326Y_008040	chr2	143787926	143788370	330	NO-associated protein 1 chloroplastic/mitochondrial
K0326Y_008075	chr2	147971074	147973369	663	dentin sialophosphoprotein-related
K0326Y_008082	chr2	148798659	148799012	354	Uncharacterized protein
K0326Y_008116	chr2	151554421	151555445	336	CTP synthase
K0326Y_008119	chr2	151911829	151914816	297	Aromatic aminotransferase ISS1
K0326Y_008126	chr2	152861524	152863009	1101	bx14,benzoxazinone synthesis14
K0326Y_008135	chr2	152908477	152909977	621	Uncharacterized protein
K0326Y_008161	chr2	154478054	154478458	405	Uncharacterized protein
K0326Y_008153	chr2	154793184	154793794	288	Class III aminotransferase
K0326Y_008185	chr2	156205699	156206136	438	Uncharacterized protein
K0326Y_008193	chr2	156697803	156698364	207	Cytochrome b-c1 complex subunit 9
K0326Y_008202	chr2	156998426	156998848	423	Uncharacterized protein
K0326Y_008203	chr2	157291343	157291727	318	Embryo defective 1379
K0326Y_008218	chr2	158984113	158985032	396	Protein kinase APK1B chloroplast
K0326Y_008226	chr2	159059673	159065731	339	Phenylalanine ammonia-lyase
K0326Y_008229	chr2	159415917	159417113	1197	PTO-like protein kinase
K0326Y_008239	chr2	159938939	159939872	216	transcription factor MYB86 isoform X2
K0326Y_008236	chr2	159943341	159944060	267	Copper-transporting ATPase PAA2, chloroplastic
K0326Y_008254	chr2	160951678	160952106	429	Uncharacterized protein
K0326Y_008255	chr2	161112125	161112896	606	Uncharacterized protein
K0326Y_008249	chr2	161260328	161262359	795	mRNA turnover protein 4 homolog
K0326Y_008285	chr2	163140867	163141142	276	Uncharacterized protein
K0326Y_008292	chr2	164327194	164328759	912	nactf5,NAC-transcription factor 5
K0326Y_008318	chr2	166444479	166445644	639	Quinone-oxidoreductase QR2
K0326Y_008339	chr2	168427772	168428607	738	60 kDa jasmonate-induced protein
K0326Y_008337	chr2	168498458	168499293	750	60 kDa jasmonate-induced protein
K0326Y_008341	chr2	169125239	169125576	189	UNC-50 family protein
K0326Y_008347	chr2	169133501	169137303	564	60S ribosomal protein L17
K0326Y_008345	chr2	169347231	169347518	288	Uncharacterized protein
K0326Y_008358	chr2	170069497	170069856	360	Antimicrobial peptide 1
K0326Y_008359	chr2	170094957	170095677	351	Nuclear pore complex protein NUP93A
K0326Y_008361	chr2	170173641	170174073	309	Uncharacterized protein
K0326Y_008363	chr2	170429102	170431218	1140	ACT domain-containing protein ACR10
K0326Y_008364	chr2	170501649	170503810	795	Probable protein phosphatase 2C 5
K0326Y_008414	chr2	173508360	173508666	306	Uncharacterized protein
K0326Y_008424	chr2	173996484	173997069	201	Uncharacterized protein
K0326Y_008421	chr2	174167145	174174498	2472	COP1-interacting protein 7
K0326Y_008447	chr2	175404951	175406085	1044	DIMBOA UDP-glucosyltransferase BX8
K0326Y_008446	chr2	175547285	175547665	231	Uncharacterized protein
K0326Y_008439	chr2	175781298	175782366	459	Homogentisate geranylgeranyltransferase, chloroplastic
K0326Y_008450	chr2	176056916	176060047	1080	Coatomer subunit beta'-1
K0326Y_008457	chr2	176080836	176081216	381	N-acetylglucosaminyltransferase
K0326Y_008456	chr2	176088899	176090040	582	L-Ala-D/L-amino acid epimerase
K0326Y_008481	chr2	177749997	177750560	321	Uncharacterized protein
K0326Y_008489	chr2	177953960	177954253	294	Uncharacterized protein
K0326Y_008487	chr2	178031037	178034585	447	Ubiquitin-conjugating enzyme E2-17 kDa
K0326Y_008522	chr2	179971059	179980801	1407	Cytochrome P450 71A1
K0326Y_008521	chr2	180023195	180025191	513	bzip40,bZIP-transcription factor 40
K0326Y_008514	chr2	180107876	180114017	645	V-type proton ATPase subunit D
K0326Y_008535	chr2	180661167	180667154	534	RING/U-box superfamily protein
K0326Y_008527	chr2	180760402	180761065	630	Probable indole-3-pyruvate monooxygenase YUCCA9
K0326Y_008568	chr2	182814374	182815564	546	Uncharacterized protein
K0326Y_008582	chr2	183416365	183416664	300	Uncharacterized protein
K0326Y_008598	chr2	183965425	183967928	945	UDP-glycosyltransferase 90A2
K0326Y_008595	chr2	184066964	184068167	591	prin2,plastid redox insensitive2
K0326Y_008611	chr2	184618312	184619055	210	Uncharacterized protein
K0326Y_008607	chr2	184694062	184695838	423	Endoglucanase 22
K0326Y_008606	chr2	184794899	184795177	279	Uncharacterized protein
K0326Y_008616	chr2	185161628	185163255	408	Uncharacterized protein
K0326Y_008627	chr2	185696041	185696655	255	Heavy metal-associated isoprenylated plant protein 7
K0326Y_008625	chr2	185698625	185702510	1602	Cysteine-rich receptor-like protein kinase 10
K0326Y_008636	chr2	185942644	185970838	171	Uncharacterized protein
K0326Y_008683	chr2	188969586	188971313	504	putative RING zinc finger domain superfamily protein isoform X1
K0326Y_008675	chr2	189046988	189049188	1272	ereb202,AP2-EREBP-transcription factor 202
K0326Y_008670	chr2	189123167	189126362	303	Uncharacterized protein
K0326Y_008678	chr2	189179949	189180895	558	SAUR-like auxin-responsive protein family
K0326Y_008674	chr2	189218923	189221434	252	Uncharacterized protein
K0326Y_008680	chr2	189268952	189269668	717	Uncharacterized protein
K0326Y_008697	chr2	189369470	189373683	582	20 kDa chaperonin, chloroplastic
K0326Y_008691	chr2	189461605	189463739	684	zim13,ZIM-transcription factor 13
K0326Y_008685	chr2	189467035	189468887	816	Photosystem I chlorophyll a/b-binding protein 6, chloroplastic
K0326Y_008690	chr2	189716471	189716832	207	transcription factor SPT20 homolog
K0326Y_008749	chr2	191391827	191392291	465	Uncharacterized protein
K0326Y_008744	chr2	191489046	191490368	1323	gbptf8,GeBP-transcription factor 8
K0326Y_008746	chr2	191523485	191524538	384	HVA22-like protein
K0326Y_008750	chr2	191663965	191666428	1101	Probable potassium transporter 17
K0326Y_008747	chr2	191714918	191715193	276	Uncharacterized protein
K0326Y_008765	chr2	192669313	192674931	1407	Protein transport protein SEC23
K0326Y_008805	chr2	193344242	193345414	1173	E3 ubiquitin-protein ligase ATL6
K0326Y_008796	chr2	193441934	193444206	609	Uncharacterized protein
K0326Y_008798	chr2	193444987	193445397	411	Uclacyanin 1
K0326Y_008806	chr2	193708747	193709058	312	Basic leucine zipper 43
K0326Y_008815	chr2	193913720	193914457	738	dof2,DNA binding with one finger2
K0326Y_008819	chr2	194150420	194150713	294	Uncharacterized protein
K0326Y_008844	chr2	194387039	194389233	687	Uncharacterized protein
K0326Y_008835	chr2	194490774	194493074	237	Uncharacterized protein
K0326Y_008831	chr2	194504247	194504670	249	Polyadenylate-binding protein 3
K0326Y_008841	chr2	194769788	194770585	798	Fasciclin-like arabinogalactan protein 7
K0326Y_008824	chr2	194812563	194813698	564	Uncharacterized protein
K0326Y_008877	chr2	195868425	195870064	990	Pathogenesis-related thaumatin superfamily protein
K0326Y_008880	chr2	196282893	196283108	216	nudC domain-containing protein 2
K0326Y_008921	chr2	197608939	197609601	663	Cytochrome b561 and DOMON domain-containing protein At5g47530
K0326Y_008937	chr2	198257009	198258281	216	Hydroxyacylglutathione hydrolase 2 mitochondrial
K0326Y_008943	chr2	198476880	198481175	1431	UDP-glycosyltransferase 79
K0326Y_008949	chr2	198481744	198482423	474	Glycosyltransferase
K0326Y_008947	chr2	198522532	198523280	219	Cytochrome c oxidase assembly protein PET191
K0326Y_008950	chr2	198819513	198820750	336	Uncharacterized protein
K0326Y_008982	chr2	199578480	199579121	642	Uncharacterized protein
K0326Y_008971	chr2	199640768	199643243	777	Vacuolar protein sorting-associated protein 22 homolog 1
K0326Y_008968	chr2	199645279	199649993	792	tac1,tiller angle control1
K0326Y_009004	chr2	200689097	200690238	846	Protein STAY-GREEN, chloroplastic
K0326Y_009016	chr2	201221511	201222470	960	PLC-like phosphodiesterases superfamily protein
K0326Y_009031	chr2	201666139	201666582	444	Predicted membrane protein
K0326Y_009048	chr2	201908612	201909832	1221	Putrescine hydroxycinnamoyltransferase
K0326Y_009047	chr2	201989970	201990738	315	Putrescine hydroxycinnamoyltransferase 3
K0326Y_009036	chr2	202049521	202050871	1338	Putrescine hydroxycinnamoyltransferase
K0326Y_009046	chr2	202131122	202131811	393	Uncharacterized protein
K0326Y_009056	chr2	202314110	202314496	387	Auxin-responsive protein SAUR36
K0326Y_009058	chr2	202319602	202319900	222	Uncharacterized protein
K0326Y_009078	chr2	203290505	203292468	255	DNA replication licensing factor MCM2
K0326Y_009093	chr2	203806155	203807709	744	SNARE associated Golgi protein family
K0326Y_009110	chr2	203982054	203989530	1479	Basic helix-loop-helix (BHLH) DNA-binding superfamily protein
K0326Y_009122	chr2	204410141	204413942	414	Uncharacterized protein
K0326Y_009127	chr2	204415048	204424319	978	Mannose-P-dolichol utilization defect 1 protein homolog 2
K0326Y_009144	chr2	205025535	205027041	273	ATP-citrate synthase alpha chain protein 3
K0326Y_009140	chr2	205138232	205140033	564	A Predicted glyoxylase
K0326Y_009143	chr2	205240623	205241093	471	Glycine-rich protein
K0326Y_009137	chr2	205242309	205242707	399	Uncharacterized protein
K0326Y_009174	chr2	205972136	205972885	366	Cyclin-B1-1
K0326Y_009168	chr2	206079052	206082884	516	1,4-dihydroxy-2-naphthoyl-CoA thioesterase 1
K0326Y_009177	chr2	206857369	206858130	312	Uncharacterized protein
K0326Y_009198	chr2	207664594	207665370	579	RNA-binding (RRM/RBD/RNP motifs) family protein
K0326Y_009191	chr2	207827937	207828717	690	Transcription factor bHLH99
K0326Y_009226	chr2	208799190	208799408	219	Uncharacterized protein
K0326Y_009227	chr2	208896288	208896506	219	Uncharacterized protein
K0326Y_009234	chr2	209064474	209065807	252	protein GDAP2 homolog isoform X2
K0326Y_009228	chr2	209066335	209067122	558	Cyclin-P4-1
K0326Y_009244	chr2	209387519	209387851	333	Uncharacterized protein
K0326Y_009256	chr2	210559383	210563868	882	Myosin-5
K0326Y_009297	chr2	211959811	211963777	408	Protein FATTY ACID EXPORT 5
K0326Y_009317	chr2	212523540	212526512	546	Pentatricopeptide repeat-containing protein At5g46100
K0326Y_009321	chr2	212735413	212736972	267	Thioredoxin-like 1-2, chloroplastic
K0326Y_009333	chr2	212812968	212813931	324	Serine/arginine-rich SC35-like splicing factor SCL28
K0326Y_009316	chr2	212829674	212830774	408	Protein H2A.7
K0326Y_009349	chr2	213119372	213119782	411	Universal stress protein PHOS34
K0326Y_009356	chr2	213645597	213647277	846	Chlorophyll a-b binding protein of LHCII type III, chloroplastic
K0326Y_009350	chr2	213693895	213696946	1305	Elongation factor 1-alpha
K0326Y_009388	chr2	214453392	214453733	342	Uncharacterized protein
K0326Y_009394	chr2	214962617	214963802	678	GDSL esterase/lipase
K0326Y_009395	chr2	215132823	215133191	369	Uncharacterized protein
K0326Y_009404	chr2	215173512	215173886	375	Cytochrome P450 89A2
K0326Y_009396	chr2	215244596	215245736	360	SURP and G-patch domain-containing protein 1-like protein
K0326Y_009412	chr2	215410456	215412649	1752	Beta-hexosaminidase 2
K0326Y_009414	chr2	215414999	215433941	261	DNA repair protein RAD51 homolog A
K0326Y_009406	chr2	215831462	215832506	477	Pre-rRNA-processing protein TSR1 homolog
K0326Y_009433	chr2	216094637	216096740	843	Probable serine/threonine-protein kinase WNK2
K0326Y_009431	chr2	216105658	216106355	327	Uncharacterized protein
K0326Y_009467	chr2	216850401	216851204	804	Uncharacterized protein
K0326Y_009470	chr2	217215759	217219293	1713	Eukaryotic peptide chain release factor subunit 1-3
K0326Y_009459	chr2	217223341	217225179	1083	U-box domain-containing protein 4
K0326Y_009477	chr2	217437160	217437417	258	Zinc finger protein ZAT10
K0326Y_009476	chr2	217454749	217455795	771	Zinc finger protein AZF1
K0326Y_009483	chr2	217713891	217716153	696	classical arabinogalactan protein 4
K0326Y_009501	chr2	218368168	218368716	549	Protein PELPK1
K0326Y_009521	chr2	218883361	218884871	285	Cysteine-rich receptor-like protein kinase 6
K0326Y_009514	chr2	219005373	219006731	1077	Glucose and ribitol dehydrogenase homolog
K0326Y_009539	chr2	219401726	219402673	948	Uncharacterized protein
K0326Y_009554	chr2	219973659	219973928	270	Uncharacterized protein
K0326Y_009562	chr2	220058202	220058663	462	Uncharacterized protein
K0326Y_009561	chr2	220140684	220141154	471	Uncharacterized protein
K0326Y_009608	chr2	221477543	221477841	222	Uncharacterized protein
K0326Y_009603	chr2	221647155	221652853	225	Transcription elongation factor SPT4 homolog
K0326Y_009607	chr2	221728810	221729451	642	Uncharacterized protein
K0326Y_009604	chr2	221795559	221796536	768	Non-specific lipid transfer protein-like 1
K0326Y_009617	chr2	221943720	221945449	1047	myb70,MYB-transcription factor 70
K0326Y_009616	chr2	222063711	222064409	441	Heat stress transcription factor B-4b
K0326Y_009614	chr2	222100975	222101190	216	Heat stress transcription factor B-4b
K0326Y_009627	chr2	222218089	222218886	486	Uncharacterized protein
K0326Y_009623	chr2	222294834	222296033	1050	Peroxidase 2
K0326Y_009632	chr2	222408279	222409016	354	Pentatricopeptide repeat-containing protein
K0326Y_009633	chr2	222458400	222458952	276	Hydrophobic protein LTI6A
K0326Y_009641	chr2	222612545	222615917	777	Transmembrane emp24 domain-containing protein 10
K0326Y_009653	chr2	222881882	222882481	600	Ubiquitin-protein ligase CIP8
K0326Y_009680	chr2	224159046	224160095	534	Uncharacterized protein
K0326Y_009683	chr2	224510622	224511981	801	Phospholipase A2 family protein
K0326Y_009713	chr2	225001490	225017444	936	Non-specific serine/threonine protein kinase
K0326Y_009707	chr2	225082596	225084867	1035	Protein NETWORKED 3A
K0326Y_009714	chr2	225191574	225192020	447	Proteins containing armadillo/beta-catenin-like repeat
K0326Y_009715	chr2	225642041	225643576	936	Heavy metal transport/detoxification superfamily protein
K0326Y_009737	chr2	226242749	226243432	684	ofp12,OVATE-transcription factor 12
K0326Y_009762	chr2	226550715	226552004	834	Uncharacterized protein
K0326Y_009764	chr2	226681863	226685005	735	Xylose isomerase
K0326Y_009780	chr2	227270447	227273502	1212	Probable protein phosphatase 2C 33
K0326Y_009820	chr2	228598454	228599488	1035	Probable carboxylesterase 18
K0326Y_009821	chr2	228689136	228690149	1014	Probable carboxylesterase 18
K0326Y_009823	chr2	228798709	228802036	654	Uncharacterized protein
K0326Y_009826	chr2	228919246	228920223	978	Plant-specific domain TIGR01627 family protein
K0326Y_009836	chr2	229073297	229075113	282	AP-2 complex subunit sigma
K0326Y_009829	chr2	229262833	229263524	618	BTB/POZ domain-containing protein At2g24240
K0326Y_009827	chr2	229334006	229334542	228	Uncharacterized protein
K0326Y_009851	chr2	229420538	229420759	222	Plant antimicrobial peptide
K0326Y_009860	chr2	229487927	229490539	894	Uncharacterized protein
K0326Y_009866	chr2	230268034	230268339	306	Uncharacterized protein
K0326Y_009883	chr2	230983677	230986460	669	wrky108,WRKY-transcription factor 108
K0326Y_009886	chr2	231340480	231341718	429	HVA22-like protein
K0326Y_009893	chr2	231421879	231426542	1080	11-beta-hydroxysteroid dehydrogenase 1B
K0326Y_009904	chr2	231930037	231932639	927	Bidirectional sugar transporter SWEET14
K0326Y_009914	chr2	232007021	232007341	321	Uncharacterized protein
K0326Y_009913	chr2	232008995	232012007	1167	Regulatory protein
K0326Y_009903	chr2	232023105	232023557	453	Probable transcription factor At5g28040
K0326Y_009926	chr2	232429817	232430996	501	Jacalin-related lectin 3
K0326Y_009916	chr2	232479355	232485099	564	hagtf14,GNAT-transcription factor 14
K0326Y_009921	chr2	232594573	232600392	381	Succinate dehydrogenase assembly factor 2, mitochondrial
K0326Y_009925	chr2	232743475	232745121	714	Rubredoxin-like superfamily protein
K0326Y_009935	chr2	232939791	232943704	1215	whp1,white pollen1
K0326Y_009928	chr2	233124410	233125418	528	Uncharacterized protein
K0326Y_009934	chr2	233300638	233301447	810	Uncharacterized protein
K0326Y_009940	chr2	233516292	233522533	2988	Respiratory burst oxidase homolog protein B
K0326Y_009942	chr2	233527780	233528822	660	Respiratory burst oxidase homolog protein C
K0326Y_009943	chr2	233618676	233619547	513	Respiratory burst oxidase homolog protein B
K0326Y_009947	chr2	233782735	233792939	1671	Ankyrin repeat-containing protein At5g02620
K0326Y_009962	chr2	234067398	234067924	201	Uncharacterized protein
K0326Y_009960	chr2	234073328	234073852	273	Uncharacterized protein
K0326Y_009959	chr2	234080660	234081297	270	Uncharacterized protein
K0326Y_009961	chr2	234164754	234165660	534	Pathogenesis-related protein 1
K0326Y_009957	chr2	234178300	234178715	243	Leukotriene A-4 hydrolase-like protein
K0326Y_009978	chr2	234370047	234370686	480	Uncharacterized protein
K0326Y_009974	chr2	234387217	234390045	1350	tat1,tyrosine aminotransferase homolog1
K0326Y_009971	chr2	234399414	234401078	1155	Thiol protease SEN102
K0326Y_009980	chr2	234622731	234623693	963	Uncharacterized protein
K0326Y_009988	chr2	234918149	234923862	2727	Disease resistance protein RGA5
K0326Y_010005	chr2	235278822	235282858	1959	Disease resistance protein RPS2
K0326Y_009999	chr2	235368097	235372738	837	Probable nucleolar protein 5-2
K0326Y_010000	chr2	235559865	235563167	2838	Disease resistance protein RPS2
K0326Y_010023	chr2	235928931	235930307	996	Uncharacterized protein
K0326Y_010012	chr2	236132938	236134703	576	H/ACA ribonucleoprotein complex subunit
K0326Y_010033	chr2	236808008	236808325	318	Uncharacterized protein
K0326Y_010053	chr2	236919335	236919709	375	Transducin family protein / WD-40 repeat family protein
K0326Y_010054	chr2	237106612	237107427	369	Probable histone H2A variant 3
K0326Y_010064	chr2	237675826	237676353	528	SKP1-like protein 4
K0326Y_010060	chr2	237835874	237836599	390	Acidic N-terminal SPT6
K0326Y_010072	chr2	238060092	238063557	690	Thioredoxin domain-containing protein PLP3B
K0326Y_010076	chr2	238193315	238193521	207	Hydroxycinnamoyltransferase 1
K0326Y_010074	chr2	238219395	238219700	306	Hydroxycinnamoyltransferase 2
K0326Y_010080	chr2	238275299	238282081	1209	Agmatine coumaroyltransferase-2
K0326Y_010070	chr2	238292402	238293592	1191	RING-H2 finger protein ATL54
K0326Y_010078	chr2	238305031	238306049	843	RNA-binding (RRM/RBD/RNP motifs) family protein
K0326Y_010095	chr2	238582295	238583842	1548	A Predicted membrane protein
K0326Y_010097	chr2	238587439	238588458	1020	Uncharacterized protein
K0326Y_010108	chr2	239091857	239096523	1047	fha8,FHA-transcription factor 8
K0326Y_010105	chr2	239257194	239257568	375	Glutathione synthetase
K0326Y_010116	chr2	239702498	239704660	822	Uncharacterized protein
K0326Y_010136	chr2	239746121	239748956	480	Uncharacterized protein
K0326Y_010127	chr2	239771854	239773150	642	Myosin family protein with Dil domain
K0326Y_010156	chr2	239966160	239966378	219	NAD(P)-binding Rossmann-fold superfamily protein
K0326Y_010145	chr2	240184083	240184357	219	Uncharacterized protein
K0326Y_010157	chr2	240223435	240224281	282	Uncharacterized protein
K0326Y_010147	chr2	240232093	240233890	396	NADP-dependent malic enzyme, chloroplastic
K0326Y_010158	chr2	240297734	240298365	291	Uncharacterized protein
K0326Y_010141	chr2	240319194	240319941	420	Ergosterol biosynthetic protein 28
K0326Y_010159	chr2	240371578	240373962	1206	Bisdemethoxycurcumin synthase
K0326Y_010167	chr2	240589617	240591715	501	Vesicle transport v-SNARE 13
K0326Y_010161	chr2	240590446	240590757	312	Uncharacterized protein
K0326Y_010162	chr2	240592980	240593291	312	Uncharacterized protein
K0326Y_010174	chr2	240593560	240594367	282	Vesicle transport v-SNARE 12
K0326Y_010168	chr2	240622007	240625219	1728	Ankyrin repeat family protein
K0326Y_010184	chr2	240931227	240933388	546	Homeobox-DDT domain protein RLT1
K0326Y_010182	chr2	240970288	240970672	294	Ergosterol biosynthetic protein 28
K0326Y_010187	chr2	241011990	241012595	606	A Pollen extensin-like protein (Pex)
K0326Y_010188	chr2	241083086	241084006	921	A Pollen extensin-like protein (Pex)
K0326Y_010185	chr2	241164593	241166549	1581	60 kDa jasmonate-induced protein
K0326Y_010186	chr2	241203519	241204301	783	Probable LRR receptor-like serine/threonine-protein kinase At3g47570
K0326Y_010183	chr2	241218843	241222165	510	Receptor kinase-like protein Xa21
K0326Y_010190	chr2	241748079	241750331	831	Probable prolyl 4-hydroxylase 7
K0326Y_010218	chr2	242555007	242556736	462	40S ribosomal protein S15
K0326Y_010232	chr2	242758906	242759265	360	40S ribosomal protein S8
K0326Y_010228	chr2	242777854	242779938	231	Uncharacterized protein
K0326Y_010214	chr2	242846143	242852209	1065	Uncharacterized conserved protein, contains ENT domain
K0326Y_010255	chr2	242893269	242895383	1623	Probable flavin-containing monooxygenase 1
K0326Y_010241	chr2	242908219	242909200	444	Uncharacterized protein
K0326Y_010262	chr2	242933576	242934103	528	Protein YLS3
K0326Y_010260	chr2	242936589	242937732	513	Bifunctional inhibitor/lipid-transfer protein/seed storage 2S albumin superfamily protein
K0326Y_010252	chr2	243008257	243008835	579	mads62,MADS-transcription factor 62
K0326Y_010249	chr2	243327146	243328734	513	Aspartic proteinase A1
K0326Y_010267	chr2	243747990	243750415	762	E3 ubiquitin-protein ligase RHF2A
K0326Y_010278	chr2	243976810	243978753	912	ca2p14,CCAAT-HAP2-transcription factor 214
K0326Y_010295	chr2	244755227	244755730	504	Uncharacterized protein
K0326Y_010342	chr2	245633180	245634373	393	Transcription initiation factor TFIID subunit 9
K0326Y_010345	chr2	245906298	245910142	2736	Potassium transporter 22
K0326Y_010453	chr3	1853949	1855154	1206	Glutaredoxin family protein
K0326Y_010497	chr3	2604416	2605445	492	Acyl-coenzyme A thioesterase 13
K0326Y_010515	chr3	3166730	3170173	1299	Indole-3-pyruvate monooxygenase YUCCA2
K0326Y_010513	chr3	3327007	3327315	309	Uncharacterized protein
K0326Y_010509	chr3	3328656	3331827	693	V-type proton ATPase subunit E
K0326Y_010534	chr3	3394927	3396096	735	Abl interactor ABI-1, contains SH3 domain
K0326Y_010530	chr3	3397229	3397498	270	Uncharacterized protein
K0326Y_010552	chr3	3970060	3973346	822	bhlh63,bHLH-transcription factor 63
K0326Y_010559	chr3	4027684	4029698	561	Clathrin heavy chain 2
K0326Y_010558	chr3	4030186	4032336	678	Protein DJ-1 homolog B
K0326Y_010545	chr3	4216362	4217084	723	E3 ubiquitin-protein ligase ATL41
K0326Y_010570	chr3	4543727	4545006	666	csu32a,
K0326Y_010588	chr3	5028866	5029453	588	Lachrymatory-factor synthase
K0326Y_010582	chr3	5062248	5062814	567	DUF1677 family protein
K0326Y_010597	chr3	5096175	5096774	600	Dehydration-responsive element-binding protein 3
K0326Y_010593	chr3	5231917	5232351	435	Protein RALF-like 33
K0326Y_010607	chr3	5617254	5617628	375	proline-rich receptor-like protein kinase PERK9
K0326Y_010612	chr3	5710942	5711196	255	Uncharacterized protein
K0326Y_010617	chr3	5786731	5787679	204	Transducin
K0326Y_010618	chr3	5804473	5804865	282	Uncharacterized protein
K0326Y_010624	chr3	6319553	6320407	855	Harpin-induced protein
K0326Y_010641	chr3	6596318	6596986	570	A PB1 domain
K0326Y_010658	chr3	7095945	7096808	417	Vacuolar-sorting receptor 1
K0326Y_010659	chr3	7102802	7103234	207	Uncharacterized protein
K0326Y_010660	chr3	7173474	7174563	336	E3 ubiquitin-protein ligase XB3
K0326Y_010690	chr3	8537484	8538428	945	Uncharacterized protein
K0326Y_010682	chr3	8701065	8702522	801	wrky27,WRKY-transcription factor 27
K0326Y_010687	chr3	8818788	8820896	528	Syntaxin-22
K0326Y_010688	chr3	8843709	8845175	897	PREDICTED: basic salivary proline-rich protein 4-like
K0326Y_010696	chr3	8851219	8852079	453	Nucleobase-ascorbate transporter LPE1
K0326Y_010702	chr3	8886928	8888136	1209	Uncharacterized protein
K0326Y_010714	chr3	8889446	8889763	318	Tubby-like F-box protein 7
K0326Y_010703	chr3	8893673	8894567	615	Histone deacetylase
K0326Y_010715	chr3	8894864	8898210	1500	F-box/FBD/LRR-repeat protein At5g22660
K0326Y_010709	chr3	8898506	8900549	903	F-box/LRR-repeat protein At3g26922
K0326Y_010704	chr3	8980175	8987249	951	Uncharacterized protein
K0326Y_010721	chr3	8981239	8981604	366	Domain of unknown function (DUF1719)
K0326Y_010717	chr3	8983083	8985434	1785	Pentatricopeptide repeat-containing protein At4g18520, chloroplastic
K0326Y_010718	chr3	8989189	8989710	522	alactoside 2-alpha-L-fucosyltransferase
K0326Y_010713	chr3	9108487	9110922	1548	OSIGBa0130O15.2
K0326Y_010722	chr3	9136498	9139934	1068	Uncharacterized protein
K0326Y_010734	chr3	9467566	9469715	450	60S ribosomal protein L10
K0326Y_010731	chr3	9726689	9729210	1230	1-aminocyclopropane-1-carboxylate oxidase homolog 12
K0326Y_010741	chr3	9803369	9803938	570	ca5p15,CCAAT-HAP5-transcription factor 515
K0326Y_010758	chr3	10201307	10201866	372	Vacuolar protein sorting-associated protein 53 A
K0326Y_010800	chr3	13787511	13791509	900	Carboxylesterase SOBER1
K0326Y_010806	chr3	14029615	14031061	582	bzip6,bZIP-transcription factor 6
K0326Y_010809	chr3	14033135	14036893	483	Ribonuclease H
K0326Y_010857	chr3	16260954	16263384	1125	Selenium-binding protein 3
K0326Y_010877	chr3	16459631	16460263	633	Pollen Ole e 1 allergen and extensin family protein
K0326Y_010903	chr3	17662372	17663306	426	cold and drought-regulated protein CORA-like
K0326Y_010910	chr3	17744175	17747174	729	Auxin-responsive protein SAUR71
K0326Y_010912	chr3	17795099	17796492	963	Probable carboxylesterase 15
K0326Y_010916	chr3	17851260	17852447	732	DUF674 family protein
K0326Y_010913	chr3	18036920	18038458	810	DUF674 family protein
K0326Y_010924	chr3	18073469	18078107	540	DUF674 family protein
K0326Y_010923	chr3	18085746	18086574	726	Uncharacterized protein
K0326Y_010919	chr3	18096656	18157786	738	Uncharacterized protein
K0326Y_010920	chr3	18174792	18175556	765	DUF674 family protein
K0326Y_010922	chr3	18181212	18188713	543	DUF674 family protein
K0326Y_010926	chr3	18516694	18517814	759	DUF674 family protein
K0326Y_010933	chr3	18590866	18591379	384	Uncharacterized protein
K0326Y_010934	chr3	18721439	18722690	525	Universal stress protein A-like protein
K0326Y_010942	chr3	19152219	19153948	1245	hct7,hydroxycinnamoyltransferase7
K0326Y_010956	chr3	19957567	19958320	561	Omega-3 fatty acid desaturase, chloroplastic
K0326Y_010950	chr3	20320398	20321186	228	Metallothionein-like protein 4A
K0326Y_010987	chr3	20963658	20966486	1014	Uncharacterized protein
K0326Y_011004	chr3	22232762	22233235	474	60S ribosomal protein L26-1
K0326Y_011009	chr3	22354617	22354838	222	mads54,MADS-transcription factor 54
K0326Y_011015	chr3	22414768	22415191	216	ATP-dependent 6-phosphofructokinase 3
K0326Y_011012	chr3	22667464	22670564	990	DUF789 family protein
K0326Y_011006	chr3	22797975	22807013	597	Uncharacterized protein
K0326Y_011031	chr3	22872523	22873338	816	LEAF RUST 10 DISEASE-RESISTANCE LOCUS RECEPTOR-LIKE PROTEIN KINASE-like 1.2
K0326Y_011027	chr3	23116561	23117439	879	LEAF RUST 10 DISEASE-RESISTANCE LOCUS RECEPTOR-LIKE PROTEIN KINASE-like 2.1
K0326Y_011026	chr3	23121236	23122048	813	LEAF RUST 10 DISEASE-RESISTANCE LOCUS RECEPTOR-LIKE PROTEIN KINASE-like 1.2
K0326Y_011023	chr3	23125814	23126596	783	WAK1-OsWAK receptor-like cytoplasmic kinase (OsWAK-RLCK)
K0326Y_011016	chr3	23156327	23157282	504	MLO-like protein 1
K0326Y_011032	chr3	23174958	23175431	474	Uncharacterized protein
K0326Y_011020	chr3	23209293	23209751	459	hsp12,heat shock protein12
K0326Y_011021	chr3	23298264	23298722	459	hsp12,heat shock protein12
K0326Y_011038	chr3	23442402	23442902	501	17.9 kDa heat shock protein 2
K0326Y_011039	chr3	23490079	23490552	474	16.6 kDa heat shock protein
K0326Y_011056	chr3	24810453	24812022	1251	Core-2/I-Branching enzyme
K0326Y_011064	chr3	25022047	25022683	207	Uncharacterized protein
K0326Y_011075	chr3	25984919	25986081	168	Uncharacterized protein
K0326Y_011086	chr3	26639472	26640128	657	Uncharacterized protein
K0326Y_011084	chr3	26682991	26686684	570	MADS-box transcription factor 3
K0326Y_011093	chr3	27055627	27056574	270	Bowman-Birk type wound-induced proteinase inhibitor WIP1
K0326Y_011104	chr3	28162647	28163806	366	ABC transporter G family member 7
K0326Y_011112	chr3	28979130	28982685	714	Pectin acetylesterase 5
K0326Y_011117	chr3	29071674	29075923	1299	Protein O-linked-mannose beta-1,4-N-acetylglucosaminyltransferase 2
K0326Y_011132	chr3	30641071	30641711	291	Prokaryotic membrane lipoprotein lipid attachment site profile.
K0326Y_011129	chr3	30704500	30710874	456	Chaperone protein ClpC1, chloroplastic
K0326Y_011141	chr3	30881486	30885622	504	DNA replication licensing factor MCM5
K0326Y_011137	chr3	30937817	30943783	786	DEAD-box ATP-dependent RNA helicase 10
K0326Y_011140	chr3	31036892	31037368	477	Extensin-like protein
K0326Y_011159	chr3	32224049	32224336	288	Uncharacterized protein
K0326Y_011178	chr3	32674670	32677194	708	bhlh83,bHLH-transcription factor 83
K0326Y_011171	chr3	32844146	32845738	579	Uncharacterized protein
K0326Y_011208	chr3	35043862	35044840	666	Probable 3-beta-hydroxysteroid-Delta(8),Delta(7)-isomerase
K0326Y_011212	chr3	35056549	35057952	528	Uncharacterized protein
K0326Y_011220	chr3	35542174	35543743	609	Plasma membrane ATPase
K0326Y_011222	chr3	35574463	35574675	213	Uncharacterized protein
K0326Y_011223	chr3	35597794	35598006	213	Uncharacterized protein
K0326Y_011227	chr3	36229137	36230960	801	glycine-rich cell wall structural protein 2-like
K0326Y_011245	chr3	36938474	36939088	615	Uncharacterized protein
K0326Y_011254	chr3	36941329	36942654	771	Nuclear transport factor 2 (NTF2) family protein
K0326Y_011251	chr3	36991885	36993350	696	Pathogen-related protein
K0326Y_011255	chr3	36996042	36996795	267	Cryptochrome-1
K0326Y_011253	chr3	36999075	36999275	201	Cryptochrome-1
K0326Y_011246	chr3	37162322	37162701	219	Uncharacterized protein
K0326Y_011270	chr3	38348613	38350381	828	Uncharacterized protein
K0326Y_011292	chr3	39415964	39416239	276	Cell number regulator 13
K0326Y_011286	chr3	39764244	39773930	978	Bifunctional epoxide hydrolase 2
K0326Y_011285	chr3	39835306	39841594	384	Dynein light chain
K0326Y_011294	chr3	40044220	40045290	570	Vesicle transport v-SNARE 13
K0326Y_011297	chr3	40123680	40124093	414	Rapid alkalinization factor 1
K0326Y_011314	chr3	41261438	41261971	216	Uncharacterized protein
K0326Y_011336	chr3	42020121	42021189	594	Uncharacterized protein
K0326Y_011340	chr3	42787648	42791344	1182	paac1,putative ADP-ATP carrier1
K0326Y_011350	chr3	42963668	42965005	1338	ggh2,geranylgeranyl hydrogenase2
K0326Y_011361	chr3	43718159	43718693	426	AP2-like ethylene-responsive transcription factor AIL1
K0326Y_011356	chr3	43719566	43721004	471	Uncharacterized protein
K0326Y_011363	chr3	44025625	44030566	420	Uncharacterized protein
K0326Y_011366	chr3	44061646	44062805	696	Uncharacterized protein
K0326Y_011374	chr3	44506127	44507251	552	Ubiquitin-conjugating enzyme E2 19
K0326Y_011378	chr3	44727801	44730381	1041	Peroxidase 24
K0326Y_011383	chr3	45027028	45027632	372	Uncharacterized protein
K0326Y_011382	chr3	45123516	45124238	258	Protein RETICULATA-RELATED 1, chloroplastic
K0326Y_011390	chr3	45796638	45796955	318	Uncharacterized protein
K0326Y_011405	chr3	46955122	46957845	309	Mitochondrial import receptor subunit TOM40-1
K0326Y_011406	chr3	47046983	47048163	360	Mitochondrial import receptor subunit TOM40-1
K0326Y_011433	chr3	49499788	49502037	396	Uncharacterized protein
K0326Y_011434	chr3	50051767	50056869	360	Stromal processing peptidase, chloroplastic
K0326Y_011448	chr3	50976140	50977172	387	Ergosterol biosynthetic protein 28
K0326Y_011449	chr3	51070619	51070909	291	GBF-interacting protein 1
K0326Y_011459	chr3	52146119	52148979	855	Os05g0140333-like protein
K0326Y_011462	chr3	52212270	52212488	219	Tetratricopeptide repeat (TPR)-containing protein
K0326Y_011465	chr3	52828689	52833227	585	Protoporphyrinogen oxidase, chloroplastic
K0326Y_011473	chr3	53177604	53177873	270	Uncharacterized protein
K0326Y_011469	chr3	53201134	53203561	669	ABC transporter G family member 45
K0326Y_011539	chr3	58906118	58906712	204	Uncharacterized protein
K0326Y_011556	chr3	60741737	60742716	714	ereb193,AP2-EREBP-transcription factor 193
K0326Y_011585	chr3	63155601	63156305	453	Uncharacterized protein
K0326Y_011635	chr3	68697878	68700310	801	Uncharacterized protein
K0326Y_011651	chr3	70026135	70028617	819	V-type proton ATPase subunit C
K0326Y_011648	chr3	70092056	70093886	465	E3 ubiquitin-protein ligase MBR2
K0326Y_011656	chr3	70538569	70538877	309	aasr8,abscisic acid stress ripening8
K0326Y_011657	chr3	70549014	70549232	219	Abscisic stress-ripening protein 3
K0326Y_011658	chr3	70551195	70551410	216	Abscisic stress-ripening protein 2
K0326Y_011662	chr3	70599001	70599279	279	NAC domain-containing protein 87
K0326Y_011653	chr3	70818203	70818844	642	Uncharacterized protein
K0326Y_011654	chr3	70826191	70826832	642	Uncharacterized protein
K0326Y_011681	chr3	73317814	73318140	327	Uncharacterized protein
K0326Y_011678	chr3	73317952	73318989	459	Uncharacterized protein
K0326Y_011683	chr3	73691024	73691557	534	Uncharacterized protein
K0326Y_011691	chr3	74737841	74739150	897	Probable glutathione S-transferase GSTF1
K0326Y_011700	chr3	76549622	76550653	591	Uncharacterized protein
K0326Y_011726	chr3	82762202	82762512	234	Uncharacterized protein
K0326Y_011769	chr3	91077194	91078714	1521	Receptor protein kinase-like protein ZAR1
K0326Y_011770	chr3	91113721	91114450	630	Receptor protein kinase-like protein ZAR1
K0326Y_011840	chr3	102230112	102231052	555	Uncharacterized protein
K0326Y_011925	chr3	113704857	113705846	441	Glycine-rich RNA-binding protein 2
K0326Y_011928	chr3	114013032	114013502	471	Uncharacterized protein
K0326Y_011936	chr3	114845177	114845440	264	transcription factor bHLH7
K0326Y_011957	chr3	116488552	116488932	231	Uncharacterized protein
K0326Y_011960	chr3	116645335	116645996	546	Uncharacterized protein
K0326Y_011963	chr3	117026023	117026496	474	Uncharacterized protein
K0326Y_011985	chr3	118809162	118809740	579	Uncharacterized protein
K0326Y_011986	chr3	118817081	118817659	579	Uncharacterized protein
K0326Y_011987	chr3	119323961	119325239	825	Uncharacterized protein
K0326Y_011992	chr3	119748209	119749858	879	bhlh58,bHLH-transcription factor 58
K0326Y_011990	chr3	119764098	119785032	693	Adenine phosphoribosyltransferase 1
K0326Y_012000	chr3	120420202	120422354	411	Uncharacterized protein
K0326Y_012032	chr3	124840599	124841062	246	Uncharacterized protein
K0326Y_012034	chr3	124905410	124905919	510	Calmodulin-like protein 5
K0326Y_012040	chr3	124974763	124975221	459	Uncharacterized protein
K0326Y_012045	chr3	126867130	126869067	939	Methylsterol monooxygenase 1-2
K0326Y_012062	chr3	128077828	128078990	387	Subtilisin-like protease SBT1.6
K0326Y_012075	chr3	129328510	129336211	2169	Cationic amino acid transporter 1
K0326Y_012085	chr3	130272033	130276775	1155	PREDICTED: uncharacterized protein LOC4335738 isoform X2
K0326Y_012081	chr3	130272562	130273351	357	65-kDa microtubule-associated protein 8
K0326Y_012098	chr3	131330319	131330654	336	Probable E3 ubiquitin-protein ligase RHC2A
K0326Y_012106	chr3	131621109	131622098	990	mterf10,mTERF domain protein10
K0326Y_012103	chr3	131742066	131742380	315	Uncharacterized protein
K0326Y_012102	chr3	131830007	131830465	459	transcription factor ICE1 isoform X1
K0326Y_012126	chr3	132871919	132872407	489	Uncharacterized protein
K0326Y_012151	chr3	135297499	135298189	402	Uncharacterized protein
K0326Y_012160	chr3	135656278	135656556	279	Uncharacterized protein
K0326Y_012159	chr3	135757654	135764247	1656	CTP synthase
K0326Y_012181	chr3	137206693	137206944	252	Chassatide C8
K0326Y_012182	chr3	137233417	137234433	318	Uncharacterized protein
K0326Y_012186	chr3	137636308	137636562	255	Chassatide C8
K0326Y_012184	chr3	137674071	137674328	258	Circulin-D
K0326Y_012185	chr3	137749970	137750227	258	Circulin-D
K0326Y_012192	chr3	138182621	138184682	900	Predicted transposase
K0326Y_012190	chr3	138192114	138194606	300	Uncharacterized protein
K0326Y_012193	chr3	138253400	138254307	819	Uncharacterized protein
K0326Y_012194	chr3	138555254	138556156	597	OSJNBa0024J22.14-like protein
K0326Y_012195	chr3	138630622	138631184	501	Uncharacterized protein
K0326Y_012218	chr3	139379319	139387879	681	Uncharacterized protein
K0326Y_012213	chr3	139697231	139700736	549	K(+) efflux antiporter 5
K0326Y_012219	chr3	139827082	139827453	372	Protein RALF-like 1
K0326Y_012243	chr3	141043316	141044613	783	OSJNBa0032N05.24-like protein
K0326Y_012249	chr3	141045848	141046672	825	Protein CDC73 homolog
K0326Y_012246	chr3	141046775	141047312	342	3-ketoacyl-CoA thiolase 5, peroxisomal
K0326Y_012245	chr3	141055779	141056930	786	OSJNBa0032N05.24-like protein
K0326Y_012250	chr3	141058219	141059043	825	Protein CDC73 homolog
K0326Y_012244	chr3	141068153	141069304	786	OSJNBa0032N05.24-like protein
K0326Y_012248	chr3	141074469	141076407	603	Sucrose nonfermenting 4-like protein
K0326Y_012299	chr3	144535025	144535876	852	Glucuronoxylan 4-O-methyltransferase 1
K0326Y_012310	chr3	145018342	145020507	363	Uncharacterized protein
K0326Y_012332	chr3	146660002	146661110	543	Chaperone protein dnaJ A8, chloroplastic
K0326Y_012368	chr3	148650409	148655333	519	Nucleolar RNA-associated protein (NRAP)
K0326Y_012407	chr3	152016722	152017780	1059	Zinc transporter 1
K0326Y_012427	chr3	152536919	152537506	285	40S ribosomal protein S23
K0326Y_012432	chr3	152710983	152712031	963	Protein CHROMATIN REMODELING 24
K0326Y_012473	chr3	154088845	154089454	324	Replication protein A 70 kDa DNA-binding subunit A
K0326Y_012477	chr3	154628428	154628682	255	Patatin-like protein 3
K0326Y_012481	chr3	155789710	155790838	825	AT-hook motif nuclear-localized protein
K0326Y_012479	chr3	155808522	155810579	438	Probable NADPH:quinone oxidoreductase 1
K0326Y_012489	chr3	156027849	156031325	1260	Kinesin-like protein KIN-4C
K0326Y_012483	chr3	156225792	156226349	558	Uncharacterized protein
K0326Y_012496	chr3	156449722	156451050	681	Germin-like protein 1-3
K0326Y_012534	chr3	159687979	159690334	1176	pap26,purple acid phosphatase26
K0326Y_012563	chr3	161076161	161077114	954	4-coumarate--CoA ligase-like 2
K0326Y_012568	chr3	161738147	161739035	285	Vacuolar protein sorting-associated protein 41 homolog
K0326Y_012589	chr3	162628322	162629458	1137	Protein SRC2-like protein
K0326Y_012592	chr3	163015266	163015932	291	Uncharacterized protein
K0326Y_012596	chr3	163294585	163295423	267	Defensin-like protein 18
K0326Y_012607	chr3	163381168	163383548	837	Protein ESMERALDA 1
K0326Y_012605	chr3	163430095	163430553	459	Uncharacterized protein
K0326Y_012606	chr3	163438620	163439078	459	Uncharacterized protein
K0326Y_012613	chr3	163614096	163616166	615	Uncharacterized protein
K0326Y_012603	chr3	163626154	163626810	657	Protein LURP-one-related 11
K0326Y_012684	chr3	167393370	167396080	756	Uncharacterized protein
K0326Y_012687	chr3	167496453	167496671	219	Tryptophan N-monooxygenase 2
K0326Y_012695	chr3	168312287	168316373	1149	pin5,PIN-formed protein5
K0326Y_012731	chr3	170060169	170060489	321	Metal-dependent protein hydrolase
K0326Y_012727	chr3	170193958	170194859	654	Heme-binding-like protein chloroplastic
K0326Y_012746	chr3	170739422	170740000	345	Uncharacterized protein
K0326Y_012748	chr3	171341210	171342195	285	Uncharacterized protein
K0326Y_012753	chr3	171493869	171494306	438	Uncharacterized protein
K0326Y_012757	chr3	172070109	172070418	231	Uncharacterized protein
K0326Y_012806	chr3	175134820	175135256	297	Cullin-1
K0326Y_012814	chr3	175496293	175496673	279	Probable glucomannan 4-beta-mannosyltransferase 2
K0326Y_012817	chr3	175572055	175577336	1161	Patatin-like protein 3
K0326Y_012840	chr3	177202046	177204919	1056	Pectin acetylesterase 5
K0326Y_012851	chr3	177552237	177555441	666	Phosphatidylinositol/phosphatidylcholine transfer protein SFH6
K0326Y_012853	chr3	177556516	177556868	216	Protein LAX PANICLE 2 OS
K0326Y_012848	chr3	177781563	177782114	552	Mitogen-activated protein kinase kinase 2
K0326Y_012857	chr3	177918861	177919196	336	Uncharacterized protein
K0326Y_012874	chr3	178743007	178746603	879	Brittle stalk-2-like protein 3
K0326Y_012883	chr3	178883520	178885522	339	Cytochrome c
K0326Y_012881	chr3	179250749	179253635	999	Uncharacterized protein
K0326Y_012896	chr3	179981763	179988549	2049	Serine/threonine-protein kinase CDG1
K0326Y_012900	chr3	180179642	180183175	1629	Probable pectinesterase/pectinesterase inhibitor 51
K0326Y_012976	chr3	183746258	183749071	963	ereb174,AP2-EREBP-transcription factor 174
K0326Y_012999	chr3	183998414	184000978	543	Sugar transporter ERD6-like 6
K0326Y_012987	chr3	184201463	184205247	336	Hypersensitive-induced response protein-like protein 2
K0326Y_013008	chr3	184527371	184528096	726	NDR1/HIN1-like protein 10
K0326Y_013009	chr3	184529065	184529760	696	NDR1/HIN1-like protein 3
K0326Y_013020	chr3	184530712	184531344	480	Uncharacterized protein
K0326Y_013011	chr3	184644592	184645595	387	Uncharacterized protein
K0326Y_013014	chr3	184745859	184747751	1521	Indole-3-acetaldehyde oxidase
K0326Y_013010	chr3	184846317	184847138	342	Uncharacterized protein
K0326Y_013027	chr3	185156807	185163338	897	Dual specificity protein phosphatase Diacylglycerol kinase, catalytic region
K0326Y_013048	chr3	185883727	185884269	543	Asparagine synthetase [glutamine-hydrolyzing]
K0326Y_013066	chr3	187344045	187347056	468	Uncharacterized protein
K0326Y_013089	chr3	187537308	187538988	1113	Protein FATTY ACID EXPORT 1 chloroplastic
K0326Y_013081	chr3	187560025	187561614	789	na1,nana plant1
K0326Y_013085	chr3	187784483	187792717	1155	Phosphatidylinositol:ceramide inositolphosphotransferase
K0326Y_013096	chr3	187927422	187928593	408	Uncharacterized protein
K0326Y_013102	chr3	188263432	188265756	987	NADPH-dependent aldo-keto reductase, chloroplastic
K0326Y_013094	chr3	188330767	188333265	309	CASP-like protein 5B1
K0326Y_013097	chr3	188357620	188357940	237	Uncharacterized protein
K0326Y_013152	chr3	190419249	190419869	621	znf6,zinc finger protein6
K0326Y_013169	chr3	191053281	191054313	600	Probable leucine-rich repeat receptor-like protein kinase IMK3
K0326Y_013186	chr3	192239213	192239971	243	Uncharacterized protein
K0326Y_013202	chr3	192812450	192812962	513	Uncharacterized protein
K0326Y_013238	chr3	193475619	193477918	498	Uncharacterized protein
K0326Y_013249	chr3	195271441	195283749	477	Retrotransposon-like protein
K0326Y_013278	chr3	196131654	196133780	1158	Luminal-binding protein 3
K0326Y_013280	chr3	196136394	196137241	297	3-hydroxyisobutyryl-CoA hydrolase 1
K0326Y_013283	chr3	196276084	196277472	414	Uncharacterized protein
K0326Y_013292	chr3	196409268	196409930	663	Zeamatin
K0326Y_013316	chr3	197027834	197033995	1017	Sugar transporter ERD6-like 6
K0326Y_013307	chr3	197091999	197102604	1599	Stomatal closure-related actin-binding protein 1
K0326Y_013334	chr3	197800485	197801044	210	Uncharacterized protein
K0326Y_013351	chr3	198662060	198663570	1146	Probable pectate lyase 4
K0326Y_013388	chr3	199749387	199749797	411	Pentatricopeptide repeat-containing protein At1g09900
K0326Y_013405	chr3	200482144	200550597	2133	Inositol hexakisphosphate and diphosphoinositol-pentakisphosphate kinase VIP1
K0326Y_013432	chr3	202741840	202743060	1221	F-box protein At5g46170
K0326Y_013440	chr3	203266041	203268119	306	02g0306125-like protein
K0326Y_013449	chr3	204945694	204947044	675	gst8,glutathione transferase8
K0326Y_013459	chr3	205489238	205491918	819	Uncharacterized protein
K0326Y_013482	chr3	206060025	206060255	231	Protein CHLORORESPIRATORY REDUCTION 7, chloroplastic
K0326Y_013512	chr3	207532666	207535735	987	Serine/arginine-rich-splicing factor SR34
K0326Y_013515	chr3	207737562	207739744	498	Beta-galactosidase
K0326Y_013524	chr3	208284162	208288981	288	Uncharacterized protein
K0326Y_013520	chr3	208310356	208312244	858	Plant-specific domain TIGR01615 family protein expressed
K0326Y_013536	chr3	208418070	208418534	465	Uncharacterized protein
K0326Y_013534	chr3	208421017	208429990	2379	Kinesin-like protein KIN-14E
K0326Y_013561	chr3	209529540	209532467	354	Uncharacterized protein
K0326Y_013581	chr3	210449608	210459901	1269	Kinesin-like protein KIN-10A
K0326Y_013579	chr3	210805906	210808841	1344	DUF1005 family protein
K0326Y_013597	chr3	211481428	211484145	1011	1,4-dihydroxy-2-naphthoyl-CoA synthase, peroxisomal
K0326Y_013610	chr3	211494622	211495173	552	50S ribosomal protein L12, chloroplastic
K0326Y_013601	chr3	211737987	211742561	1242	Uncharacterized protein
K0326Y_013627	chr3	212496212	212501218	297	Uncharacterized protein
K0326Y_013663	chr3	213462296	213465541	1152	GDSL esterase/lipase At1g28600
K0326Y_013652	chr3	213501307	213502591	429	zinc finger CCCH domain-containing protein 44
K0326Y_013669	chr3	213916330	213917595	627	Phospholipase A1-II 2
K0326Y_013670	chr3	213940128	213940733	606	Phospholipase A1-II 2
K0326Y_013671	chr3	213953024	213953627	372	Protein FLX-like 3
K0326Y_013679	chr3	214740017	214740687	504	Nucleic acid-binding OB-fold-like protein
K0326Y_013680	chr3	214741192	214742892	216	Single-stranded DNA-binding protein
K0326Y_013695	chr3	214969512	214972112	267	vacuolar protein sorting-associated protein 9A-like isoform X3
K0326Y_013689	chr3	214996439	214999105	1329	CASP-like protein 4U1
K0326Y_013718	chr3	215644315	215644796	402	3-ketoacyl-CoA thiolase 2, peroxisomal
K0326Y_013712	chr3	215687012	215687648	279	Protein RADIALIS-like 1
K0326Y_013717	chr3	215696594	215697037	303	mybr39,MYB-related-transcription factor 39
K0326Y_013707	chr3	215836503	215839713	1308	yz1,polypeptide: yz1
K0326Y_013744	chr3	216406419	216409898	1623	Cytochrome P450 72A14
K0326Y_013756	chr3	217061609	217064023	435	Isoleucine--tRNA ligase chloroplastic
K0326Y_013759	chr3	217093515	217095088	873	Uncharacterized protein
K0326Y_013753	chr3	217106010	217107256	981	Polygalacturonase
K0326Y_013757	chr3	217151795	217154423	498	GTPase activating protein 1
K0326Y_013763	chr3	217235794	217236472	339	CTP synthase
K0326Y_013790	chr3	217953857	217956812	828	Uncharacterized protein
K0326Y_013799	chr3	218815745	218816442	618	Uncharacterized protein
K0326Y_013819	chr3	218963446	218967048	828	gar1,gibberellin responsive1
K0326Y_013840	chr3	219948075	219950820	624	60S ribosomal protein L19-2
K0326Y_013845	chr3	220174641	220177051	1080	Serine/threonine-protein kinase-like protein At3g51990
K0326Y_013843	chr3	220183388	220183891	504	SKP1-like protein 4
K0326Y_013835	chr3	220203498	220226174	1110	Protein CDC73 homolog
K0326Y_013869	chr3	220870292	220871673	1074	Uncharacterized protein
K0326Y_013863	chr3	221085856	221090451	627	Uncharacterized protein
K0326Y_013892	chr3	221296242	221296872	519	Uncharacterized protein
K0326Y_013890	chr3	221514686	221515871	825	Uncharacterized protein
K0326Y_013884	chr3	221579406	221579615	210	Uncharacterized protein
K0326Y_013907	chr3	221960546	221962438	906	Protein MARD1
K0326Y_013914	chr3	222009576	222011606	828	Uncharacterized protein
K0326Y_013901	chr3	222011292	222012269	978	Acyl-CoA N-acyltransferase (NAT) superfamily protein
K0326Y_013903	chr3	222017614	222017983	294	Chaperone protein ClpB1
K0326Y_013913	chr3	222098469	222099414	423	Uncharacterized protein
K0326Y_013915	chr3	222102006	222102762	579	Membrane protein
K0326Y_013916	chr3	222149499	222150136	480	Uncharacterized protein
K0326Y_013957	chr3	223482692	223483117	426	Uncharacterized protein
K0326Y_013954	chr3	223781627	223782322	696	DUF679 domain membrane protein 7
K0326Y_013963	chr3	223947443	223948522	228	ATP synthase subunit epsilon, mitochondrial
K0326Y_013997	chr3	225251189	225252758	354	Silicon efflux transporter LSI3
K0326Y_014000	chr3	225750429	225750973	477	Uncharacterized protein
K0326Y_014035	chr3	226411033	226412613	840	Uncharacterized protein
K0326Y_014030	chr3	226481048	226482619	423	Ran BP2/NZF zinc finger-like superfamily protein
K0326Y_014037	chr3	226847133	226848831	783	Myb-related protein Hv33
K0326Y_014051	chr3	226882110	226884415	753	SPX domain-containing protein 5
K0326Y_014050	chr3	227270641	227270962	252	Uncharacterized protein
K0326Y_014087	chr3	228372452	228373204	753	TPR repeat region circular profile.
K0326Y_014079	chr3	228573057	228573660	480	CCT motif family protein
K0326Y_014096	chr3	228865704	228870909	789	A Predicted retrotransposon gag protein
K0326Y_014107	chr3	229364176	229365415	516	Protein IMPAIRED IN BABA-INDUCED STERILITY 1
K0326Y_014110	chr3	229555328	229569840	4131	Spliceosome-associated protein 130 B
K0326Y_014124	chr3	229634519	229637606	735	CBL-interacting protein kinase 32
K0326Y_014137	chr3	229883802	229885823	327	Cullin-4
K0326Y_014130	chr3	230362936	230363250	315	Uncharacterized protein
K0326Y_014147	chr3	230526161	230527706	684	Probable chalcone--flavonone isomerase 3
K0326Y_014164	chr3	230625827	230626186	360	plt2,phospholipid transfer protein homolog2
K0326Y_014158	chr3	230688437	230689566	261	Methyltransferase-related protein
K0326Y_014187	chr4	1049339	1050811	1473	Protein ALTERED XYLOGLUCAN 4
K0326Y_014219	chr4	1151184	1151726	543	E3 ubiquitin-protein ligase04g0590900
K0326Y_014185	chr4	1219001	1226183	270	Uncharacterized protein
K0326Y_014234	chr4	1403541	1404053	327	Uncharacterized protein
K0326Y_014243	chr4	1713087	1714682	321	Laccase-15
K0326Y_014284	chr4	2725692	2726060	369	Rapid alkalinization factor
K0326Y_014306	chr4	2827507	2832138	600	ATP-citrate synthase beta chain protein 1
K0326Y_014294	chr4	2883440	2884143	627	CASP-like protein 1U4
K0326Y_014321	chr4	3414355	3415239	885	Probable CCR4-associated factor 1 homolog 9
K0326Y_014322	chr4	3441557	3442441	885	Probable CCR4-associated factor 1 homolog 9
K0326Y_014325	chr4	3455391	3456269	879	Probable CCR4-associated factor 1 homolog 9
K0326Y_014327	chr4	3460667	3461088	420	probable CCR4-associated factor 1 homolog 9
K0326Y_014326	chr4	3466521	3467412	747	Probable CCR4-associated factor 1 homolog 9
K0326Y_014323	chr4	3486583	3487467	885	Probable CCR4-associated factor 1 homolog 9
K0326Y_014319	chr4	3834888	3841861	3843	Disease resistance protein RGA2
K0326Y_014338	chr4	4224107	4226708	936	Calcium-transporting ATPase 2, plasma membrane-type
K0326Y_014355	chr4	4325803	4326583	534	Proline-rich receptor-like protein kinase PERK7
K0326Y_014333	chr4	4339482	4340676	342	Protein SPIRAL1-like 1
K0326Y_014386	chr4	4994046	4999120	1446	Probable LRR receptor-like serine/threonine-protein kinase At3g47570
K0326Y_014379	chr4	4999576	5000555	423	Uncharacterized protein
K0326Y_014387	chr4	5159051	5159440	390	Uncharacterized protein
K0326Y_014374	chr4	5209401	5212482	1419	P-(S)-hydroxymandelonitrile lyase
K0326Y_014376	chr4	5252492	5253565	1074	mab9,math-btb9
K0326Y_014400	chr4	5956992	5958344	1353	Agmatine coumaroyltransferase-2
K0326Y_014419	chr4	6242298	6249145	3945	Mediator of DNA damage checkpoint protein 1
K0326Y_014430	chr4	6374731	6376802	489	Protein INAPERTURATE POLLEN1
K0326Y_014448	chr4	7469307	7470406	789	Uncharacterized protein
K0326Y_014444	chr4	7668595	7669011	333	Pectinesterase
K0326Y_014471	chr4	10590738	10591732	729	prp3,pathogenesis-related protein3
K0326Y_014475	chr4	10608850	10610040	651	Photosystem II D2 protein
K0326Y_014486	chr4	10877622	10878945	705	Uncharacterized protein
K0326Y_014497	chr4	11698859	11699368	510	A Male reproductive organ-specific protein
K0326Y_014506	chr4	11968370	11969353	216	Mediator of RNA polymerase II transcription subunit 36a
K0326Y_014505	chr4	12085107	12087657	837	lhcb5,light harvesting chlorophyll a/b binding protein5
K0326Y_014519	chr4	12383189	12387021	1431	Probable apyrase 3
K0326Y_014520	chr4	12587874	12595264	813	Beta-glucosidase 4
K0326Y_014518	chr4	12765388	12766837	1095	rtp1,root preferential1
K0326Y_014529	chr4	13129383	13130340	423	Calcium-dependent protein kinase 8
K0326Y_014526	chr4	13172930	13173593	258	Uncharacterized protein
K0326Y_014544	chr4	13435968	13436210	243	Uncharacterized protein
K0326Y_014560	chr4	14655824	14658215	381	Long chain acyl-CoA synthetase 1
K0326Y_014566	chr4	14818123	14818923	417	DnaJ protein homolog
K0326Y_014572	chr4	14960595	14960897	303	CDT1-like protein a chloroplastic
K0326Y_014569	chr4	15257827	15259880	345	Nuclear envelope-associated protein 2
K0326Y_014582	chr4	16363381	16364118	738	Cysteine/Histidine-rich C1 domain family protein
K0326Y_014592	chr4	16718177	16719729	1089	Senescence-specific cysteine protease SAG39
K0326Y_014594	chr4	16796273	16796641	369	Uncharacterized protein
K0326Y_014595	chr4	16852033	16852401	369	Uncharacterized protein
K0326Y_014596	chr4	16860038	16860406	369	Uncharacterized protein
K0326Y_014619	chr4	17576997	17585434	1146	Uncharacterized protein
K0326Y_014637	chr4	18449005	18450412	234	Uncharacterized protein
K0326Y_014648	chr4	18498553	18499540	663	Octicosapeptide/Phox/Bem1p
K0326Y_014658	chr4	19184074	19184753	510	Cysteine proteinase 1
K0326Y_014667	chr4	19672596	19675815	468	Vacuolar protein-sorting-associated protein 37 homolog 1
K0326Y_014683	chr4	20582203	20583703	327	Aconitate hydratase, cytoplasmic
K0326Y_014696	chr4	21452829	21460472	840	Senescence-specific cysteine protease SAG39
K0326Y_014706	chr4	22688330	22690036	534	Uncharacterized protein
K0326Y_014713	chr4	23150969	23174660	2430	Rhamnogalacturonate lyase family protein
K0326Y_014712	chr4	23176556	23179463	1014	sweet14b,sugars will eventually be exported transporter14b
K0326Y_014723	chr4	23923465	23923936	333	Type I inositol polyphosphate 5-phosphatase 4
K0326Y_014720	chr4	23962892	23964465	1161	TRIBOA-glucoside O-methyltransferase BX7
K0326Y_014727	chr4	24578557	24584397	957	Short-chain dehydrogenase reductase 2a
K0326Y_014728	chr4	24638054	24639544	1158	Cytokinin-O-glucosyltransferase 1
K0326Y_014736	chr4	24720280	24721217	528	Beta-13-N-Acetylglucosaminyltransferase family protein
K0326Y_014746	chr4	25657202	25660557	1572	Obtusifoliol 14-alpha demethylase
K0326Y_014750	chr4	25760988	25762964	1116	O-methyltransferase ZRP4
K0326Y_014757	chr4	26027105	26028576	1035	Trafficking protein particle complex II-specific subunit 120 homolog
K0326Y_014766	chr4	26421125	26436726	462	spidroin-1-like
K0326Y_014759	chr4	26677132	26678095	609	WAT1-related protein At5g64700
K0326Y_014770	chr4	26871104	26872444	1341	UPF0481 protein At3g47200
K0326Y_014806	chr4	28667065	28668006	249	Uncharacterized protein
K0326Y_014823	chr4	29727641	29728228	450	Pentatricopeptide repeat-containing protein At3g59040
K0326Y_014816	chr4	29743116	29747755	489	Lactoylglutathione lyase
K0326Y_014826	chr4	29972325	29974782	270	Cysteine-rich PDZ-binding protein
K0326Y_014864	chr4	31913578	31916584	504	Lysine-specific demethylase JMJ18
K0326Y_014866	chr4	32238252	32239018	435	Uncharacterized protein
K0326Y_014871	chr4	32416744	32418586	978	Protein CHLORORESPIRATORY REDUCTION 6, chloroplastic
K0326Y_014870	chr4	32477227	32479795	1473	UPF0481 protein At3g47200
K0326Y_014893	chr4	33708001	33708805	312	Biotin synthase
K0326Y_014900	chr4	34087441	34087830	390	Uncharacterized protein
K0326Y_014895	chr4	34248457	34248957	501	Uncharacterized protein
K0326Y_014909	chr4	34460554	34461993	732	Xylose isomerase
K0326Y_014932	chr4	35860168	35860464	297	Uncharacterized protein
K0326Y_014940	chr4	36170408	36170818	240	Protein DETOXIFICATION 44, chloroplastic
K0326Y_014951	chr4	37130239	37130715	477	Uncharacterized protein
K0326Y_014977	chr4	38894175	38895559	426	Aspartokinase 1, chloroplastic
K0326Y_014976	chr4	39075961	39076852	243	Uncharacterized protein
K0326Y_014990	chr4	40261044	40261337	294	Uncharacterized protein
K0326Y_015012	chr4	41229280	41233210	876	Cyclic nucleotide-gated ion channel 2
K0326Y_015036	chr4	42397984	42401767	1104	GDSL esterase/lipase At5g45910
K0326Y_015039	chr4	43021065	43021463	399	Inactive protein FON2 SPARE1
K0326Y_015116	chr4	49594717	49598665	423	Uncharacterized protein
K0326Y_015122	chr4	49950156	49952219	183	30S ribosomal protein S17, chloroplastic
K0326Y_015136	chr4	52191703	52200180	285	protein GRIP isoform X2
K0326Y_015140	chr4	52643723	52645190	717	Conserved oligomeric Golgi complex subunit 3
K0326Y_015154	chr4	53535610	53536079	369	Uncharacterized protein
K0326Y_015181	chr4	56028776	56030526	318	Transcription factor TGA4
K0326Y_015177	chr4	56340986	56342894	1152	Storage protein-like
K0326Y_015186	chr4	56788654	56789348	264	Sec14p-like phosphatidylinositol transfer family protein
K0326Y_015207	chr4	57555853	57556117	168	Uncharacterized protein
K0326Y_015201	chr4	57556228	57556890	663	Uncharacterized protein
K0326Y_015216	chr4	58462206	58466304	963	Nuclear pore complex protein NUP43
K0326Y_015220	chr4	59102711	59103196	486	Uncharacterized protein
K0326Y_015221	chr4	59110500	59110985	486	Uncharacterized protein
K0326Y_015233	chr4	60285735	60285956	222	Uncharacterized protein
K0326Y_015245	chr4	61020764	61031269	795	HVA22-like protein f
K0326Y_015239	chr4	61028650	61029345	567	Hypersensitive-induced response protein 2
K0326Y_015237	chr4	61353836	61354807	609	platz14,PLATZ-transcription factor 14
K0326Y_015253	chr4	61697936	61727277	690	Sucrose nonfermenting 4-like protein
K0326Y_015267	chr4	63190636	63193396	519	Transmembrane amino acid transporter family protein
K0326Y_015285	chr4	65244039	65245329	894	Probable xyloglucan endotransglucosylase/hydrolase protein 16
K0326Y_015307	chr4	65617205	65620291	1956	Uncharacterized protein
K0326Y_015289	chr4	65625803	65627104	519	EF hand family protein
K0326Y_015312	chr4	66323770	66328340	507	Zinc finger (C3HC4-type RING finger) family protein
K0326Y_015323	chr4	66331909	66341622	1005	Probable ADP-ribosylation factor GTPase-activating protein AGD6
K0326Y_015340	chr4	66379539	66381455	1146	Phosphoribulokinase, chloroplastic
K0326Y_015348	chr4	66381613	66389987	1182	26S proteasome non-ATPase regulatory subunit 13 homolog B
K0326Y_015339	chr4	66390390	66395699	213	Protein AE7
K0326Y_015334	chr4	66402012	66403694	1467	DUF674 family protein
K0326Y_015345	chr4	66741280	66741738	459	Uncharacterized protein
K0326Y_015342	chr4	66777846	66779083	1023	mybr36,MYB-related-transcription factor 36
K0326Y_015356	chr4	66862362	66863589	426	Guanosine nucleotide diphosphate dissociation inhibitor At5g09550
K0326Y_015353	chr4	66928464	66928883	420	Uncharacterized protein
K0326Y_015361	chr4	67033730	67036728	852	Transcription factor bHLH96
K0326Y_015357	chr4	67158451	67159520	621	Folate-biopterin transporter 1, chloroplastic
K0326Y_015367	chr4	67303357	67303644	288	Uncharacterized protein
K0326Y_015382	chr4	68189583	68189858	276	Protein MARD1
K0326Y_015413	chr4	68894857	68895168	312	Histone H4
K0326Y_015418	chr4	68980891	68985047	777	Expansin-A10
K0326Y_015414	chr4	69095482	69098004	1905	Domain of unknown function (DUF4283)
K0326Y_015424	chr4	69359448	69359999	552	Zinc finger, C3HC4 type family protein
K0326Y_015426	chr4	69381398	69381862	465	RING-H2 finger protein ATL2L
K0326Y_015438	chr4	70056871	70059277	540	Xylose isomerase
K0326Y_015460	chr4	70586630	70588097	600	Vacuolar protein sorting-associated protein 41 homolog
K0326Y_015472	chr4	71217626	71218029	270	Uncharacterized protein
K0326Y_015471	chr4	71232407	71245262	393	Sialyltransferase-like protein 5
K0326Y_015485	chr4	71604744	71605997	396	Probable xyloglucan 6-xylosyltransferase 1
K0326Y_015475	chr4	71712094	71714376	675	Pre-mRNA cleavage factor Im 25 kDa subunit 1
K0326Y_015506	chr4	73543434	73544474	1041	VQ motif-containing protein
K0326Y_015508	chr4	73770880	73778456	1131	Uncharacterized protein
K0326Y_015533	chr4	75878768	75879193	426	Uncharacterized protein
K0326Y_015551	chr4	78197266	78197715	450	F-box protein SKIP14
K0326Y_015562	chr4	79037069	79037302	234	Uncharacterized protein
K0326Y_015570	chr4	79733316	79734785	237	Uncharacterized protein
K0326Y_015568	chr4	79809724	79811889	447	Protein kinase family protein / WD-40 repeat family protein
K0326Y_015588	chr4	81166870	81167239	183	putative protein phosphatase 2C 21
K0326Y_015633	chr4	84911053	84912715	621	4-coumarate--CoA ligase-like 2
K0326Y_015640	chr4	85899645	85900007	363	Uncharacterized protein
K0326Y_015660	chr4	89126584	89127546	420	Uncharacterized protein
K0326Y_015774	chr4	104707146	104707604	459	Zinc finger A20 and AN1 domain-containing stress-associated protein 5
K0326Y_015775	chr4	105687208	105687570	363	Uncharacterized protein
K0326Y_015791	chr4	108472367	108474626	645	Uncharacterized protein
K0326Y_015804	chr4	111022942	111025371	279	60S ribosomal protein L14-2
K0326Y_015812	chr4	111404573	111405792	720	Regulator of Vps4 activity in the MVB pathway protein
K0326Y_015873	chr4	118688751	118690309	513	COX assembly mitochondrial protein 2 homolog
K0326Y_015901	chr4	120893694	120894326	360	WD repeat domain-containing protein 83
K0326Y_015898	chr4	121316836	121317060	225	Uncharacterized protein
K0326Y_015909	chr4	121972413	121972829	369	WAS
K0326Y_015919	chr4	123593740	123595329	336	Sugar transport protein MST3
K0326Y_015946	chr4	125516877	125517275	399	Uncharacterized protein
K0326Y_015953	chr4	126831141	126832461	873	Uncharacterized protein
K0326Y_015978	chr4	128473305	128474075	771	Uncharacterized protein
K0326Y_015987	chr4	129250011	129250764	174	Uncharacterized protein
K0326Y_015986	chr4	129313734	129314434	213	Replication protein A 32 kDa subunit A
K0326Y_015980	chr4	129360902	129361336	435	Uncharacterized protein
K0326Y_015981	chr4	129368466	129368900	435	Uncharacterized protein
K0326Y_015991	chr4	129758000	129759037	426	zim25,ZIM-transcription factor 25
K0326Y_015998	chr4	129758804	129760404	591	DUF1336 domain containing protein expressed
K0326Y_015996	chr4	129811155	129812977	1560	pr1,red aleurone1
K0326Y_016005	chr4	130472481	130472747	267	Uncharacterized protein
K0326Y_016007	chr4	130691328	130694311	357	Polyadenylate-binding protein 3
K0326Y_016021	chr4	131394061	131395862	315	Uncharacterized protein
K0326Y_016030	chr4	132691826	132694229	576	Protein phosphatase inhibitor 2
K0326Y_016042	chr4	133097722	133098527	339	Glyceraldehyde-3-phosphate dehydrogenase
K0326Y_016047	chr4	133669564	133670351	381	Huntingtin interacting protein HYPK
K0326Y_016056	chr4	134651486	134651986	501	Tetratricopeptide repeat (TPR)-containing protein
K0326Y_016062	chr4	135205242	135207271	561	DNA (cytosine-5)-methyltransferase 3
K0326Y_016066	chr4	135359406	135364557	645	Cytochrome c oxidase polypeptide VIb
K0326Y_016094	chr4	137450388	137450902	336	Uncharacterized protein
K0326Y_016091	chr4	137578297	137581923	2982	Probable LRR receptor-like serine/threonine-protein kinase At3g47570
K0326Y_016095	chr4	138274913	138276190	1278	protein binding protein
K0326Y_016096	chr4	138352017	138354639	1020	9-cis-epoxycarotenoid dioxygenase 1, chloroplastic
K0326Y_016102	chr4	138510402	138517776	708	Calcium-dependent protein kinase 8
K0326Y_016128	chr4	141374746	141376248	897	ppck2,phosphoenolpyruvate carboxylase kinase2
K0326Y_016150	chr4	142949479	142949907	429	Uncharacterized protein
K0326Y_016188	chr4	145443798	145445685	609	Salutaridine reductase
K0326Y_016193	chr4	145587246	145590479	399	Uncharacterized protein
K0326Y_016189	chr4	145617767	145620374	849	myb166,MYB-transcription factor 166
K0326Y_016203	chr4	146167640	146167927	288	Uncharacterized protein
K0326Y_016204	chr4	146183593	146183880	288	Uncharacterized protein
K0326Y_016197	chr4	146280251	146280854	249	Replication factor C subunit 2
K0326Y_016213	chr4	146518326	146518661	285	Beta-galactosidase
K0326Y_016215	chr4	146520891	146521184	294	Probable voltage-gated potassium channel subunit beta
K0326Y_016222	chr4	146983221	146997506	1284	Vesicle-fusing ATPase
K0326Y_016227	chr4	147029827	147031188	390	transcription factor MYB3R-3
K0326Y_016250	chr4	149130139	149130778	342	Ion channel castor
K0326Y_016253	chr4	149621586	149621993	408	Ethylene-responsive transcription factor ERF038
K0326Y_016255	chr4	150091109	150093213	813	Expansin-B15
K0326Y_016265	chr4	150505824	150506438	615	Probable lipid phosphate phosphatase beta
K0326Y_016289	chr4	151047951	151051990	321	Uncharacterized protein
K0326Y_016278	chr4	151078807	151079927	597	Calcium-dependent lipid-binding (CaLB domain) family protein
K0326Y_016300	chr4	151373758	151375311	249	LYR family of Fe/S cluster biogenesis protein
K0326Y_016298	chr4	151391815	151393259	273	Uncharacterized protein
K0326Y_016292	chr4	151692634	151693559	765	Uncharacterized protein
K0326Y_016302	chr4	151798432	151801525	846	GDSL esterase/lipase At4g16230
K0326Y_016319	chr4	153358889	153360311	657	grftf9,GRF-transcription factor 9
K0326Y_016327	chr4	153586923	153588165	717	Oil body-associated protein 1A
K0326Y_016326	chr4	153618511	153688671	444	Uncharacterized protein
K0326Y_016338	chr4	154103977	154104288	312	Histone H4
K0326Y_016333	chr4	154322075	154323801	993	S-ribonuclease binding protein SBP1
K0326Y_016345	chr4	154330031	154330721	396	JNBa0013K16.15-like protein
K0326Y_016374	chr4	155994897	155995511	615	Uncharacterized protein
K0326Y_016375	chr4	156451291	156460412	2082	ATPase family AAA domain-containing protein 3-A
K0326Y_016378	chr4	156588189	156588530	342	ATP binding protein
K0326Y_016394	chr4	157712877	157713518	291	Uncharacterized protein
K0326Y_016401	chr4	157778976	157780316	252	Putative leucine-rich repeat receptor-like protein kinase family protein
K0326Y_016411	chr4	157974201	157975329	522	Protein argonaute 4B
K0326Y_016410	chr4	158000788	158004016	1257	Growth-regulating factor 4
K0326Y_016418	chr4	158189479	158190449	717	Uncharacterized protein
K0326Y_016417	chr4	158359674	158360090	327	WAT1-related protein
K0326Y_016433	chr4	158634483	158634847	285	Casein kinase 1
K0326Y_016436	chr4	158727998	158729039	249	Universal stress protein A-like protein
K0326Y_016440	chr4	159119579	159120043	465	his2b5,histone 2B5
K0326Y_016444	chr4	159150891	159151277	387	Uncharacterized protein
K0326Y_016454	chr4	159332748	159335783	411	Phosphatidylinositol N-acetylglucosaminyltransferase subunit A
K0326Y_016469	chr4	159423810	159424361	552	Pentatricopeptide repeat-containing protein At3g22670, mitochondrial
K0326Y_016481	chr4	160061873	160068230	462	Uncharacterized protein
K0326Y_016519	chr4	161664118	161664903	786	dof9,C2C2-Dof-transcription factor 9
K0326Y_016525	chr4	162742817	162743626	810	RING/U-box superfamily protein
K0326Y_016524	chr4	162791391	162791843	453	bzip97,bZIP-transcription factor 97
K0326Y_016565	chr4	163494117	163495130	219	TSL-kinase interacting protein 1
K0326Y_016578	chr4	164186343	164188188	681	Caleosin protein
K0326Y_016590	chr4	164231209	164231556	348	Auxin-responsive protein SAUR50
K0326Y_016576	chr4	164322671	164322928	258	Uncharacterized protein
K0326Y_016629	chr4	166448383	166450398	447	Phosphoenolpyruvate carboxylase 4
K0326Y_016634	chr4	167041668	167044035	306	Beta-glucosidase 4
K0326Y_016705	chr4	171707868	171712363	1176	DUF1639 family protein
K0326Y_016735	chr4	172938084	172942575	1317	TBC1 domain family member 22A
K0326Y_016738	chr4	173250273	173253326	720	Haloacid dehalogenase-like hydrolase domain-containing protein At2g33255
K0326Y_016729	chr4	173344483	173346198	1263	5-pentadecatrienyl resorcinol O-methyltransferase
K0326Y_016760	chr4	173379393	173381245	1047	Cinnamoyl-CoA reductase 1
K0326Y_016756	chr4	173742311	173743120	282	Cystathionine beta-lyase, chloroplastic
K0326Y_016772	chr4	174366268	174369498	969	Quinone oxidoreductase PIG3
K0326Y_016784	chr4	174393474	174398727	249	Uncharacterized protein
K0326Y_016776	chr4	174517338	174518151	210	Lon protease homolog, mitochondrial
K0326Y_016781	chr4	174864319	174866306	1035	Uncharacterized protein
K0326Y_016794	chr4	174981926	174986289	921	Heparanase-like protein 3
K0326Y_016791	chr4	175154061	175154519	459	Serine-rich protein
K0326Y_016793	chr4	175202738	175206348	1077	dbptf2,DBP-transcription factor 2
K0326Y_016802	chr4	175653742	175655395	519	Thioredoxin H-type 5
K0326Y_016807	chr4	175708611	175710929	726	Phosphatidylinositol/phosphatidylcholine transfer protein SFH6
K0326Y_016836	chr4	176602681	176603640	555	Nucleobase-ascorbate transporter LPE1
K0326Y_016892	chr4	178914304	178914594	291	Uncharacterized protein
K0326Y_016921	chr4	180108862	180110072	975	Probable E3 ubiquitin-protein ligase RHC1A
K0326Y_016926	chr4	180437964	180438272	309	EF hand family protein
K0326Y_016993	chr4	183091685	183092431	747	ATP synthase delta chain, chloroplastic
K0326Y_017017	chr4	184299636	184300384	525	Uncharacterized protein
K0326Y_017058	chr4	186015408	186018018	840	Peroxidase 4
K0326Y_017063	chr4	186019230	186047090	228	AP-1 complex subunit mu-2
K0326Y_017084	chr4	186728955	186730202	894	WRKY transcription factor (Fragment)
K0326Y_017091	chr4	186874097	186874840	744	Protein LURP-one-related 8
K0326Y_017109	chr4	187340872	187342382	1374	Disease resistance protein RGA2
K0326Y_017133	chr4	187953380	187953937	558	Putative invertase inhibitor
K0326Y_017144	chr4	188777730	188780554	1677	gras24,GRAS-transcription factor 24
K0326Y_017161	chr4	189069319	189072489	1116	Protein STRICTOSIDINE SYNTHASE-LIKE 10
K0326Y_017169	chr4	189190038	189191606	1569	Cyanidin 3-O-rutinoside 5-O-glucosyltransferase
K0326Y_017182	chr4	189744939	189746531	519	Protein FLC EXPRESSOR
K0326Y_017190	chr4	189775741	189776007	267	E3 ubiquitin-protein ligase RLIM
K0326Y_017191	chr4	189873075	189873503	429	E3 ubiquitin-protein ligase RING1-like
K0326Y_017188	chr4	189935657	189937046	705	E3 ubiquitin-protein ligase ZNRF3
K0326Y_017195	chr4	190048452	190049440	849	Pollen Ole e 1 allergen and extensin family protein
K0326Y_017224	chr4	191331050	191331864	606	Anthocyanidin reductase ((2S)-flavan-3-ol-forming) OS
K0326Y_017226	chr4	191342537	191343023	330	Anthocyanidin reductase ((2S)-flavan-3-ol-forming)
K0326Y_017227	chr4	191381761	191420015	3138	Disease resistance protein RGA5
K0326Y_017234	chr4	191572773	191573330	558	Uncharacterized protein
K0326Y_017231	chr4	191737503	191737909	324	Chaperone protein dnaJ 6
K0326Y_017242	chr4	192194976	192196139	1164	ofp21,OVATE-transcription factor 21
K0326Y_017258	chr4	192552893	192555072	1209	Protein AUXIN RESPONSE 4
K0326Y_017290	chr4	193433419	193437144	813	cl42326_1,
K0326Y_017306	chr4	194724852	194726759	285	Xyloglucan galactosyltransferase KATAMARI1 homolog
K0326Y_017333	chr4	196113683	196114156	474	50S ribosomal protein L12-2
K0326Y_017389	chr4	198068076	198069139	615	Uncharacterized protein
K0326Y_017369	chr4	198068111	198070472	525	WW domain containing protein
K0326Y_017391	chr4	198078746	198079491	354	BSD domain-containing protein
K0326Y_017375	chr4	198100480	198101189	516	Thaumatin-like protein 1
K0326Y_017417	chr4	199344813	199345361	549	Vacuolar protein sorting-associated protein 32 homolog 1
K0326Y_017427	chr4	199729020	199736425	387	Probable cinnamyl alcohol dehydrogenase 1
K0326Y_017432	chr4	199776548	199779379	1128	Binding partner of ACD11 1
K0326Y_017438	chr4	200261158	200264706	1116	Glycerophosphodiester phosphodiesterase GDPDL1
K0326Y_017461	chr4	200845221	200846103	480	Lysine-specific demethylase JMJ30
K0326Y_017463	chr4	200873497	200875132	522	Ketol-acid reductoisomerase, chloroplastic
K0326Y_017476	chr4	201389186	201391291	579	Uncharacterized protein
K0326Y_017486	chr4	202002147	202002515	255	Probable prefoldin subunit 2
K0326Y_017493	chr4	202032644	202033096	453	Uncharacterized protein
K0326Y_017482	chr4	202258023	202260382	1473	Patatin-like protein 5
K0326Y_017499	chr4	202666701	202667537	750	Vacuolar protein sorting-associated protein 32 homolog 1
K0326Y_017511	chr4	203044598	203045521	651	Uncharacterized protein
K0326Y_017508	chr4	203135809	203137334	723	Uclacyanin-2
K0326Y_017509	chr4	203194510	203196015	1473	SPOC domain / Transcription elongation factor S-II protein
K0326Y_017520	chr4	203588116	203589363	630	Jasmonate-induced protein homolog
K0326Y_017526	chr4	203657710	203658606	606	Jasmonate-induced protein homolog
K0326Y_017524	chr4	203704039	203705290	630	Jasmonate-induced protein homolog
K0326Y_017522	chr4	203752694	203753920	492	jasmonate-induced protein homolog
K0326Y_017523	chr4	203772267	203773546	630	Jasmonate-induced protein homolog
K0326Y_017537	chr4	204760068	204761011	516	CCT motif family protein
K0326Y_017622	chr4	211674498	211675958	1404	UDP-glycosyltransferase 83A1
K0326Y_017646	chr4	212741946	212742478	342	Uncharacterized protein
K0326Y_017638	chr4	212775461	212776037	285	Uncharacterized protein
K0326Y_017645	chr4	212803453	212804075	342	Uncharacterized protein
K0326Y_017662	chr4	214142283	214144189	1155	Leucine-rich repeat receptor protein kinase EMS1
K0326Y_017683	chr4	216221288	216222181	894	vegetative cell wall protein gp1
K0326Y_017693	chr4	216878690	216882580	891	F-box protein PP2-B10
K0326Y_017694	chr4	217067368	217070943	1821	atg13e,autophagy13e
K0326Y_017737	chr4	219979897	219981074	780	myb42,myb transcription factor 42
K0326Y_017774	chr4	222829349	222830515	690	Rhomboid-like protein 19
K0326Y_017789	chr4	222956444	222957205	522	Pentatricopeptide repeat-containing protein At1g15510, chloroplastic
K0326Y_017804	chr4	223541850	223542194	345	Serine/threonine-protein kinase WAG2
K0326Y_017816	chr4	224037508	224040640	645	Uncharacterized protein
K0326Y_017813	chr4	224074655	224074936	282	Uncharacterized protein
K0326Y_017824	chr4	224209463	224210654	948	O-methyltransferase ZRP4
K0326Y_017837	chr4	224679812	224681289	576	hb2,hemoglobin2
K0326Y_017834	chr4	224844115	224847034	684	cbl4,calcineurin B-like2
K0326Y_017851	chr4	224879787	224881899	237	A Male reproductive organ-specific protein
K0326Y_017860	chr4	225085702	225089011	1353	hsftf15,HSF-transcription factor 15
K0326Y_017845	chr4	225181042	225183373	1020	ALA-interacting subunit 1
K0326Y_017908	chr4	226816625	226818278	663	wrky82,WRKY-transcription factor 82
K0326Y_017940	chr4	227010908	227013980	702	rtl3,reversion-to-ethylene sensitivity1 like3
K0326Y_017937	chr4	227027864	227029477	282	Embryo defective 2752
K0326Y_017936	chr4	227040552	227041157	606	Uncharacterized protein
K0326Y_017966	chr4	227406321	227411399	495	Fiber protein Fb11
K0326Y_017965	chr4	227756358	227758476	303	Anaphase-promoting complex subunit 10
K0326Y_017982	chr4	228215045	228216279	423	Phosphatidylinositol/phosphatidylcholine transfer protein SFH6
K0326Y_017976	chr4	228330772	228333704	1032	Lipid phosphate phosphatase 2
K0326Y_017995	chr4	228442183	228446994	339	Sm-like protein LSM8
K0326Y_018034	chr4	229510132	229511737	621	Ninja-family protein 8
K0326Y_018037	chr4	229512352	229514799	477	Uncharacterized protein
K0326Y_018045	chr4	229516369	229517406	1038	ARM repeat superfamily protein
K0326Y_018043	chr4	229535086	229538282	789	Auxin-responsive protein IAA19
K0326Y_018063	chr4	229967111	229969047	291	Uncharacterized protein
K0326Y_018098	chr4	230894535	230896289	519	Iron-sulfur cluster assembly protein 1
K0326Y_018108	chr4	231140413	231142968	522	Cupredoxin superfamily protein
K0326Y_018104	chr4	231140678	231141662	336	Uncharacterized protein
K0326Y_018099	chr4	231200722	231201734	390	Uncharacterized protein
K0326Y_018136	chr4	231396456	231398753	195	Uncharacterized protein
K0326Y_018137	chr4	231476434	231478283	423	40S ribosomal protein S12
K0326Y_018140	chr4	231726728	231727564	291	Transcription factor RADIALIS
K0326Y_018153	chr4	232224965	232225339	276	Karyopherin (importin) beta 3
K0326Y_018195	chr4	234866347	234867036	372	Uncharacterized protein
K0326Y_018196	chr4	234889538	234890199	363	Uncharacterized protein
K0326Y_018197	chr4	234921483	234921994	363	Uncharacterized protein
K0326Y_018198	chr4	234933103	234933543	300	Uncharacterized protein
K0326Y_018192	chr4	235321102	235321452	351	Uncharacterized protein
K0326Y_018210	chr4	236038019	236038797	219	Cell division control protein 2 homolog
K0326Y_018222	chr4	236511150	236518642	2613	Glutamate receptor 2.7
K0326Y_018226	chr4	236898790	236899236	288	ABC transporter B family member 1
K0326Y_018244	chr4	238325309	238326958	1650	UPF0481 protein At3g47200
K0326Y_018246	chr4	238473172	238473564	393	VQ motif
K0326Y_018262	chr4	238911859	238913729	684	ris2,iron-sulfur protein2
K0326Y_018264	chr4	238920404	238920718	315	RING-H2 finger protein ATL40
K0326Y_018259	chr4	238993041	238993478	438	RING-H2 finger protein ATL32
K0326Y_018270	chr4	239377344	239381532	438	Uncharacterized protein
K0326Y_018274	chr4	239378112	239378410	204	Protein PMR5
K0326Y_018265	chr4	239675769	239682282	1146	Pyrophosphate--fructose 6-phosphate 1-phosphotransferase subunit beta 2
K0326Y_018279	chr4	240276722	240296946	630	Sodium/hydrogen exchanger 2
K0326Y_018293	chr4	241137430	241143257	1203	Alpha/beta hydrolase domain-containing protein 17C
K0326Y_018292	chr4	241316294	241318130	420	Ribosome-like protein
K0326Y_018318	chr4	241445586	241449174	816	Cyclase-like protein 1
K0326Y_018316	chr4	241592248	241592676	429	Protein GLUTAMINE DUMPER 5
K0326Y_018307	chr4	241671257	241673205	210	Protein transport protein Sec61 subunit gamma
K0326Y_018330	chr4	241946085	241946594	348	Cinnamoyl-CoA reductase 1
K0326Y_018331	chr4	241998086	242003064	957	RING
K0326Y_018336	chr4	242003814	242015036	1365	Negative regulator of systemic acquired resistance SNI1
K0326Y_018323	chr4	242242788	242245476	1023	sbp2,SBP-domain protein2
K0326Y_018363	chr4	242345524	242347459	288	Serrate RNA effector molecule
K0326Y_018361	chr4	242374856	242378959	564	Cyclin-P4-1
K0326Y_018354	chr4	242404653	242405067	234	Uncharacterized protein
K0326Y_018343	chr4	242704231	242708873	1152	BTB/POZ domain-containing protein NPY2
K0326Y_018358	chr4	242809715	242810418	315	Gamma-thionins family protein
K0326Y_018357	chr4	242811113	242811828	255	Defensin-like protein 2
K0326Y_018387	chr4	242923903	242924281	273	Protein CDI
K0326Y_018373	chr4	243108854	243110458	282	Uncharacterized protein
K0326Y_018368	chr4	243178692	243178961	270	Autophagy-related protein 18a
K0326Y_018378	chr4	243276533	243278490	483	Glycine cleavage system H protein 2, mitochondrial
K0326Y_018395	chr4	243457675	243458913	1239	PREDICTED: zinc finger CCCH domain-containing protein 18-like
K0326Y_018402	chr4	243592809	243596282	774	OTU-like cysteine protease family protein
K0326Y_018401	chr4	243757331	243758320	663	Early nodulin-like protein 9
K0326Y_018400	chr4	243761659	243762675	825	Early nodulin-like protein 2
K0326Y_018460	chr4	244924246	244927142	738	Glycosyltransferase-like KOBITO 1
K0326Y_018445	chr4	245184780	245185818	609	Ubiquitin-conjugating enzyme E2 28
K0326Y_018464	chr4	245627874	245630225	1608	Terpene synthase 2, chloroplastic
K0326Y_018465	chr4	245632040	245633384	870	Terpene synthase 2, chloroplastic
K0326Y_018483	chr4	245643279	245646821	699	Eukaryotic translation initiation factor 3 subunit J
K0326Y_018485	chr4	245704493	245705420	744	Ubiquitin-like-specific protease 1D
K0326Y_018468	chr4	245769865	245770077	213	Subtilisin inhibitor 1
K0326Y_018461	chr4	245770369	245776363	561	Ketol-acid reductoisomerase chloroplastic
K0326Y_018499	chr4	246232464	246237039	768	tRNA (guanine-N(7)-)-methyltransferase
K0326Y_018514	chr4	246527995	246531005	405	Receptor-like protein 46
K0326Y_018531	chr4	246959739	246960799	567	Uncharacterized protein
K0326Y_018532	chr4	247024701	247025831	1131	ATP binding protein
K0326Y_018537	chr4	247078263	247080371	1449	Uncharacterized protein
K0326Y_018555	chr4	247659270	247685922	1077	Peptidyl-prolyl cis-trans isomerase FKBP65
K0326Y_018570	chr4	247820335	247821219	345	Uncharacterized protein
K0326Y_018577	chr4	247925456	247926327	387	mRNA capping enzyme, guanylyltransferase (alpha) subunit
K0326Y_018585	chr5	42571	44419	1173	Clathrin heavy chain 2
K0326Y_018589	chr5	44883	56779	2499	Ubiquitin-like-specific protease ESD4
K0326Y_018586	chr5	57117	57455	339	T-complex protein 1 subunit beta
K0326Y_018592	chr5	60398	64405	1095	DNA-directed RNA polymerase subunit beta'
K0326Y_018608	chr5	236446	249250	2544	TRF-like 10
K0326Y_018634	chr5	940150	940467	318	Nicotianamine synthase 3
K0326Y_018636	chr5	978676	988886	861	U5 small nuclear ribonucleoprotein 40 kDa protein
K0326Y_018613	chr5	1073436	1075295	768	Phosphatidylinositol transfer protein 3
K0326Y_018633	chr5	1084798	1085455	240	polyphosphoinositide binding protein Ssh2p
K0326Y_018641	chr5	1085594	1089209	1158	Aspartokinase 1, chloroplastic
K0326Y_018619	chr5	1090757	1093366	912	arbonyl reductase [NADPH] 2
K0326Y_018671	chr5	1592826	1593867	354	Subtilisin-like protease SBT3.17
K0326Y_018665	chr5	1702313	1703188	480	Cell number regulator 10 OS
K0326Y_018679	chr5	1709700	1734068	996	ifunctional epoxide hydrolase 2
K0326Y_018694	chr5	2158519	2161523	297	Mitotic-spindle organizing protein 1B
K0326Y_018707	chr5	2270167	2271491	516	Bowman-Birk type trypsin inhibitor
K0326Y_018696	chr5	2322794	2323078	285	Cyclin-dependent protein kinase inhibitor SMR4
K0326Y_018724	chr5	2386704	2387227	297	Dolichyl-phosphate beta-glucosyltransferase
K0326Y_018738	chr5	2516251	2516610	360	Zinc finger DNA-binding protein
K0326Y_018733	chr5	2518821	2519345	525	ZFP16-2
K0326Y_018714	chr5	2620832	2622343	690	chi3,chalcone flavanone isomerase3
K0326Y_018715	chr5	2778855	2780067	561	CASP-like protein 4B3
K0326Y_018766	chr5	2890496	2891140	645	Calcium-binding allergen Ole e 8
K0326Y_018745	chr5	3059442	3060359	918	Protein MIZU-KUSSEI 1
K0326Y_018760	chr5	3229728	3234077	756	Nudix hydrolase 16, mitochondrial
K0326Y_018762	chr5	3235359	3237601	519	Phosphatidylinositol N-acetylglucosaminyltransferase GPI19/PIG-P subunit
K0326Y_018782	chr5	3264666	3269635	1368	Salutaridine reductase
K0326Y_018748	chr5	3343284	3345462	1464	Polygalacturonase
K0326Y_018781	chr5	3348000	3350471	1065	40S ribosomal protein S2-4
K0326Y_018799	chr5	3370273	3371852	678	Mavicyanin
K0326Y_018803	chr5	3380691	3381302	612	psad1,photosystem I subunit d1
K0326Y_018808	chr5	3409000	3413311	528	Cytochrome b-c1 complex subunit 7
K0326Y_018805	chr5	3421443	3424139	300	Phospho-2-dehydro-3-deoxyheptonate aldolase 2, chloroplastic
K0326Y_018833	chr5	4031339	4035051	966	rRNA-processing protein efg1
K0326Y_018829	chr5	4039643	4043553	858	bhlh159,bHLH-transcription factor 159
K0326Y_018869	chr5	4498303	4498687	261	UDP-arabinopyranose mutase 2
K0326Y_018847	chr5	4736543	4740804	1557	Dynamin-related protein 1C
K0326Y_018860	chr5	4856408	4857014	297	26S proteasome non-ATPase regulatory subunit 12 homolog B
K0326Y_018898	chr5	5168601	5170077	180	protein app1 precursor
K0326Y_018922	chr5	5399269	5401061	774	PREDICTED: uncharacterized protein At1g01500
K0326Y_018914	chr5	5575694	5577007	1314	Formin-like protein 18
K0326Y_018901	chr5	5583206	5584990	1047	myb12,MYB-transcription factor 12
K0326Y_018904	chr5	5596525	5599500	2655	Uncharacterized protein
K0326Y_018947	chr5	5873050	5875711	648	Cold-regulated 413 plasma membrane protein 2
K0326Y_018942	chr5	6336375	6338082	981	Peroxidase 73
[truncated: 1,570 more rows]
