# Supplementary material for: Long-read sequencing reveals genomic structural variations that underlie creation of quality protein maize
Source: Nat Commun. 2020 Jan 7;11:17. doi: 10.1038/s41467-019-14023-2 (PMC6946643; doi:10.1038/s41467-019-14023-2)
Supplement: Supplementary file 6 — Supplementary Dataset 2 [file 41467_2019_14023_MOESM6_ESM.xlsx]

## Sheet: Supplementary Data 2
Supplementary Data 2 | Differentially expressed genes between vitreous and opaque kernels.
Gene ID	Chr	Start	End	Functiona Description	W64Ao2	K0326Y	WK_log2FoldChange	WK_padj	CM105o2	CM105Mo2	CC_log2FoldChange	CC_padj	Threshold
K0326Y_000020	chr1	443625	444433	Uncharacterized protein	209	319.831	0.617611	2.1e-07	334.098	611.279	0.872003	6.38e-14	Up
K0326Y_000043	chr1	1507750	1512146	Probable quinone oxidoreductase	427	1039.24	1.28	1.36e-98	805	1262.33	0.648713	7.58e-27	Up
K0326Y_000101	chr1	3751646	3753154	cellular_component:GO:0016021//integral component of membrane;	170.243	609.691	1.84325	7.84e-48	99.1932	201.937	1.02238	8.86e-11	Up
K0326Y_000108	chr1	3790000	3787240	Retinol dehydrogenase 12	68.7	346.487	2.33177	9.13e-46	139.036	395.619	1.50323	7.81e-21	Up
K0326Y_000137	chr1	4387027	4391834	3-hydroxy-3-methylglutaryl coenzyme A synthase	298	757.713	1.34746	4.55e-49	170	272.327	0.688103	6.8e-09	Up
K0326Y_000152	chr1	5181207	5186306	CDP-diacylglycerol--serine O-phosphatidyltransferase 2	4.36	135.092	4.97946	6.86e-28	0.316	3.98893	3.51745	0.0157	Up
K0326Y_000169	chr1	5840000	5837926	Heavy metal transport/detoxification superfamily protein	37.9794	439	3.52	2.66e-98	118.344	192	0.694311	1.83e-05	Up
K0326Y_000267	chr1	8028053	8029494	gst11,glutathione	3.08	33.9362	3.48589	4.83e-09	0.344686	16.2343	5.50312	4.9e-05	Up
K0326Y_000289	chr1	8724655	8729621	Zinc finger protein CONSTANS-LIKE 4	17	36.5918	1.09	0.000244	40.1478	203.253	2.34304	2.26e-21	Up
K0326Y_000354	chr1	10666960	10700000	UPF0496 protein	4.30332	17.9709	2.071	7.66e-07	175.57	436.788	1.31396	4.51e-19	Up
K0326Y_000403	chr1	12490681	12500000	cAMP-regulated phosphoprotein 19-related protein	167	382.425	1.19656	4.63e-53	1324.69	2773.69	1.06717	9.93e-100	Up
K0326Y_000422	chr1	13800000	13820010	Uncharacterized protein	90.9	460.64	2.33792	1.65e-23	77.2579	185.329	1.2604	1.08e-06	Up
K0326Y_000423	chr1	13873263	13881110	Serine/threonine-protein kinase EDR1	251.94	516.166	1.03535	1.26e-35	347.775	695.972	1.00089	3.55e-32	Up
K0326Y_000442	chr1	14626884	14633295	gsr1,glutathione	558.59	949.401	0.763904	6.38e-24	392.3	651.828	0.734084	2.95e-17	Up
K0326Y_000632	chr1	20936561	20900000	Protein kinase	0.542	337.031	9.39016	9.68e-19	0	2.36018	3.61431	0.0166	Up
K0326Y_000661	chr1	22640649	22643508	Syntaxin/t-SNARE family protein	233.466	529.123	1.18042	4.29e-39	430.314	806.733	0.9094	7.52e-25	Up
K0326Y_000664	chr1	22644558	22646766	RING-H2 finger protein	137	260.798	0.924852	9.9e-09	233.556	460.415	0.978472	1.07e-09	Up
K0326Y_000657	chr1	22736174	22737038	Uncharacterized protein	7.52	198.961	4.72626	1.86e-37	580.992	2013.66	1.79281	5.9e-12	Up
K0326Y_000685	chr1	23406043	23408451	Sigma factor sigB regulation protein rsbQ	88.0795	573.394	2.7	4.82e-162	914	2946.03	1.68883	3.87e-150	Up
K0326Y_000687	chr1	23681203	23700000	Pentatricopeptide repeat-containing protein At2g16880	48.7	74.7414	0.615901	0.0414	14.3442	29.1611	1.02664	0.0126612	Up
K0326Y_000707	chr1	24800997	24804494	Dehydrodolichyl diphosphate synthase complex subunit NUS1	43.1	100.096	1.21822	2.93e-12	130.49	297.497	1.19028	5e-16	Up
K0326Y_000719	chr1	25200204	25207176	sfp1,sulfate	14.767	45.5432	1.602	1.55e-09	77.2467	139.926	0.862219	2.2e-05	Up
K0326Y_000738	chr1	26076706	26079037	Lectin domain of ricin B chain profileUncharacterized protein	52.7	103.348	0.971288	8.61e-05	10.3399	25.7423	1.30981	0.00138	Up
K0326Y_000844	chr1	30455331	30500000	Squalene epoxidase 1	194.102	296.584	0.610796	3.48e-07	116	326.145	1.49899	1.39e-28	Up
K0326Y_000862	chr1	31406422	31408142	Uncharacterized protein	28.3	1353.6	5.5783	6.21e-249	5.296	27.1467	2.34131	6.02e-08	Up
K0326Y_000872	chr1	32069263	32074143	Metal tolerance protein 4	112.898	291.946	1.3748	1.73e-22	74.6436	174.039	1.21347	8.7e-13	Up
K0326Y_000891	chr1	33238599	33200000	RING-type E3 ubiquitin transferase	4.32	22.0759	2.37449	2.92e-07	20.524	76.7479	1.90461	9.86e-09	Up
K0326Y_000916	chr1	34416042	34420319	aic3,auxin	5.68147	258.618	5.48888	2.38e-56	58.197	155.391	1.41955	3.74e-11	Up
K0326Y_000921	chr1	34486784	34490683	Chaperonin 60 subunit beta 4 chloroplastic	22.3759	109.723	2.29565	7.89e-24	76.0509	118.422	0.644619	0.00293	Up
K0326Y_000949	chr1	35400952	35400000	Calcium-binding EF-hand family protein	45.6106	266.469	2.54097	8.94e-46	41.806	65.7915	0.661682	0.00598	Up
K0326Y_001019	chr1	38390493	38394628	p-loop containing nucleoside triphosphate hydrolase superfamily protein	134	208.849	0.634059	2.25e-05	65.2	161.476	1.30897	2.76e-13	Up
K0326Y_001016	chr1	38463845	38500000	40S ribosomal protein S25-3	2.24	20.2022	3.1628	2e-08	36.1599	115.858	1.68695	6.5e-10	Up
K0326Y_001009	chr1	38700000	38724325	hsp10,heat	7400	14607.7	0.981469	2.33e-297	3520.95	57005.6	4.01726	0	Up
K0326Y_001018	chr1	38719479	38723472	Cytosolic enolase 3	18	102.595	2.51	2.65e-18	32.5	88.4206	1.43583	9.36e-07	Up
K0326Y_001032	chr1	39829379	39834593	Protein TOC75-3 chloroplastic	2603.37	4544.83	0.804307	2.07e-123	2707.68	4259.88	0.652931	2.23e-72	Up
K0326Y_001074	chr1	41406886	41412838	aof:109834626/9e-24/BI1-like protein; K06890 uncharacterized protein	550	1639.41	1.57644	7.84e-150	536.184	1266.56	1.24078	4.5e-78	Up
K0326Y_001110	chr1	43198950	43200000	Protein SIEL	119	196.324	0.727558	2.31e-06	51.2197	127.149	1.31864	1.09e-11	Up
K0326Y_001137	chr1	44492167	44495945	Glycosyltransferases	106	312.216	1.55584	1.46e-36	135.994	218.654	0.687	7.4e-07	Up
K0326Y_001295	chr1	51612705	51600000	Chaperone protein dnaJ 20 chloroplastic	113	340.124	1.58696	0.000539	147.729	369.1	1.32012	0.00636	Up
K0326Y_001334	chr1	53844926	53900000	gpm405,	442	943.226	1.09334	1.01e-52	371	697.508	0.912201	3.59e-29	Up
K0326Y_001347	chr1	54388744	54400458	Lung seven transmembrane receptor family protein	252	705.951	1.48818	2.04e-87	199.831	2008.7	3.33156	0	Up
K0326Y_001387	chr1	56570082	56600000	AAA-type ATPase family protein	2310	3877.96	0.749003	1.64e-75	1737.24	3068.57	0.822025	6.68e-76	Up
K0326Y_001392	chr1	57115481	57119817	50S ribosomal protein L35	0	666.98	12.2321	4.39e-24	0	14.981	6.37959	6.29e-07	Up
K0326Y_001403	chr1	58168516	58172684	col15,C2C2-CO-like-transcription	74.9	200.782	1.41668	5.2e-21	73.7033	151.126	1.03282	2.37e-09	Up
K0326Y_001416	chr1	58485536	58500000	bmy3,beta-amylase3	0.773	81.9749	6.7643	4.41e-12	7.69	26.6716	1.79758	0.0044	Up
K0326Y_001485	chr1	61001473	61049133	Aminotransferase, class IV family protein	438.558	1218.09	1.47291	4.01e-105	437.515	846.451	0.951644	1.42e-36	Up
K0326Y_001535	chr1	63612489	63624585	Serine/arginine-rich SC35-like splicing factor SCL33	45.2226	91	1.00621	0.000203	0	22.0281	6.92499	6.52e-08	Up
K0326Y_001551	chr1	64695859	64700000	BHLH transcription factor	52.2	83.0514	0.664388	2.75e-05	218.426	516.222	1.23884	5.22e-28	Up
K0326Y_001592	chr1	67300101	67303966	Carboxypeptidase	3.23	15.7674	2.27518	0.000331	1.95863	29.8883	3.90997	5.85e-07	Up
K0326Y_001630	chr1	69683747	69687951	nrx1,nucleoredoxin1	1298.37	12703	3.29105	0	1122.75	1961.47	0.807008	1.27e-67	Up
K0326Y_001763	chr1	77400000	77442551	Xanthine dehydrogenase 1	551.525	1477.55	1.42119	3.41e-72	559.046	848.887	0.606392	4.15e-12	Up
K0326Y_001798	chr1	79814719	79800000	ATPP2-A13	283	461.021	0.705385	1.16e-12	210.228	526.486	1.32277	2.72e-34	Up
K0326Y_001819	chr1	80768817	80800000	gst42,glutathione	2.92	77.6272	4.69306	1.38e-23	39.2	139.711	1.83804	3.89e-14	Up
K0326Y_001893	chr1	85105495	85107004	Basic endochitinase B	0	86.2265	9.2811	2.79e-13	1.98	6.74957	1.80726	0.0421	Up
K0326Y_001951	chr1	88400000	88451968	Proline dehydrogenase	169	1854.09	3.45416	2.4e-64	400	685.739	0.776799	0.000384	Up
K0326Y_001988	chr1	91405043	91407883	expb2,beta	369.884	798.11	1.10894	3.56e-38	51.8637	204.185	1.97991	9.23e-39	Up
K0326Y_002041	chr1	95914048	95918160	Protein lap4	102.332	179.028	0.804826	8.51e-07	82.1	154.756	0.915341	7.97e-07	Up
K0326Y_002170	chr1	107323529	107000000	Oligopeptide transporter-like protein	130	312.351	1.25843	8.85e-11	354.142	580.69	0.711243	0.000340886	Up
K0326Y_002187	chr1	108000000	108130014	Auxin-responsive family protein	103	249.389	1.27024	3.93e-10	77.2012	172.281	1.15291	3.17e-07	Up
K0326Y_002357	chr1	125911659	125912240	Uncharacterized protein	8.65	60.0937	2.80614	7.81e-09	1.65425	17.3445	3.37012	6.75e-05	Up
K0326Y_002386	chr1	128884957	129000000	biological_process:GO:0000469//cleavage involved in rRNA processing;GO:0042274//ribosomal small subunit biogenesis;molecular_function:GO:0004521//endoribonuclease activity;GO:0046872//metal ion binding;	0	23.1771	7.38875	3.71e-09	34.6711	56.1005	0.696824	0.0459476	Up
K0326Y_002381	chr1	129331913	129000000	Proline-rich protein 2	272	1167.33	2.10429	1.73e-106	1.98152	24.939	3.66934	1.96e-08	Up
K0326Y_002393	chr1	129998473	130000000	csu1138,	386	1126.16	1.54485	5.56e-42	3.92323	68.9716	4.1377	1.06e-19	Up
K0326Y_002427	chr1	134187482	134000000	lbd7,LBD-transcription	34.4	61.8452	0.842546	0.0084	28.2214	53.9837	0.947088	0.00888	Up
K0326Y_002621	chr1	155303830	155000000	Alpha/beta-Hydrolases superfamily protein	123.095	208	0.75809	1.3e-07	76.5526	125.053	0.705191	9.57e-05	Up
K0326Y_002617	chr1	155692830	156000000	Oxysterol-binding protein-related protein 1D	256	413.491	0.687323	8.3e-11	114.366	205.393	0.846136	7.84e-10	Up
K0326Y_002528	chr1	163965128	163968703	Heat shock protein 70	7010.46	12532.5	0.838088	1.53e-187	4217.41	9613.35	1.18861	0	Up
K0326Y_002801	chr1	175581122	175582718	Vegetative storage protein	6.64	20.6804	1.65556	0.000155	21.7	39.0898	0.847617	0.035	Up
K0326Y_002851	chr1	181254399	181259459	F-box/LRR-repeat protein 17	458.371	984.231	1.102	6.84e-52	513.564	959.535	0.901495	2.29e-31	Up
K0326Y_002875	chr1	182605173	183000000	Homocysteine S-methyltransferase 2	387.682	613.893	0.664458	7.68e-10	312.762	544.923	0.800228	6.45e-12	Up
K0326Y_003023	chr1	191000000	191043092	hsp8,heat	45.6	1154.15	4.65577	4.31e-92	28.0487	2600.43	6.53234	8.65e-144	Up
K0326Y_003024	chr1	191295608	191299465	Heat shock protein 90	5362.27	25589.7	2.25454	0	308.964	9739.72	4.97993	0	Up
K0326Y_003032	chr1	191765930	191770280	Glycerophosphodiester phosphodiesterase GDPDL3	18.2617	125.409	2.77642	1.38e-43	342.006	598.376	0.808905	2.54e-14	Up
K0326Y_003103	chr1	195293292	195294003	Uncharacterized protein	0	1326.43	13.2242	2.66e-27	0.33324	85.1337	7.90261	3.63e-10	Up
K0326Y_003117	chr1	196000000	195753336	Ypt/Rab-GAP domain of gyp1p superfamily protein	343.983	889	1.36918	5.64e-64	426.283	823.439	0.950187	1.24e-28	Up
K0326Y_003125	chr1	196156129	196156938	Wound and phytochrome signaling involved receptor like kinase	8.39	72.4365	3.12	8.83e-17	1.67765	99.3749	5.90968	3.14e-16	Up
K0326Y_003149	chr1	197135766	197139554	Peptidylprolyl isomerase	4155.73	9310.71	1.16365	0	881.04	11451.8	3.69938	0	Up
K0326Y_003220	chr1	200730571	200732516	MtN19-like protein	46.4115	83.2993	0.842817	0.00016687	32.713	67.9979	1.05151	8.04e-05	Up
K0326Y_003274	chr1	202595093	202596715	hsftf8,HSF-transcription	54.6	1470.39	4.74588	2.08e-252	41.3	862.862	4.38226	8.68e-154	Up
K0326Y_003276	chr1	202721686	202725075	Activator of 90 kDa heat shock protein ATPase	147	2024.16	3.78404	0	121	2804.49	4.53134	0	Up
K0326Y_003300	chr1	204310387	204000000	Alpha-amylase	0.812477	33.9641	5.48709	6.04e-09	2.61913	28.331	3.41603	5.95e-07	Up
K0326Y_003411	chr1	209651899	210000000	Chlorophyllase-1	2.27	40.5454	4.17141	3.78e-15	48.1	116.424	1.26991	2.12e-08	Up
K0326Y_003418	chr1	210242223	210249450	krp4,kinesin-related	189.2	306.415	0.694126	4.09e-08	84.8654	127.694	0.585698	0.000696	Up
K0326Y_003499	chr1	213064083	213066052	6-phosphogluconolactonase	15.3	124.045	3.01755	3.34e-30	38.3	104.779	1.45386	3.95e-09	Up
K0326Y_003540	chr1	214738752	215000000	SAUR33-auxin-responsive SAUR family member	0.463	13.0234	4.73332	0.00142	0	2.53352	3.81113	0.0372	Up
K0326Y_003575	chr1	217167444	217173177	cncr1,cinnamoyl	117	207.17	0.825439	1.37e-07	32.0923	99.54	1.62589	2.15e-13	Up
K0326Y_003584	chr1	217172109	217000000	Cytochrome oxidase c subunit VIb	122	314.133	1.36398	4.75e-23	145.367	229.973	0.659277	2.01e-05	Up
K0326Y_003601	chr1	218712732	218714227	Ribonuclease 1	277	4392.08	3.98024	0	11700	28943.8	1.30312	1.41e-282	Up
K0326Y_003639	chr1	220656365	220661316	Regulator of chromosome condensation (RCC1) family protein	907	3316.44	1.8701	0	755.266	1174.85	0.640358	6.43e-31	Up
K0326Y_003770	chr1	227708618	227712726	Phosphoenolpyruvate/phosphate translocator 1 chloroplastic	8.56412	48.1318	2.49183	2.13e-06	0.660507	4.81818	2.7936	0.0403	Up
K0326Y_003898	chr1	233301728	233306013	Formin-like protein	25.7473	156.333	2.60151	3.11e-44	169.388	524.439	1.63176	8.26e-36	Up
K0326Y_003903	chr1	233339303	233349324	Monothiol glutaredoxin-S11	423.335	936.707	1.14823	2.93e-38	300.097	720.651	1.26233	1.26e-37	Up
K0326Y_003953	chr1	235185820	235000000	Alpha-galactosidase 2	776	1311.13	0.756461	8.12e-22	531.675	1320.22	1.31476	2.55e-55	Up
K0326Y_003961	chr1	235427913	235437296	Protein TIC110 chloroplastic	5601.5	9372.51	0.742351	1.58e-181	5745.37	9768.17	0.765972	8.22e-177	Up
K0326Y_003987	chr1	236091087	236102586	myo3,myosin1	574.34	1045.62	0.863849	9.1e-34	321.324	570.825	0.827971	1.3e-21	Up
K0326Y_004118	chr1	242628320	243000000	Uncharacterized protein	16.3	58.9473	1.85338	7.2e-11	36.3789	120.051	1.73165	2.78e-11	Up
K0326Y_004151	chr1	244254077	244000000	Cell division cycle protein 48 homolog	1252.56	2269.37	0.857714	7.02e-59	793.633	1904.35	1.26192	2.13e-101	Up
K0326Y_004161	chr1	244935063	244942956	40S ribosomal protein S7	0	71.587	9.01111	2.02e-13	62.7711	119.499	0.924936	6.46e-05	Up
K0326Y_004171	chr1	245446461	245466258	Protein RST1	0	87.8971	9.30824	8.6e-14	4.04416	18.4906	2.23335	0.000147	Up
K0326Y_004186	chr1	246256028	246000000	mab13,math-btb13	1.28223	76.1	5.91941	3.44e-15	1.95863	15.8	3.00432	0.000104	Up
K0326Y_004210	chr1	246909282	246912963	hsftf24,HSF-transcription	587.202	3535.3	2.58947	0	122.98	4132.86	5.06636	0	Up
K0326Y_004218	chr1	248000000	247565146	Type IV inositol polyphosphate 5-phosphatase 7	201.823	642.292	1.67035	2.21e-49	57.5502	87.0924	0.608656	0.00142	Up
K0326Y_004313	chr1	252677318	252685672	Protein DETOXIFICATION	94.4984	421.522	2.15837	1.78e-38	14.188	65.3641	2.2146	5.64e-14	Up
K0326Y_004386	chr1	255891550	255898844	jmj22,JUMONJI-transcription	278.285	1553.93	2.48248	1.06e-138	177.859	435.713	1.2965	2.68e-28	Up
K0326Y_004406	chr1	256547441	256556080	Fumarate hydratase 1 mitochondrial	1.49	308.987	7.68278	1.89e-34	0	2.15762	3.60835	0.016683	Up
K0326Y_004483	chr1	261259525	261265033	E3 ubiquitin protein ligase DRIP2	68.5	360.048	2.39071	2.75e-84	334	631.883	0.917781	2.61e-20	Up
K0326Y_004599	chr1	266014815	266017612	glb1,globulin1	991.043	5541.27	2.48345	0	4650	13759.1	1.56373	0	Up
K0326Y_004633	chr1	267184162	267187530	Membrin	461	835.208	0.857286	1.01e-33	427.431	944.34	1.14306	1.03e-50	Up
K0326Y_004665	chr1	268348508	268350136	Sulfotransferase	24.6	38.1134	0.635448	0.031	39.3	67.6465	0.782643	0.00748	Up
K0326Y_004695	chr1	269511557	270000000	Gamma-glutamyl peptidase 1	101	626.854	2.64295	7.66e-147	341.288	1784.75	2.38491	1.64e-178	Up
K0326Y_004719	chr1	270578409	271000000	Hydroxyproline O-galactosyltransferase GALT6	14.2	64.7778	2.19688	4.08e-14	14.2462	185.058	3.69921	5.31e-34	Up
K0326Y_004728	chr1	271206392	271220319	tromal 70 kDa heat shock-related protein, chloroplastic	4295.48	8597.45	1.00071	1.17e-194	2025.76	13997.5	2.78876	0	Up
K0326Y_004752	chr1	272194262	272197947	Adenylosuccinate synthetase, chloroplastic	31.3982	83.7714	1.41595	3.29e-10	41.2135	70.0493	0.761405	0.00297	Up
K0326Y_004790	chr1	272977918	272984944	o10,opaque	1790.83	3369.42	0.911148	3.16e-143	3836.7	5883.49	0.617552	4.56e-72	Up
K0326Y_004835	chr1	274941593	275000000	Microsomal glutathione S-transferase 3	660	1316.16	0.995685	1.68e-63	636.201	1878.91	1.56054	4.45e-139	Up
K0326Y_004869	chr1	276683749	276687977	Receptor-like kinase TMK2	443.502	749.271	0.75566	1.05e-22	232.433	361.337	0.635137	1.84e-10	Up
K0326Y_004881	chr1	277167817	277000000	Alpha/beta-Hydrolases superfamily protein	5.26564	66.5445	3.66021	9.28e-21	22.23	55.8	1.33	2.5e-05	Up
K0326Y_004910	chr1	278463050	278463349	Uncharacterized protein	878	1922.05	1.13175	1.19e-82	1017.28	1787.62	0.815023	1.14e-39	Up
K0326Y_004934	chr1	279879756	279882437	Peptidase, M50 family	45.3206	2156.45	5.57074	0	167.353	4205.68	4.65358	0	Up
K0326Y_004966	chr1	281709470	281710186	Uncharacterized protein	264	474.08	0.844658	0.0474	207.313	1173.31	2.50031	6.32e-10	Up
K0326Y_005002	chr1	283153135	283155553	hsftf17,HSF-transcription	111	3319.63	4.89607	0	27.7	3745.5	7.09112	0	Up
K0326Y_005040	chr1	284693776	284704639	gsht1,glutathione	264.134	923.936	1.80742	2.34e-146	794.882	4637.66	2.54539	0	Up
K0326Y_005055	chr1	284934154	285000000	Circumsporozoite protein	509	3542.74	2.79998	0	3677.54	9339.86	1.34426	4.39e-165	Up
K0326Y_005081	chr1	285707724	286000000	Transmembrane protein adipocyte-associated 1 homolog	135	203.614	0.594262	4.72e-06	223.755	376.486	0.751448	2.97e-09	Up
K0326Y_005109	chr1	286795460	287000000	Cytochrome P450 CYP81A4	7.26	63.2752	3.12536	1.69e-21	69.0051	108.638	0.656933	0.00377	Up
K0326Y_005211	chr1	290997899	291000000	Mitochondrial import inner membrane translocase subunit TIM14	35.3	124.787	1.82393	1.94e-23	106.208	462.01	2.11892	6.15e-45	Up
K0326Y_005250	chr1	291902892	292000000	Ubiquitin and ubiquitin-like proteins	24.5	43.2859	0.826455	0.0151	7.54756	21.2286	1.46859	0.00259	Up
K0326Y_005280	chr1	293000000	293502733	cdj1,chaperone	399.91	1441.44	1.85102	1.57e-140	219.818	1307.45	2.57297	1.76e-193	Up
K0326Y_005312	chr1	294493141	294000000	cdo87b(ptk),	205.653	336.93	0.707697	1.29e-11	273.019	440.272	0.685219	2.81e-10	Up
K0326Y_005302	chr1	294690391	294707289	Hydroxyproline-rich glycoprotein family protein	273	995.814	1.86792	2.67e-161	555.096	1217.76	1.13506	2.42e-66	Up
K0326Y_005311	chr1	294818367	295000000	glb2,globulin2	8.4	41.0467	2.31488	7.95e-16	5474.39	23054.4	2.07	7.09e-184	Up
K0326Y_005328	chr1	295000000	295057427	Tetratricopeptide repeat (TPR)-like superfamily protein	85.5	238.312	1.47982	1.31e-30	220.59	832.441	1.9168	3.99e-66	Up
K0326Y_005336	chr1	295000000	295000000	hsftf11,HSF-transcription	47.1	252.568	2.42679	4.83e-50	120.388	669.648	2.47524	8.19e-67	Up
K0326Y_005370	chr1	296587747	296595814	Uncharacterized protein	1.23972	377.74	8.23481	4.21e-35	176.519	398.88	1.17565	5.45e-17	Up
K0326Y_005387	chr1	296966373	297000000	Hydroxyproline O-galactosyltransferase GALT5	16.2	322.822	4.32934	1.79e-91	232.302	436.045	0.908036	3.59e-12	Up
K0326Y_005407	chr1	297415809	297000000	Lipid phosphate phosphatase delta	64.8	146.517	1.18201	6.07e-11	69.3085	106.555	0.619932	0.00362	Up
K0326Y_005483	chr1	300366045	300366569	ZFP16-2	11.7	28.6381	1.2707	0.00111814	43.2	86.2332	0.994758	0.00463817	Up
K0326Y_005503	chr1	300869904	300874566	Translocation protein SEC62	16.8	158.725	3.25186	3.72e-24	11.7	35.4021	1.59386	0.000109	Up
K0326Y_005520	chr1	301413830	301000000	DNAJ heat shock N-terminal domain-containing protein	34.7	74.4199	1.10211	0.00169	0.31582	3.66124	3.38285	0.0221	Up
K0326Y_005513	chr1	301629213	301633568	nbcs4,nucleobase:cation	34.623	56.973	0.718303	0.0183495	8.31755	29.2297	1.82305	2.99e-05	Up
K0326Y_005548	chr1	302524718	303000000	Mannan endo-14-beta-mannosidase 7	0.694782	14.0104	4.22	5.06e-06	21.4769	75.0946	1.8032	3.36e-08	Up
K0326Y_005625	chr1	305125214	305000000	Wiscott-Aldrich syndrome, C-terminal	0.795	154.12	7.67581	4.81e-18	18.3371	41.2076	1.18003	0.00128935	Up
K0326Y_005641	chr1	305348910	305350348	F3H9Uncharacterized protein20 protein	75.1	137.669	0.872814	1.04e-06	141.466	221.814	0.643821	0.00038	Up
K0326Y_005670	chr1	305826761	305835484	Predicted ATPase	28.7	186.561	2.70492	1.77e-45	89.3	190.496	1.08987	1.98e-10	Up
K0326Y_005687	chr1	307341990	307346172	RuBisCO large subunit-binding protein subunit alpha	1867.28	6974.72	1.90052	0	838.858	9411.4	3.48894	0	Up
K0326Y_029356	chr10	972689	979864	Calcium-transporting ATPase	37.7636	63.9419	0.760934	0.00123	46.7404	74.9453	0.687101	0.00786	Up
K0326Y_029363	chr10	1055017	1060000	nbs42,nucleotide-binding	95.9	970.352	3.34121	8.72e-145	197.339	320.107	0.700807	3.47e-07	Up
K0326Y_029383	chr10	1536157	1540000	nactf25,NAC-transcription	2.22	217.582	6.59178	1.13e-38	39.336	63.5843	0.696906	0.00329	Up
K0326Y_029399	chr10	1978370	2130000	Os01g0112866-like protein	20.3	66.3324	1.70767	1.27e-07	17.1	66.9003	1.96306	4.83e-08	Up
K0326Y_029401	chr10	2214780	2218967	01g0112866-like protein	0.232	19.0023	6.13635	9.02e-06	1.02	6.52385	2.72357	0.0253	Up
K0326Y_029400	chr10	2224745	2229181	Disease resistance protein RGA2	0	16.2946	6.87511	7.35e-08	9.64454	50.7832	2.39974	1.12e-07	Up
K0326Y_029403	chr10	2286365	2290000	01g0112866-like protein	19.8	62.3997	1.65405	6.3e-07	2.96979	39.8686	3.73278	2.79e-10	Up
K0326Y_029423	chr10	2923239	2925936	cl24029_1,	122	397.088	1.69892	2.44e-64	372.09	632.391	0.763204	2.07e-17	Up
K0326Y_029426	chr10	3091558	3090000	plt1,phospholipid	1140	2474.23	1.12113	0.00166987	4977.98	9254.42	0.894553	0.018	Up
K0326Y_029471	chr10	4055553	4056011	ko01100:Metabolic pathways|Metabolism;Global and overview maps||ko01110:Biosynthesis of secondary metabolites|Metabolism;Global and overview maps||ko01230:Biosynthesis of amino acids|Metabolism;Global and overview maps||ko01210:2-Oxocarboxylic acid metabolism|Metabolism;Global and overview maps||ko00290:Valine, leucine and isoleucine biosynthesis|Metabolism;Amino acid metabolism||ko00660:C5-Branc…	22.7	864.905	5.25096	1.9e-34	7.559	881.677	6.86052	5.96e-42	Up
K0326Y_029491	chr10	4654050	4656731	pap29,purple	12.4	35.3808	1.52795	4.1e-07	106.417	196.752	0.882	3.82e-05	Up
K0326Y_029569	chr10	6644303	6664991	RING/FYVE/PHD zinc finger superfamily protein	35.5795	130.765	1.88126	1.54e-15	15.1762	27.6987	0.859504	0.0218	Up
K0326Y_029597	chr10	7915680	7920000	zma:103647430/6e-12/chaperone protein dnaJ 6; K09529 DnaJ homolog subfamily C member 9	74.4	130.912	0.817103	0.000997	22.9711	41.5701	0.856803	0.0127	Up
K0326Y_029611	chr10	8664416	8670000	Fatty acid amide hydrolase	184	336.484	0.868435	1.22e-07	27.2657	44.0105	0.665417	0.0205736	Up
K0326Y_029714	chr10	14566170	14600000	2-oxoisovalerate dehydrogenase subunit alpha 2 mitochondrial	177.612	1294.95	2.86415	6.12e-293	1037.43	2396.35	1.20692	1.76e-83	Up
K0326Y_029738	chr10	15406660	15416195	Alpha-galactosidase	304	1676.45	2.46797	2.65e-263	402	746.378	0.892052	2.21e-30	Up
K0326Y_029755	chr10	17201475	17200000	Alanine--tRNA ligase	4028.78	6065.49	0.590157	4.21e-78	2819.65	4727.76	0.745752	3.99e-102	Up
K0326Y_029758	chr10	17460596	17500000	Enhancer of mRNA-decapping protein 4	2.8	1605.59	9.18471	1.05e-95	891.446	1805.25	1.01898	3.54e-52	Up
K0326Y_029846	chr10	24399595	24400000	Respiratory burst oxidase homolog protein B	533.19	2906.6	2.44569	2.37e-232	1279.81	2048.76	0.678025	3.18e-19	Up
K0326Y_029945	chr10	34948888	34955574	cip1,cytokinin	3297.25	4982.97	0.595257	2.23e-91	2925.84	5675.61	0.95631	1.2e-203	Up
K0326Y_029950	chr10	35558761	35566126	p-loop containing nucleoside triphosphate hydrolase superfamily protein	11.4	77.2098	2.76989	3.02e-24	173.446	275.58	0.666326	0.000158	Up
K0326Y_029985	chr10	38978652	39000000	Protein kinase superfamily protein	7.5	384.23	5.67562	2.59e-79	12.849	40.7219	1.65465	2.21e-07	Up
K0326Y_030064	chr10	50800000	50775595	col19,C2C2-CO-like-transcription	2.11	16.0288	2.99133	6.33e-06	17.4	153.067	3.1282	4.56e-14	Up
K0326Y_030080	chr10	52114166	52100000	dgk2,diacylglycerol	21.4	40.6307	0.932194	0.0126	23.6817	44.5584	0.902265	0.0285	Up
K0326Y_030102	chr10	55344702	55355892	du1,dull	8528.57	16628	0.963106	0	5889.97	9897.43	0.74934	1.46e-194	Up
K0326Y_030121	chr10	56463132	56500000	Transcription factor GTE7	184	297.894	0.692644	9.81e-09	159.652	318.1	0.999768	2.87e-14	Up
K0326Y_030136	chr10	57344339	57349871	Uncharacterized protein	6.25251	25.8875	2.04665	1.71e-05	3.64175	11.5664	1.66556	0.0143522	Up
K0326Y_030163	chr10	60705979	60709381	Mannitol dehydrogenase	3.2347	22.0609	2.7613	3.43e-07	14.5217	66.3876	2.19337	7.78e-08	Up
K0326Y_030169	chr10	61512674	61500000	ereb54,AP2-EREBP-transcription	6.6552	29	2.11	3.34e-05	33.8	72.5992	1.09722	0.0203	Up
K0326Y_030219	chr10	65568711	65600000	Oral cancer overexpressed protein 1	1.45	24.444	4.02421	2.08e-09	26.383	55.9754	1.08458	0.00141261	Up
K0326Y_030214	chr10	65572457	65600000	Uncharacterized protein	0	26.2011	7.5558	2.13e-09	21.0979	43.9813	1.05307	0.01	Up
K0326Y_030248	chr10	67837599	67839031	Probable galacturonosyltransferase 7	0.232	228.716	9.72658	1.25e-15	105	173.318	0.726743	2.94e-05	Up
K0326Y_030339	chr10	75344938	75391192	lhy1,late	13.1	146.673	3.49118	9.03e-38	7.944	81.4901	3.36182	2.55e-20	Up
K0326Y_030367	chr10	77916023	77900000	Lipid binding protein	175	312.42	0.838272	2.61e-15	266.951	498.675	0.900868	1.37e-17	Up
K0326Y_030448	chr10	81960611	81965873	cer8,eceriferum8	67.5811	124.087	0.872597	0.000266	27.808	54.5047	0.976717	0.00159	Up
K0326Y_030557	chr10	87573251	87574673	gst2,glutathione	19.1	55.8127	1.54615	3.46e-09	37.4182	274.027	2.87447	1.7e-36	Up
K0326Y_030597	chr10	91568371	91571136	hsp90,heat	349.789	3005.23	3.10262	0	126.061	24953.4	7.62921	0	Up
K0326Y_030662	chr10	95332065	95300000	Disease resistance protein RGA5	149	228.102	0.612055	9.26e-09	48.326	1214.32	4.65077	4.38e-234	Up
K0326Y_030690	chr10	97241389	97243431	PREDICTED: dolichyl-diphosphooligosaccharide--protein glycosyltransferase subunit 2	36.4	128.864	1.8282	1.82e-15	46.4	255.847	2.4617	8.66e-27	Up
K0326Y_030777	chr10	103000000	103000000	Uridine-cytidine kinase C	58.3	106.665	0.873359	0.00067	34.523	72.5855	1.08801	0.000283	Up
K0326Y_030778	chr10	103316303	103000000	Uridine-cytidine kinase C	70.5	128.298	0.8644	1e-06	68.9814	119.902	0.80815	5.22e-05	Up
K0326Y_030780	chr10	103605600	104000000	Metal tolerance protein C4	15.9	56.7637	1.84252	1.23e-06	12.2005	29.0114	1.23257	0.00873511	Up
K0326Y_030870	chr10	109850434	109852738	Uncharacterized protein	244.214	533.433	1.12492	7.79e-41	231.375	607.54	1.39405	4.94e-52	Up
K0326Y_030880	chr10	110625305	111000000	Coilin	73.2	143.308	0.972474	5.87e-06	25.1774	48.8809	0.971837	0.00124	Up
K0326Y_030889	chr10	111252464	111256003	clx2,calnexin	1342.51	2056.92	0.615579	1.37e-41	1989.13	3065.71	0.62549	1.46e-42	Up
K0326Y_030954	chr10	115134135	115135469	RING-type E3 ubiquitin transferase	106	166.024	0.648416	0.000864	211.888	359.852	0.762127	6.57e-05	Up
K0326Y_030990	chr10	117331398	117333498	Late embryogenesis abundant domain-containing protein / LEA domain-containing protein	83.8394	178	1.08	6.09e-13	122.537	190.721	0.638975	7.54e-05	Up
K0326Y_031108	chr10	122000000	121626944	ABC transporter B family member 19	138.737	1637.39	3.56158	0	121.318	184.241	0.601115	1.99e-06	Up
K0326Y_031156	chr10	123677539	123684588	Poly(A)-specific ribonuclease PARN	165.148	247.275	0.585101	7.28e-07	198.04	345.166	0.802719	4.7e-11	Up
K0326Y_031202	chr10	125563407	126000000	BTB/POZ and TAZ domain-containing protein 2	99.6163	1276.9	3.67873	6.03e-231	414.143	975.634	1.2341	6.47e-35	Up
K0326Y_031308	chr10	129697466	129758044	Dicer-like 103	350.154	754.638	1.10756	7.12e-39	51.7087	192.69	1.90344	8.14e-36	Up
K0326Y_031321	chr10	130172747	130175694	CAAX protease self-immunity	532.878	1040.15	0.965562	2.68e-61	491.458	958.562	0.961121	1.14e-48	Up
K0326Y_031347	chr10	131000000	131000000	ATPase	409	1457.06	1.82984	2.48e-142	344	571.033	0.733375	1.36e-17	Up
K0326Y_031349	chr10	131125793	131000000	ATP-dependent Clp protease proteolytic subunit	99.1	356.694	1.8462	9.49e-40	125.559	197.32	0.650624	4.63e-05	Up
K0326Y_031364	chr10	131420999	131000000	FIP1	0.716	360.811	8.90611	1.96e-25	77.3047	116.977	0.594418	0.000325	Up
K0326Y_031497	chr10	135675509	135680960	Polyprenol reductase 2	134.192	220.059	0.718628	8.57e-09	195.847	426.716	1.12523	2.35e-20	Up
K0326Y_031495	chr10	135771578	136000000	Cytochrome P450 family 704 subfamily A polypeptide 2	24.1	93.1749	1.96795	7.96e-17	118	208.71	0.817924	6.54e-05	Up
K0326Y_031504	chr10	136095615	136099024	Probable methyltransferase PMT15	633.518	1605.22	1.3431	2.29e-94	1301.64	2450.97	0.912926	1.63e-46	Up
K0326Y_031520	chr10	136514515	136515760	hsftf20,HSF-transcription	14.1	684.827	5.60615	3.67e-41	12.3	959.144	6.28726	4.79e-46	Up
K0326Y_031546	chr10	137762982	138000000	Histone deacetylase	0.270826	50.9468	7.56016	1.74e-08	0.316	3.98616	3.51029	0.0239	Up
K0326Y_031555	chr10	137767684	137778996	Uncharacterized protein	54.8672	335.966	2.61706	1.93e-46	0.344686	3.05962	3.06567	0.0397297	Up
K0326Y_031699	chr10	142000000	142468390	Probable LRR receptor-like serine/threonine-protein kinase At1g56130	167.596	354.451	1.08608	2.95e-30	513.688	1229.24	1.26062	9.36e-55	Up
K0326Y_031681	chr10	142130510	142135856	Gamma-aminobutyrate transaminase POP2 mitochondrial	236.051	358.288	0.603469	3.36e-09	156.316	252.912	0.695005	1.91e-08	Up
K0326Y_031795	chr10	145031965	145038446	Zinc finger, C3HC4 type family protein	225.951	348.061	0.621151	2.11e-09	285.801	444.278	0.639386	3.73e-09	Up
K0326Y_031831	chr10	145856983	146000000	mkaku41,Maize	30	100.126	1.73858	2.6e-11	29.2733	80.0272	1.46135	5.43e-07	Up
K0326Y_031890	chr10	146892166	147000000	Zinc finger C-x8-C-x5-C-x3-H type family protein	24.8	89.1168	1.85476	2.11e-14	112.623	216.063	0.941323	9.67e-06	Up
K0326Y_031896	chr10	147098615	147101392	Ubiquitin carboxyl-terminal hydrolase	28.2	157.882	2.48203	3.21e-19	11.2	23.2898	1.04365	0.0163	Up
K0326Y_031999	chr10	149117469	149126433	DDB1-and CUL4-associated factor homolog 1	1821.93	2753.56	0.594991	1.84e-46	728.314	4094.54	2.48954	0	Up
K0326Y_005823	chr2	655332	667000	Double Clp-N motif-containing P-loop nucleoside triphosphate hydrolase superfamily protein	10.8	84.5441	2.96965	3.73e-10	6.90397	24.2248	1.80026	0.00244595	Up
K0326Y_005862	chr2	970850	973000	FRIGIDA-like protein	0.232	71.1312	8.04028	6.25e-11	58.5036	112.696	0.948035	3.17e-05	Up
K0326Y_005914	chr2	2687259	2722956	kcbp1,kinesin-like	329.159	604.105	0.874457	4.08e-20	298.19	463.216	0.636243	2.65e-09	Up
K0326Y_005932	chr2	2730000	2730000	Probable plastid-lipid-associated protein 13, chloroplastic	67.2	164.036	1.29383	8.38e-14	90.9352	147.949	0.706301	0.000211027	Up
K0326Y_005949	chr2	2996723	3000000	U11/U12 small nuclear ribonucleoprotein 25 kDa protein	164.031	292	0.83024	7.93e-14	140.132	307.186	1.12931	7.8e-20	Up
K0326Y_005948	chr2	3001600	3001932	PHD finger-like domain-containing protein 5B	188	389.017	1.05313	1.17e-20	135.861	358.431	1.3987	6.75e-28	Up
K0326Y_005947	chr2	3003577	3010000	Zinc finger C-x8-C-x5-C-x3-H type family protein	69.6	193.132	1.47654	5.55e-25	144.394	320.452	1.14675	2.05e-17	Up
K0326Y_005982	chr2	4076623	4083401	p-loop containing nucleoside triphosphate hydrolase superfamily protein	33.5	56.1207	0.735797	0.000796	42.6445	233.828	2.45322	2.81e-34	Up
K0326Y_005975	chr2	4084063	4087251	Uncharacterized protein	12.5	119.766	3.25742	1.21e-34	39.2282	94.7422	1.27455	4.51e-08	Up
K0326Y_006048	chr2	5005307	5010000	Probable isoaspartyl peptidase/L-asparaginase 2	278.545	590.985	1.08654	1.02e-19	556.044	840.525	0.59458	1.18e-06	Up
K0326Y_006086	chr2	5860000	5873409	Tetratricopeptide repeat (TPR)-like superfamily protein	4068.27	9475.23	1.21909	0	3361.58	9567.59	1.50938	0	Up
K0326Y_006104	chr2	6420000	6420000	CCT motif family protein	19.3	297.139	3.94364	1.62e-64	0.33324	62.7991	7.47273	2.52e-09	Up
K0326Y_006155	chr2	8088810	8093771	Receptor-like serine/threonine-protein kinase SD1-8	9.66	31.6395	1.7	1.65e-06	25.7	52.6915	1.044	0.00149353	Up
K0326Y_006216	chr2	9840000	9850000	Remorin family protein	62.4	257.398	2.04663	7.14e-24	16.4335	30.2656	0.857748	0.0151007	Up
K0326Y_006230	chr2	10087653	10091253	cdo244a(crp),	5.21	48.6804	3.21365	7.51e-12	5.93361	17	1.52031	0.00786	Up
K0326Y_006241	chr2	10146945	10100000	bhlh148,bHLH-transcription	4.29	12.926	1.60331	0.00891	10.1722	24.9158	1.28712	0.0286	Up
K0326Y_006252	chr2	10657459	10665024	ago2a,argonaute2a	42.0581	135.83	1.69065	1.22e-17	44.362	98.7808	1.15414	2.92e-07	Up
K0326Y_006259	chr2	10700000	10737924	aaa1,adenosylmethionine	2160.71	5954.62	1.46255	8.39e-283	906.58	1545.54	0.769801	4.35e-50	Up
K0326Y_006345	chr2	14345948	14348769	CHL-CPN10	105	621.037	2.56215	4.39e-135	135.246	509.346	1.91112	5.37e-69	Up
K0326Y_006485	chr2	21416427	21419477	Protein TRIGALACTOSYLDIACYLGLYCEROL 1 chloroplastic	74.5	227.358	1.60975	5.8e-17	59.3884	126.122	1.08206	1.28e-06	Up
K0326Y_006503	chr2	21902670	21906098	Thiol-disulfide oxidoreductase LTO1	2.73	38.0938	3.79514	2e-08	0	22.2836	6.91921	3.66e-07	Up
K0326Y_006508	chr2	21993283	22000000	ereb6,AP2-EREBP-transcription	6.89	17.1926	1.30296	0.00183	57.3155	92.7774	0.693676	0.025	Up
K0326Y_006496	chr2	22100000	22143128	Probable isoaspartyl peptidase/L-asparaginase 3	6.46	47.6423	2.91	1.68e-12	6.8751	97.6767	3.81579	1.29e-18	Up
K0326Y_006493	chr2	22156205	22200000	Probable isoaspartyl peptidase/L-asparaginase 3	51.9449	109	1.06147	0.000107	21	172.462	3.04624	7.78e-23	Up
K0326Y_006513	chr2	22575260	22576093	ereb198,AP2-EREBP-transcription	7.43	229.412	4.93453	1.35e-52	14.9585	104.199	2.80352	6.35e-21	Up
K0326Y_006556	chr2	23998864	24001341	Uncharacterized protein	0	291.941	11.04	6.22e-20	46.7524	829.448	4.1508	5.71e-170	Up
K0326Y_006611	chr2	26043280	26100000	UPF0426 protein chloroplastic	25.5	48.3652	0.924771	0.00223	19.7943	34.1451	0.793276	0.0356	Up
K0326Y_006786	chr2	36900000	36939990	Protein kinase domain superfamily protein	283.046	446	0.656644	2.48e-16	391	651.057	0.739318	1.1e-19	Up
K0326Y_006805	chr2	37890336	37900000	Long chain base biosynthesis protein 1	8.38	64.0187	2.94237	1.62e-10	0.993747	4.59056	2.26368	0.0493	Up
K0326Y_006872	chr2	41290197	41294924	Casein kinase 1-like protein 6	358.92	704.261	0.9733	4.04e-47	787.793	1340.18	0.768501	4.17e-34	Up
K0326Y_007036	chr2	48961433	49000000	mlkp1,Maize	106	211.881	0.997103	3.76e-13	102.782	178.914	0.806695	2.66e-07	Up
K0326Y_007086	chr2	51229373	51200000	fl1,floury	1017.22	2473.72	1.28184	6.56e-155	1089.41	3065.98	1.49259	5.8e-193	Up
K0326Y_007097	chr2	51867358	51872744	Folylpolyglutamate synthase	14.1	236.274	4.06975	9.7e-51	5.6815	15.9563	1.47992	0.00319	Up
K0326Y_007246	chr2	58399322	58400000	T-complex protein 11	253	454.231	0.843448	6.04e-18	217.083	326.372	0.593393	2.05e-07	Up
K0326Y_007333	chr2	65239392	65243949	Digalactosyldiacylglycerol synthase 1 chloroplastic	171.254	556.184	1.69746	1.37e-76	337	1123.47	1.73768	6.1e-92	Up
K0326Y_007388	chr2	68380922	68386822	thx26,Trihelix-transcription	141	220.448	0.644413	8.41e-08	136.935	215.082	0.648305	1.97e-06	Up
K0326Y_007431	chr2	73037339	73044667	Double Clp-N motif-containing P-loop nucleoside triphosphate hydrolase superfamily protein	1100.27	1814.7	0.721699	6.39e-35	388	813.736	1.07055	4.7e-47	Up
K0326Y_007475	chr2	78572514	78575536	mde1,mouse	876	8775.98	3.32557	0	1590	4666.58	1.5568	3.5e-132	Up
K0326Y_007532	chr2	85064599	85065069	cellular_component:GO:0016021//integral component of membrane;	0	40.1739	8.18441	2.22e-11	5.3826	237.953	5.49376	1.07e-46	Up
K0326Y_007607	chr2	93163368	93163998	Heavy metal-associated isoprenylated plant protein 27	43	108.464	1.33679	9.29e-10	30.4	48.4476	0.675772	0.0219589	Up
K0326Y_007704	chr2	106632990	106637474	60 kDa jasmonate-induced protein	468	987.711	1.07889	4.51e-63	524	1374.34	1.39171	2.71e-96	Up
K0326Y_007755	chr2	113195133	113207339	Pumilio homolog 3	123	775.399	2.65857	1.04e-120	78.4271	120.432	0.618257	0.000185724	Up
K0326Y_007758	chr2	113428942	113000000	Transmembrane amino acid transporter family protein	5.55	19.324	1.80657	0.000189	10.1901	61.2102	2.58412	3.19e-09	Up
K0326Y_007776	chr2	115196030	115000000	Uncharacterized protein	0	15.1679	6.7745	1.5e-07	0	18.9713	6.709	3.71e-07	Up
K0326Y_007845	chr2	121962026	122000000	AAR2 protein family	24.9	60.1659	1.26742	1.91e-09	31.8305	838.865	4.73509	2.77e-134	Up
K0326Y_007862	chr2	123000000	123048306	Fe-S cluster assembly factor HCF101 chloroplastic	19.06	138.341	2.87239	9.59e-32	69.4	152.793	1.14048	1.59e-07	Up
K0326Y_007861	chr2	123168660	123000000	Protein SRC2-like protein	3.07	12.3553	2.0277	0.000544	1.97605	44.1889	4.47756	3.12e-10	Up
K0326Y_007869	chr2	123342685	123000000	40S ribosomal protein S23-2	2.58	232.318	6.53316	1.6e-42	0	238.249	10.3475	2.81e-17	Up
K0326Y_007998	chr2	137821227	137825643	Aldehyde dehydrogenase	8.83823	16.6189	0.910823	0.0436	37.4018	66.3552	0.825031	0.0309	Up
K0326Y_008004	chr2	138418263	138424050	Protein ACCELERATED CELL DEATH 6	19.5	82.4771	2.07944	3.49e-15	1.99	92.5827	5.54552	7.64e-18	Up
K0326Y_008023	chr2	141719697	141828865	Disease resistance protein RGA5	222	606.939	1.45114	7.07e-64	228	753.501	1.72516	8.85e-79	Up
K0326Y_008231	chr2	159921307	159929158	Mannan endo-14-beta-mannosidase 6	0	20.5793	7.21092	2.69e-08	7.20287	27.4479	1.92283	0.000828	Up
K0326Y_008232	chr2	160000000	160353184	Vacuolar-sorting receptor 1	576.228	963.967	0.742922	1.51e-31	526.567	1133.48	1.10807	5.2e-59	Up
K0326Y_008246	chr2	160733710	161000000	F-box/LRR-repeat protein 3	7.85948	22.4609	1.52549	0.000467	10.0241	60.3904	2.59702	1.04e-09	Up
K0326Y_008258	chr2	161079820	161088502	Protein NUCLEAR FUSION DEFECTIVE 4	49.2	111.07	1.17477	1.41e-10	80.7	139.355	0.786872	3.31e-05	Up
K0326Y_008278	chr2	162706215	163000000	cybc7,cytochrome	39.8	100.194	1.33118	6.99e-08	21.4	47.6481	1.14346	0.000391	Up
K0326Y_008431	chr2	175000000	175362536	rRNA N-glycosidase	6.77	34.2003	2.33742	4.72e-05	0	3.01002	4.03126	0.00834	Up
K0326Y_008437	chr2	175617048	175619725	cda1,cytidine	55	196.369	1.83836	6.37e-24	46.2977	94.2	1.01843	4.72e-06	Up
K0326Y_008514	chr2	180107876	180000000	V-type proton ATPase subunit D	5.54	19.6526	1.82851	5.25e-06	87.767	175.548	1.00313	5.37e-06	Up
K0326Y_008534	chr2	180605489	181000000	UDP-glucose 4-epimerase 4	2.24784	9.74866	2.11433	0.0104	2.6	12.3196	2.22711	0.0127	Up
K0326Y_008571	chr2	182697176	182697847	cellular_component:GO:0016021//integral component of membrane;	20.1	137.853	2.78266	1.89e-34	146.111	650.728	2.15533	4.07e-38	Up
K0326Y_008649	chr2	187210463	187000000	Alpha/beta-Hydrolases superfamily protein	165.833	291.86	0.817486	3.61e-08	141.745	231.869	0.705976	2.21e-05	Up
K0326Y_008685	chr2	189000000	189000000	Chlorophyll a-b binding protein, chloroplastic	7.92326	58.8006	2.91	9.75e-14	16.7685	34.5466	1.04218	0.0117	Up
K0326Y_008675	chr2	189046988	189049188	ereb202,AP2-EREBP-transcription	286	510.08	0.837204	1.1e-20	187.069	399.919	1.09278	5.99e-25	Up
K0326Y_008697	chr2	189369470	189000000	Sterile alpha motif (SAM) domain-containing protein	1040	1792.55	0.785784	2.38e-30	162.538	609.557	1.90655	5.93e-85	Up
K0326Y_008691	chr2	189461605	189000000	zim13,ZIM-transcription	2.18	15.0613	2.75025	8.76e-05	8	25.5921	1.67839	0.00574	Up
K0326Y_008759	chr2	191902640	191911518	hsftf1,HSF-transcription	161	895.983	2.47957	2.72e-125	180	416.826	1.21355	7.19e-26	Up
K0326Y_008843	chr2	194395583	194000000	Protein ROOT HAIR DEFECTIVE 3 homolog 2	8.1	284.079	5.14656	2.45e-81	404.534	624.983	0.629737	5.57e-12	Up
K0326Y_008822	chr2	194748165	194751940	Heat shock protein 90-2	5104.66	10946.7	1.10027	0	1863.89	8540.54	2.19676	0	Up
K0326Y_008855	chr2	195329352	195332656	Heat shock 70 kDa protein 9 mitochondrial	1869.56	3082.31	0.720773	3.14e-71	1500.58	4075.2	1.44149	1.43e-246	Up
K0326Y_008909	chr2	197181032	197000000	cellular_component:GO:0016021//integral component of membrane;	228	355.429	0.644561	7.33e-12	334.623	902.248	1.43143	7.58e-58	Up
K0326Y_008952	chr2	198423115	198426423	Thioesterase/thiol ester dehydrase-isomerase superfamily protein	75.5	121.676	0.689516	0.00234077	37.5	57.4054	0.600916	0.0434457	Up
K0326Y_009145	chr2	205132041	205134716	RING finger protein 5	191	417.921	1.13168	3.41e-28	256	407.518	0.670789	1.11e-09	Up
K0326Y_009192	chr2	207668034	207670170	Uncharacterized protein	55.5	158.306	1.51606	2.25e-19	213.255	326.608	0.613442	7.39e-05	Up
K0326Y_009239	chr2	209000000	209441927	aga3,alkaline	20.5231	1150.44	5.82303	4.08e-248	700.061	1070.95	0.612494	5.98e-16	Up
K0326Y_009253	chr2	210444646	210484347	D1KF50,SRS2L_ARATH	64.0707	105.947	0.727988	0.000641	28.4974	45.8658	0.692258	0.0206	Up
K0326Y_009272	chr2	210943044	210947597	Protein TPX2	46.5947	73.5686	0.658036	0.00773	18.5305	31.9421	0.796271	0.0247113	Up
K0326Y_009378	chr2	214833938	215000000	Probable serine/threonine-protein kinase drkB	2.22	33.2257	3.89	3.85e-10	9.91	26.0931	1.39477	0.00723	Up
K0326Y_009445	chr2	216530562	217000000	gras75,GRAS-transcription	288.234	684.996	1.24755	5.23e-79	929.922	1812.7	0.964002	9.8e-67	Up
K0326Y_009561	chr2	220140684	220000000	Protein of unknown function (DUF1677)	10.6	21.2252	1.00997	0.0245	9.27696	34.2217	1.87462	8.67e-05	Up
K0326Y_009599	chr2	221639563	221644651	Serine/arginine-rich splicing factor SC35	423.305	637	0.590807	5.65e-10	289.47	455.954	0.654006	1.6e-09	Up
K0326Y_009624	chr2	221879943	221885659	ham101,histone	294.911	482.973	0.71164	8.23e-17	525.161	830.566	0.659624	3.34e-15	Up
K0326Y_009653	chr2	222881882	222882481	Ubiquitin-protein ligase CIP8	174	2390.05	3.77771	1.3e-17	8.05996	1070	7.06	1.35e-40	Up
K0326Y_009662	chr2	223398479	223401684	bzip91,bZIP-transcription	861.592	1845.33	1.09875	3.5e-141	1722.38	2887.78	0.745566	1.08e-71	Up
K0326Y_009683	chr2	224510622	225000000	Phospholipase A2 family protein	94.1817	221.32	1.2271	5.31e-07	196.773	529.994	1.42783	3.1e-09	Up
K0326Y_009712	chr2	225038489	225046541	RNA-binding protein	65.3	114.956	0.81618	7.1e-08	230.821	649.551	1.49409	4.3e-36	Up
K0326Y_009716	chr2	225381757	225385905	GTP-binding protein OBGC chloroplastic	67.3591	291.173	2.11232	6.41e-50	281.73	471.352	0.741	5.32e-09	Up
K0326Y_009726	chr2	225846062	226000000	Kinesin-like protein KIN-14E	26.4	274.221	3.38514	2.92e-39	17.9447	34.0186	0.931574	0.0105	Up
K0326Y_009798	chr2	227808209	228000000	apx2,ascorbate	2780	4648.75	0.744506	8.38e-127	2971.6	5053.45	0.766816	6.56e-121	Up
K0326Y_009837	chr2	229000000	229119029	22Uncharacterized protein0 kDa class IV heat shock protein	14.1	57.2164	2.02674	3.45e-12	1.67765	150.755	6.50785	8.03e-21	Up
K0326Y_009857	chr2	229591740	229599062	Acetolactate synthase small subunit 1 chloroplastic	221.08	384.524	0.798498	1.22e-11	99.2717	204.905	1.04888	1.55e-12	Up
K0326Y_009861	chr2	230095865	230100029	pdi2,protein	177.483	689.122	1.95549	1.33e-102	272	659.72	1.28216	1.43e-43	Up
K0326Y_009939	chr2	233489888	233495108	Long chain base biosynthesis protein 1	0	522.02	11.878	7.74e-23	222	428.4	0.945316	4.52e-13	Up
K0326Y_010051	chr2	237109931	237112381	PPR-816	136.373	209.965	0.6224	8.41e-05	64.9072	123.322	0.928919	1.89e-06	Up
K0326Y_010045	chr2	237314014	237000000	hrbp1,harpin	21.2	48.0331	1.18024	0.00463487	3.21046	31.6923	3.25792	2.04e-07	Up
K0326Y_010193	chr2	241741600	241745783	Galactosyltransferase/ transferase, transferring hexosyl groups	56.6823	145.067	1.35768	1.68e-13	62.9295	202.316	1.68875	1.53e-18	Up
K0326Y_010231	chr2	242443480	242446826	Glycine-rich RNA-binding protein 7	80.5	204.81	1.35239	2.14e-13	23.563	54.0463	1.20447	1.46e-05	Up
K0326Y_010230	chr2	242538462	242551214	ATP-dependent DNA helicase 2 subunit KU70	605.406	939.349	0.633487	5.5e-24	475.625	1272.68	1.42101	2.61e-97	Up
K0326Y_010248	chr2	243011078	243000000	2-oxoisovalerate dehydrogenase subunit beta 1 mitochondrial	177.483	307.611	0.79637	2.56e-13	216.189	442.07	1.03366	2.31e-20	Up
K0326Y_010258	chr2	243111103	243000000	TPR repeat-containing thioredoxin TTL1	0.271	822.474	11.5724	1.04e-21	0.649	13.7008	4.34213	0.000144	Up
K0326Y_010433	chr3	1169281	1169742	Uncharacterized protein	10.8152	84.3945	2.96952	2.85e-26	46.9473	133.738	1.5129	1.8e-12	Up
K0326Y_010494	chr3	2674155	2680253	myb117,MYB-transcription	75.5	113.261	0.586686	0.00108119	36.2	61.5482	0.76706	0.00173	Up
K0326Y_010523	chr3	3559854	3570000	Uncharacterized protein	123.629	202.504	0.714157	2.36e-08	83.9396	139.626	0.736482	4.45e-06	Up
K0326Y_010539	chr3	3940836	3943906	Phosphoacetylglucosamine mutase	125.896	215.347	0.770705	1.28e-08	59.6368	107.769	0.858337	2.99e-06	Up
K0326Y_010561	chr3	4500000	4497675	Cytochrome P450 710A1	15.6613	32.3766	1.04594	0.0142	8.69758	20.1505	1.20787	0.0261	Up
K0326Y_010577	chr3	4787495	4794792	Mannosyltransferase	501.852	861.033	0.781066	3.83e-23	397.144	1451.73	1.87117	9.14e-114	Up
K0326Y_010625	chr3	6164330	6167323	csu230,	190.75	295.626	0.634724	2.5e-10	335.838	681.033	1.02189	1.47e-27	Up
K0326Y_010644	chr3	7266448	7267557	Nucleic acid binding protein	75.9	513.82	2.76188	3.4e-94	155	530.883	1.7753	1.38e-43	Up
K0326Y_010676	chr3	8263950	8266267	cko1,cytokinin	74.5686	228.958	1.6185	6.86e-24	195	416.969	1.09501	5.4e-13	Up
K0326Y_010699	chr3	8646714	8649613	GDSL esterase/lipase	23.5595	132	2.478	1.44e-24	32.5933	73.0144	1.16101	1.63e-05	Up
K0326Y_010716	chr3	9217199	9250000	Zinc finger matrin-type protein 2	222	825.601	1.89671	6.97e-84	248.597	463	0.897	1.14e-16	Up
K0326Y_010825	chr3	14709518	14700000	ko01100:Metabolic pathways|Metabolism;Global and overview maps||ko00230:Purine metabolism|Metabolism;Nucleotide metabolism||ko00240:Pyrimidine metabolism|Metabolism;Nucleotide metabolism||ko03020:RNA polymerase|Genetic Information Processing;Transcription||	64.8	120.697	0.897301	3.71e-05	85.9037	130.916	0.612365	0.0103	Up
K0326Y_010845	chr3	15669409	15672558	npi276a,	252.117	441.942	0.81089	5.25e-17	256.822	429.818	0.745718	1.97e-12	Up
K0326Y_010862	chr3	15968366	15969626	Plant U-box protein	0	12.7775	6.5337	2.69e-07	27.7781	61.3484	1.14287	0.00126	Up
K0326Y_010950	chr3	20320398	20300000	Metallothionein-like protein type 2	267	432.728	0.696541	1.94e-19	1507.76	2805.5	0.895996	1.69e-50	Up
K0326Y_011003	chr3	21883456	21900000	10g0442600 protein	1.31	104.331	6.3719	2.11e-18	2.66542	13.7003	2.39538	0.000554	Up
K0326Y_011017	chr3	22891278	22900000	Coatomer subunit beta'-3	8.35	41.9602	2.33372	1.97e-05	0.33324	3.21397	3.09389	0.0492	Up
K0326Y_011021	chr3	23300000	23298722	hsp12,heat	0.271	51.0135	7.56067	8.93e-09	0	7.57464	5.36228	0.000150118	Up
K0326Y_011022	chr3	23400000	23363609	hsp12,heat	0.966	91.0625	6.50746	1.08e-16	0.33324	60.7694	7.42293	5.15e-09	Up
K0326Y_011039	chr3	23490079	23500000	16Uncharacterized protein9 kDa class I heat shock protein 3	0.271	34.6437	6.99598	1.47e-08	5.02099	614.55	6.9516	4.56e-67	Up
K0326Y_011093	chr3	27055627	27100000	Bowman-Birk type wound-induced proteinase inhibitor WIP1	5.61	67.6763	3.56988	8.71e-13	2.70026	14.5022	2.43161	0.000961483	Up
K0326Y_011104	chr3	28200000	28200000	/ABC transporter G family member 7	0	10.8305	6.28753	1.59e-05	0	10.7881	5.89506	9.77e-05	Up
K0326Y_011212	chr3	35056549	35057952	Uncharacterized protein	13.7	738.543	5.74388	2.84e-161	73.7306	463.649	2.65219	1.33e-89	Up
K0326Y_011286	chr3	39764244	39773930	Epoxide hydrolase 2	92.4	261.289	1.50467	9.32e-13	95.7054	180.813	0.912459	8.36e-05	Up
K0326Y_011305	chr3	40591308	40599763	Serine/threonine-protein kinase RUNKEL	42.4025	153.558	1.85615	6.2e-20	21.8744	56.6795	1.36839	1.08e-06	Up
K0326Y_011565	chr3	61638781	61600000	Dihydrolipoamide acetyltransferase component of pyruvate dehydrogenase complex	49.2	471.302	3.2612	6.04e-134	226.834	480.115	1.07866	6.9e-25	Up
K0326Y_011615	chr3	65389146	65393355	Alpha-L-fucosidase 2	412	2055.7	2.31	3.6e-285	1050.04	4190.02	1.99593	4.02e-251	Up
K0326Y_011851	chr3	103782284	103792129	Stromal 70 kDa heat shock-related protein, chloroplastic	8336.42	13883.9	0.735779	5.71e-136	9209.02	15565.1	0.757054	1.32e-138	Up
K0326Y_011898	chr3	110574697	111000000	HIPL1 protein	96.4207	214.757	1.15427	4.21e-11	54.0292	124.93	1.20757	1.1e-08	Up
K0326Y_011994	chr3	119861605	119875426	Kinesin-like protein KIN-12D	128.209	239.135	0.901092	1.36e-07	33.3277	97.7419	1.55434	2.43e-11	Up
K0326Y_012076	chr3	129175107	129000000	ca2p12,CCAAT-HAP2-transcription	172	323.927	0.910307	6.11e-14	156.581	618	1.98	1.32e-56	Up
K0326Y_012099	chr3	131025523	131000000	Uncharacterized protein	0	309.173	11.1227	4.74e-20	119.986	243.457	1.02382	4.21e-09	Up
K0326Y_012128	chr3	133614082	134000000	gl6,glossy6	89.6	164.724	0.880242	3.89e-07	54.2427	121.888	1.17179	1.31e-08	Up
K0326Y_012162	chr3	135562060	135565773	Phosphatidylinositol:ceramide inositolphosphotransferase 1	125	216.531	0.784084	7.25e-10	385.514	923.619	1.26113	2.46e-30	Up
K0326Y_012226	chr3	140051412	140000000	Acyl-CoA-binding domain-containing protein 4	295	472.005	0.67506	4.2e-13	186.108	499.54	1.42486	1.98e-41	Up
K0326Y_012257	chr3	141825606	141827758	Protein DOWNY MILDEW RESISTANCE 6	16600	31418.5	0.918286	8.84e-114	12937.8	22800	0.819122	4.69e-88	Up
K0326Y_012330	chr3	146854960	147000000	myb8,myb	53	88.2281	0.735849	0.0048515	16	91.7054	2.50004	5.53e-15	Up
K0326Y_012361	chr3	148534216	148547490	Uncharacterized protein	312.179	546.108	0.80664	2.22e-17	119.789	184.752	0.625476	3.92e-06	Up
K0326Y_012451	chr3	153000000	153404382	Receptor-like protein kinase 1	11.4675	57.7	2.327	9.92e-14	41.1737	90.2874	1.13171	3.7e-05	Up
K0326Y_012534	chr3	159687979	160000000	pap26,purple	21.5	151.326	2.81149	6.31e-54	314.559	726.485	1.20892	5.69e-38	Up
K0326Y_012539	chr3	159777004	160000000	High chlorophyll fluorescence 153	2.25	133.144	5.88317	9.32e-25	5.05583	14.0271	1.47647	0.0126	Up
K0326Y_012594	chr3	162941696	163000000	FLP1	0.524	24.1291	5.58469	1.96e-06	6.61204	28.2461	2.10272	0.000994021	Up
K0326Y_012613	chr3	163614096	164000000	zma:100216655/2e-12/uncharacterized protein LOC100216655 isoform X1; K09060 plant G-box-binding factor	0	142.86	10.0078	2.45e-16	15.2449	146.934	3.26957	1.8e-30	Up
K0326Y_012643	chr3	164968979	164970679	Probable glucuronosyltransferase01g0926700	36.6465	99.0331	1.43999	2.79e-12	48.5035	267.407	2.46033	9.37e-35	Up
K0326Y_012650	chr3	165000000	164964639	Phosphatidylinositol transfer protein CSR1	81.1	534.155	2.72	5.65e-92	72.1563	140.875	0.965902	8.07e-09	Up
K0326Y_012700	chr3	168254546	168259556	sacd1,stearoyl-acyl-carrier-protein	3444.7	5554.93	0.689084	1.14e-111	3590	10195.7	1.504	0	Up
K0326Y_012725	chr3	170164032	170165989	unknown	9.79	54.2527	2.48755	1.39e-07	6.71556	20.0254	1.57087	0.00903	Up
K0326Y_012788	chr3	173957161	173959075	PSRP4	411	659.45	0.681635	1.14e-15	553	905.733	0.712972	2.28e-16	Up
K0326Y_012784	chr3	174339025	174360843	Protein kinase superfamily protein	0.795	271.21	8.49188	5.07e-23	61.835	268.325	2.1173	4.71e-35	Up
K0326Y_012789	chr3	174490467	174493372	Probable carboxylesterase 16	123.939	254.907	1.03882	9.21e-14	141.103	217.2	0.618989	7.49e-05	Up
K0326Y_012792	chr3	174716570	174719377	Acid phosphatase/vanadium-dependent haloperoxidase related	15.2378	95.8973	2.66974	6.45e-30	95.8288	316	1.72	1.53e-27	Up
K0326Y_012817	chr3	175572055	176000000	Patatin	16.5	505.249	4.95334	7.44e-155	3760.36	6605.76	0.812922	7.68e-75	Up
K0326Y_012987	chr3	184201463	184000000	Hypersensitive-induced response protein-like protein 2	0	382.729	11.43	2.66e-21	357.988	607.304	0.763328	3.54e-15	Up
K0326Y_013003	chr3	184429390	184433342	Uricase	288	517.584	0.848254	3.9e-27	580	1310.64	1.17825	1.15e-59	Up
K0326Y_013014	chr3	184745859	185000000	Aldehyde oxidase2	6.09609	408.898	6.08484	5.13e-79	33.9203	79.7894	1.24492	2.61e-08	Up
K0326Y_013031	chr3	184888032	185000000	DEAD-box ATP-dependent RNA helicase 7	15.3	132.285	3.12989	3.08e-31	32.6782	57.5787	0.807881	0.00508	Up
K0326Y_013113	chr3	188460156	188466560	Ultraviolet-B receptor UVR8	137	476.373	1.80043	1.05e-46	79.0097	555.862	2.81424	3.01e-83	Up
K0326Y_013170	chr3	191630249	191635231	CTD small phosphatase-like protein	256	413.199	0.691691	3.64e-15	383.789	580.772	0.598856	2.43e-11	Up
K0326Y_013263	chr3	195696383	196000000	FOG: PPR repeat	133	292.876	1.13767	2.61e-24	447	1257.42	1.49107	2.21e-55	Up
K0326Y_013305	chr3	197113669	197000000	Cyclin-B1-4	60.9737	112.734	0.883227	8.68e-05	25.4295	40.9967	0.699647	0.0299	Up
K0326Y_013308	chr3	197179104	197000000	50S ribosomal protein L34	241	448.655	0.899889	4.55e-11	129.579	201.682	0.643922	0.000106	Up
K0326Y_013320	chr3	197493380	197493922	Uncharacterized protein	2.36	98.07	5.43226	2.54e-21	33.8245	64.2834	0.917359	0.0159	Up
K0326Y_013321	chr3	197696855	198000000	Protein MICRORCHIDIA 6	81.4248	162.285	0.994871	3.55e-08	48.3614	84.0955	0.799117	0.000535359	Up
K0326Y_013392	chr3	200311603	200324036	Protein STICHEL	76.5	119.298	0.641387	5.62e-05	49.6341	414.339	3.06346	9.45e-73	Up
K0326Y_013426	chr3	202150041	202154503	Probable metal-nicotianamine transporter YSL12	0.484	73.5122	7.19664	2.41e-11	8	80.9881	3.34505	5.47e-18	Up
K0326Y_013432	chr3	202741840	202743060	F-box domain containing protein	61.8	132.814	1.11422	4.1e-11	194	343.251	0.823189	6.69e-08	Up
K0326Y_013452	chr3	205250897	205000000	Probable indole-3-acetic acid-amido synthetase GH3Uncharacterized protein2	444	1175.88	1.40673	8.77e-53	11.6554	194.528	4.07568	7.55e-52	Up
K0326Y_013496	chr3	206974335	206979742	La-related protein 6A	1950	4148.92	1.09213	1.42e-179	2241.41	5773.6	1.36554	2.76e-267	Up
K0326Y_013506	chr3	207037833	207000000	bzip53,bZIP-transcription	12.3	45.8206	1.88795	0.000323	1.29215	8.45	2.68961	0.00756	Up
K0326Y_013525	chr3	208300262	208302754	Mannan endo-14-beta-mannosidase 2	38.8666	119.385	1.62222	3.97e-09	9.17	25.3427	1.45421	0.00088	Up
K0326Y_013546	chr3	209020453	209025402	trps7,trehalose-6-phosphate	743.587	1318.98	0.825648	1.33e-41	470.147	730.897	0.63625	7.69e-18	Up
K0326Y_013560	chr3	209371835	209000000	Coiled-coil domain-containing protein 25	2.27	234.71	6.6995	2.21e-41	163.163	569.64	1.8028	1.99e-55	Up
K0326Y_013581	chr3	210449608	210459901	p-loop containing nucleoside triphosphate hydrolase superfamily protein	0.502	1457.15	11.5044	1.83e-28	1220	2117.27	0.79337	3.33e-50	Up
K0326Y_013592	chr3	211253033	211256508	Mannan endo-14-beta-mannosidase 7	56.0187	319.104	2.50712	4.74e-18	4.28534	16.105	1.88079	0.00119	Up
K0326Y_013610	chr3	211494622	211000000	50S ribosomal protein L12-1	16.3	65.031	2.00976	4.04e-09	27.3605	49.1	0.851	0.0252	Up
K0326Y_013608	chr3	211835477	211836364	chn1,chitinase	19	36.1365	0.939492	0.00634	12.8147	63.1764	2.30051	8.48e-10	Up
K0326Y_013644	chr3	212957030	212962267	Isocitrate dehydrogenase [NADP]	17.2045	115.252	2.73894	1.06e-26	39.9273	78.8523	0.977266	0.000143425	Up
K0326Y_013683	chr3	214532687	214534103	Tat pathway signal sequence family protein	87.9	829.553	3.23937	3.43e-135	11.7279	71.9534	2.59965	3.07e-19	Up
K0326Y_013685	chr3	214807551	214813021	Probable isoprenylcysteine alpha-carbonyl methylesterase ICME	125.284	324.789	1.37198	1.14e-23	165	328.265	0.992953	5.15e-12	Up
K0326Y_013693	chr3	215122679	215000000	cah1,carbonic	1340	2601.69	0.962284	1.51e-53	878	4238.67	2.26964	5.3e-265	Up
K0326Y_013699	chr3	215743778	215752261	Auxin-like 1 protein	310	655.7	1.07715	1.21e-52	574.316	1372.93	1.25789	1.59e-80	Up
K0326Y_013750	chr3	217170341	217180548	S-type anion channel SLAH3	367.982	734.925	0.996867	5.77e-52	468.78	1493.66	1.67196	1.04e-144	Up
K0326Y_013906	chr3	221981489	222000000	Protein SYS1	131	299.501	1.19037	7.66e-22	134	202.777	0.601906	3.52e-05	Up
K0326Y_013912	chr3	222136122	222148796	Heat shock protein 90-5, chloroplastic	379	2198.21	2.53768	3.31e-197	50.3	222.644	2.13871	3.67e-44	Up
K0326Y_013952	chr3	223479004	223000000	DnaJ-like protein	14.3	52.0585	1.86531	1.23e-12	5.73	363.395	6.01153	1.14e-54	Up
K0326Y_013974	chr3	223831986	224000000	Double Clp-N motif-containing P-loop nucleoside triphosphate hydrolase superfamily protein	0	47.1598	8.41045	4.32e-11	4.59518	12.5425	1.4471	0.0312	Up
K0326Y_014005	chr3	225744850	226000000	60S ribosomal protein L29	121	457.471	1.91828	4.45e-42	2.64253	17.8408	2.77904	3.77e-06	Up
K0326Y_014035	chr3	226411033	226000000	Uncharacterized protein	0.253	14.2526	5.7232	9.33e-05	0	3.71223	4.34719	0.0075	Up
K0326Y_014045	chr3	226932001	226937171	F-box protein At4g22280	0.231594	170.843	9.30734	1.92e-14	162.746	431.317	1.40869	7.48e-27	Up
K0326Y_014054	chr3	227190519	227216830	Non-specific serine/threonine protein kinase	102.219	749.739	2.87894	7.78e-167	261.444	718.35	1.45758	1.11e-52	Up
K0326Y_014069	chr3	228121910	228206441	Callose synthase 7	97.8883	562.02	2.52492	1.66e-126	259	416.698	0.689309	9.24e-12	Up
K0326Y_014096	chr3	228865704	229000000	A Predicted retrotransposon gag protein	36.4	101.602	1.47555	1.99e-10	0	224.361	10.266	8.47e-17	Up
K0326Y_014106	chr3	229027973	229000000	Bifunctional monothiol glutaredoxin-S16 chloroplastic	34.2	266.406	2.96509	1.15e-70	97.4	188.023	0.950493	6.68e-10	Up
K0326Y_014101	chr3	229060081	229063045	asn2,asparagine	15.5491	26.2468	0.754854	0.00879	46.5035	346.265	2.89611	1.07e-48	Up
K0326Y_014093	chr3	229228083	229235700	Cation/H(+) antiporter 14	60.5328	328.776	2.43529	8.72e-68	103.263	303.222	1.55	7.43e-29	Up
K0326Y_014129	chr3	229954176	230000000	ENTH/VHS family protein	4.62427	188.251	5.30959	1.17e-44	0	190.022	10.0248	4.22e-16	Up
K0326Y_014163	chr3	230567124	231000000	Non-specific lipid-transfer protein	45.7	479.975	3.39472	4.99e-18	48.8	118.199	1.27468	0.00356	Up
K0326Y_014164	chr3	230625827	230626186	plt2,phospholipid	496	1282.99	1.37033	3.86e-09	195	325.847	0.735848	0.00483847	Up
K0326Y_014203	chr4	1060035	1060000	Metallothionein 1	63.2	162.236	1.36644	2.3e-13	79.3799	268.488	1.75227	1.28e-20	Up
K0326Y_014204	chr4	1071385	1080000	Disease resistance protein RGA2	67.1	398.339	2.56314	2.72e-58	44.8221	107.975	1.27617	5.59e-10	Up
K0326Y_014210	chr4	1267741	1270000	O-methyltransferase ZRP4	3.0636	19.3489	2.68393	3.47e-08	1.32699	32.2601	4.62179	5.51e-09	Up
K0326Y_014250	chr4	1744658	1769822	Protein kinase domain superfamily protein	79.7	123.044	0.626262	0.000539	19.8	188.639	3.24497	4.74e-40	Up
K0326Y_014272	chr4	1968785	1980000	Cysteine-rich receptor-like protein kinase 7	80.6	245.259	1.60383	8.76e-16	31.8898	53.1577	0.742671	0.00991	Up
K0326Y_014261	chr4	2184341	2190372	ATA15 protein	86.8698	182.315	1.06763	6.39e-13	87.8	157.339	0.845896	5.19e-07	Up
K0326Y_014360	chr4	4526532	4530000	Glycine-rich domain-containing protein 1	1400	14861.5	3.40371	0	3242.27	5528.08	0.770314	4.06e-115	Up
K0326Y_014403	chr4	6319339	6323725	Acyl-coenzyme A oxidase 2, peroxisomal	22.2549	148.722	2.73769	1.85e-47	345.428	601.069	0.799245	1.77e-12	Up
K0326Y_014443	chr4	7860501	7863306	S-adenosyl-L-methionine-dependent methyltransferase superfamily protein	2.73	7.79048	1.51417	0.0165815	13.8	48.9288	1.8146	1.98e-05	Up
K0326Y_014465	chr4	10666196	10700000	Hevein-like preproprotein	0	37.9717	8.0987	9.4e-11	1.30957	90.1076	6.08866	3.21e-14	Up
K0326Y_014462	chr4	10712742	10700000	3-ketoacyl-CoA synthase	34.6984	117.853	1.76581	5.42e-14	6.86963	42.1564	2.60745	1.45e-10	Up
K0326Y_014722	chr4	24005556	24000000	p-loop containing nucleoside triphosphate hydrolase superfamily protein	0	38.1506	8.10315	4.23e-11	84.6562	320.926	1.91921	7.1e-28	Up
K0326Y_014793	chr4	28300000	28347174	Zinc transporter 3	1180	2048.91	0.798509	1.66e-05	596.277	2858.48	2.26092	2.81e-35	Up
K0326Y_014805	chr4	28400000	28400000	Probable nucleolar protein 5-2	48.5	1121.23	4.53826	2.34e-214	83.8761	185.034	1.14014	1.62e-13	Up
K0326Y_014800	chr4	28643056	28700000	Aminotransferase y4uB	323.448	888.494	1.46044	8.26e-98	326.733	986.978	1.59664	7.77e-100	Up
K0326Y_014820	chr4	29826969	29800000	Polyphenol oxidase latent form, chloroplastic	1.01	23.6881	4.56027	1.95e-06	0.344686	5.71966	4.03416	0.00769	Up
K0326Y_014878	chr4	33055476	33057683	Choline-phosphate cytidylyltransferase 2	13.6	33.8238	1.3065	6.99e-05	46.1942	85.9972	0.894273	0.00227	Up
K0326Y_014907	chr4	34432544	34435835	Kelch motif family protein	378.601	579.6	0.615486	6.56e-12	287.361	476.668	0.729664	5.67e-13	Up
K0326Y_014950	chr4	36586076	36588972	cellular_component:GO:0016021//integral component of membrane;	6.57	34.848	2.4111	1.66e-10	33.4313	105.638	1.65999	1.75e-09	Up
K0326Y_015008	chr4	40931488	40935606	Probable inactive receptor kinase At4g23740	269.365	438.893	0.705527	1.33e-12	281.771	793.583	1.49563	8.5e-50	Up
K0326Y_015165	chr4	55094422	55097851	Activator of 90 kDa heat shock protein ATPase	48.8	450.583	3.20355	1.94e-134	18.4	1418.63	6.25971	3.73e-199	Up
K0326Y_015180	chr4	56071246	56077684	Homoserine dehydrogenase	354.429	1017.84	1.52	1.78e-75	204.659	354.68	0.788669	9.12e-14	Up
K0326Y_015179	chr4	56089690	56239050	Bifunctional aspartokinase/homoserine dehydrogenase 2 chloroplastic	779.249	1424.72	0.87113	9.64e-63	332.781	559.757	0.748767	2.57e-24	Up
K0326Y_015316	chr4	65884568	65887365	aox2,alternative	8.01106	184.593	4.52324	1.67e-46	26.5442	107.488	2.02197	7.92e-15	Up
K0326Y_015367	chr4	67303357	67303644	Uncharacterized protein	110	267.095	1.2861	0.000229	6.01474	562.511	6.55708	4.24e-43	Up
K0326Y_015381	chr4	68142609	68100000	Uncharacterized protein	47.6	1173.01	4.61734	1.53e-220	5.95651	56.8342	3.26936	2.02e-17	Up
K0326Y_015401	chr4	68620613	68600000	RING-H2 finger protein ATL1R	39.7	93.183	1.23071	0.00799	36	102.654	1.50925	0.00184899	Up
K0326Y_015400	chr4	68700000	68742921	Tubulin alpha-1 chain	16.6	38.8731	1.23971	0.000192	6.29025	133.381	4.40936	2.74e-25	Up
K0326Y_015431	chr4	69823186	69824737	Uncharacterized protein	58.9	161.114	1.45447	1.06e-12	2.59624	96.5369	5.1955	1.84e-20	Up
K0326Y_015444	chr4	69927051	69900000	hyd4,hydroxylase4	26.8	171.567	2.67332	3.32e-17	4.53745	12.7464	1.45903	0.0157	Up
K0326Y_015448	chr4	70161542	70165177	Rho GTPase-activating protein 3	76	165.399	1.12086	8.15e-11	182	466.024	1.35696	1.86e-17	Up
K0326Y_015445	chr4	70351480	70400000	slac1,slow	314.267	673.553	1.09908	1.52e-44	462.137	827.244	0.84131	1.02e-25	Up
K0326Y_015643	chr4	86500000	86500000	Coatomer subunit epsilon-2	1	170.706	7.41092	4.93e-20	2.91	11.1389	1.96471	0.00547448	Up
K0326Y_015690	chr4	91509875	91515543	MAC/Perforin domain containing protein	24.4215	54.5801	1.16924	9.07e-10	520.591	1111.15	1.09583	1.99e-39	Up
K0326Y_015703	chr4	93188922	93196888	TUDOR-SN protein 1	9816.9	14800	0.593	9.51e-94	10488.9	16394.9	0.644853	2.73e-106	Up
K0326Y_016021	chr4	131394061	131395862	Uncharacterized protein	0	16.1176	6.85931	1.81e-07	2.32073	22.0036	3.24639	2.53e-05	Up
K0326Y_016120	chr4	140558542	140562154	RNA-binding (RRM/RBD/RNP motifs) family protein	518.389	1279.49	1.30239	7.62e-97	114.581	3012.28	4.71791	0	Up
K0326Y_016181	chr4	145174501	145000000	TraB family protein	89.6	288.595	1.68643	5.54e-44	138.563	229.035	0.724443	2.99e-08	Up
K0326Y_016200	chr4	146006483	146014683	Hsp70-Hsp90 organizing protein 3	2109.83	4028.7	0.932537	6.77e-95	891.727	4528.52	2.34493	0	Up
K0326Y_016297	chr4	151000000	151491845	Transducin family protein / WD-40 repeat family protein	3.85153	88.3171	4.54463	1.21e-18	0.689	8.07984	3.61824	0.0034803	Up
K0326Y_016296	chr4	151488389	151000000	Protein FAM32A-like	16.5	284.727	4.10569	2.99e-84	12.0982	440.358	5.20744	4.01e-84	Up
K0326Y_016293	chr4	151499218	151503412	Mechanosensitive ion channel protein	202.9	1053.93	2.37743	2.49e-150	145.314	870.73	2.58326	5.91e-134	Up
K0326Y_016376	chr4	156774420	156782280	DNA topoisomerase 2	360.206	559.975	0.636814	2.58e-09	104.508	221.071	1.08779	1.31e-14	Up
K0326Y_016512	chr4	161000000	161000000	PHD finger protein At3g20280	243	494.388	1.02126	1.63e-37	264.635	868.109	1.71341	5.55e-96	Up
K0326Y_016534	chr4	162792949	162816349	Serine protease SPPA chloroplastic	411.427	820.731	0.995029	1.19e-39	235.593	905.229	1.94356	3.56e-109	Up
K0326Y_016550	chr4	163203850	163208737	Potassium transporter	368.6	687.292	0.899034	4.21e-30	460.899	1008.75	1.13084	4.57e-45	Up
K0326Y_016666	chr4	168741574	169000000	40S ribosomal protein S4	35.8	56.283	0.636197	0.00875	72.3247	187.771	1.3776	1.15e-10	Up
K0326Y_016689	chr4	170822400	170826100	Protein DETOXIFICATION	33.7	56.8828	0.749841	0.00365	42.5	78.1384	0.880124	0.00114	Up
K0326Y_016831	chr4	176765833	176770032	trps10,trehalose-6-phosphate	534.154	2061.15	1.94642	1.6e-216	1079.54	2437.39	1.17388	5.92e-84	Up
K0326Y_016892	chr4	178914304	179000000	cellular_component:GO:0016021//integral component of membrane;	338	1551.51	2.19533	9.7e-262	1839.88	3123.56	0.763857	1.11e-45	Up
K0326Y_016929	chr4	180577648	180585011	tu1,tunicate1	132	383.233	1.53808	6.19e-56	326	516.804	0.666845	4.38e-13	Up
K0326Y_016947	chr4	181550391	181551586	hsp22,heat	3730	21402.6	2.522	0	297.946	25916.6	6.44239	0	Up
K0326Y_016985	chr4	183092935	183102270	Protein ACTIVITY OF BC1 COMPLEX KINASE 8, chloroplastic	1.66	17.0971	3.26958	5.57e-08	243	766.536	1.66097	9.79e-38	Up
K0326Y_017061	chr4	186229285	186235123	Probable serine/threonine-protein kinase WNK8	3.92949	15.7642	1.9853	0.000348	20.2838	42.7023	1.08613	0.0196	Up
K0326Y_017140	chr4	187954303	187960711	Alpha-L-arabinofuranosidase 1	224.055	390.141	0.79926	7.66e-15	254.447	385.794	0.595291	1.21e-07	Up
K0326Y_017175	chr4	190000000	189519721	F-box protein At5g46170	610	1597.22	1.39	1.51e-75	364.613	1001.81	1.45804	4.6e-65	Up
K0326Y_017301	chr4	194503098	194505370	Protein COFACTOR ASSEMBLY OF COMPLEX C SUBUNIT B CCB1, chloroplastic	56.8	149.381	1.38954	4.72e-08	53.2529	97.2966	0.867377	0.00285	Up
K0326Y_017323	chr4	195784913	196000000	Protein PIN-LIKES 7	28.9	862.092	4.89138	1.38e-168	9.32325	16.9333	0.90992	0.0282	Up
K0326Y_017372	chr4	197971022	198000000	Two-component response regulator-like APRR9	230	465.187	1.01748	8.35e-22	153.192	238.453	0.639048	1.24e-06	Up
K0326Y_017395	chr4	198434228	198444155	Copper-transporting ATPase PAA1 chloroplastic	355.795	1343.74	1.91596	4.03e-160	372.74	599.569	0.682577	1.16e-16	Up
K0326Y_017403	chr4	198737669	198742128	Heat shock protein 90-5 chloroplastic	1540.84	3020.71	0.970913	4.15e-63	1418.07	4139.32	1.54588	1.69e-149	Up
K0326Y_017420	chr4	199572937	199575975	p-loop containing nucleoside triphosphate hydrolase superfamily protein	66.131	361.606	2.44342	3.19e-68	95.8397	199.574	1.05655	3.44e-12	Up
K0326Y_017429	chr4	199645007	199647806	F-box protein At-B	165	333.117	1.01268	9.21e-14	131.145	281.412	1.09876	3.19e-13	Up
K0326Y_017452	chr4	200253850	200254293	Uncharacterized protein	6.99	297.864	5.40704	1.6e-77	179.035	601.155	1.7501	4.34e-56	Up
K0326Y_017476	chr4	201389186	201391291	Uncharacterized protein	315.001	690.74	1.13322	3.76e-35	85.7743	223.38	1.38912	9.56e-25	Up
K0326Y_017608	chr4	210136824	210139715	Long chain base biosynthesis protein 1	6.43	78.1843	3.58994	1.27e-26	49.7	317.04	2.66859	9.12e-40	Up
K0326Y_017782	chr4	222902721	223000000	trh1,thioredoxin	696	1315.11	0.918614	7.06e-53	578	942.503	0.707419	4.96e-25	Up
K0326Y_017859	chr4	224903945	224908813	Inner membrane protein oxaA	179.187	570.708	1.672	7.66e-52	216.697	584.542	1.43323	1.4e-35	Up
K0326Y_017857	chr4	225011019	225000000	Pistil-specific extensin-like protein	5.75	18.5273	1.67765	0.000139	68.1654	152.858	1.1666	7.77e-05	Up
K0326Y_017860	chr4	225085702	225089011	hsftf15,HSF-transcription	0.734	10.877	3.86683	0.00112	2.06	10.1865	2.34512	0.0331071	Up
K0326Y_017853	chr4	225285438	225293046	ER lumen protein-retaining receptor	281	566.264	1.01032	6.75e-35	348.468	562.094	0.689988	5.34e-15	Up
K0326Y_017872	chr4	225704956	226000000	CCCH transcription factor	94.1	423.372	2.16684	2.47e-65	178	369.196	1.04625	2.24e-16	Up
K0326Y_017891	chr4	226197710	226203029	hsp101,heat-shock	26.7658	143.403	2.42706	9.91e-28	5.94556	137.395	4.52658	5.63e-31	Up
K0326Y_017974	chr4	228055383	228000000	Serine/threonine-protein kinase STN7 chloroplastic	24.8171	79.055	1.66351	2.61e-11	35.9006	60.1	0.741109	0.00922	Up
K0326Y_018062	chr4	229963598	229965758	HSP40/DnaJ peptide-binding protein	1088.5	5280	2.27826	0	173.779	4762.37	4.77045	0	Up
K0326Y_018063	chr4	229967111	229969047	Uncharacterized protein	645	1026.14	0.671365	8.24e-15	131.023	1119.46	3.09265	5.57e-176	Up
K0326Y_018051	chr4	230105933	230107682	nactf87,NAC-transcription	1.43	118.479	6.2994	1.04e-24	124.758	227.264	0.866304	8.73e-09	Up
K0326Y_018100	chr4	231066849	231000000	ARM repeat superfamily protein	0	556.31	11.9703	2.75e-23	402.591	713.372	0.827039	1.39e-22	Up
K0326Y_018272	chr4	239775362	239783336	pep3,phosphoenolpyruvate	231.091	1546.68	2.74118	0	451.985	699.091	0.631506	1.29e-17	Up
K0326Y_018281	chr4	240788751	240795431	Glucomannan 4-beta-mannosyltransferase 2	54.1932	163.889	1.59736	4.6e-14	17.3	61.7182	1.84892	8.73e-10	Up
K0326Y_018312	chr4	241418246	241421886	Exostosin-like	53.4	211.481	1.98604	6.85e-33	52.6691	82.227	0.6432	0.00269	Up
K0326Y_018317	chr4	241673433	241676817	Vacuolar import/degradation Vid27-related protein	87.089	245.588	1.49739	6.41e-27	205.841	322.504	0.649589	2.44e-06	Up
K0326Y_018359	chr4	242407270	242407497	Probable acyl-activating enzyme 4	0	182.381	10.4	1.59e-17	0	92.0622	8.98088	3.91e-13	Up
K0326Y_018393	chr4	243749334	243750334	php20608a,	132	1006.68	2.9303	2e-162	71.7959	787.198	3.45569	1.43e-146	Up
K0326Y_018406	chr4	244000000	244272453	cl11409_1a,	101.487	822.279	3.02207	9.88e-168	299.071	483.81	0.692897	3.92e-11	Up
K0326Y_018429	chr4	244380909	244000000	Translation factor GUF1 homolog, chloroplastic	213.258	330.441	0.634178	1.53e-09	205.343	382.631	0.897949	1.99e-15	Up
K0326Y_018457	chr4	245195946	245202741	Exocyst complex component SEC15A	20	653.247	5.04204	5.85e-176	357.435	717.892	1.00759	3.59e-30	Up
K0326Y_018483	chr4	245643279	245646821	Eukaryotic translation initiation factor 3 subunit J	1860	2849.24	0.618057	2.3e-60	1400	2526.09	0.855328	1.36e-90	Up
K0326Y_018508	chr4	246724716	247000000	Protein arginine N-methyltransferase 5	1219.26	2313.63	0.923627	8.74e-66	521.092	1847.95	1.82877	1.15e-182	Up
K0326Y_018519	chr4	246757121	247000000	Histone acetyltransferase HAC1	416.295	735.289	0.818622	3.19e-20	373.885	610.5	0.706025	5.17e-13	Up
K0326Y_018552	chr4	247748748	247752537	bip2,Binding	765.905	2725	1.83094	0	1444.02	3121.76	1.11403	1.98e-134	Up
K0326Y_018581	chr4	248000000	247965225	ATP-dependent DNA helicase	0	61.1019	8.78268	2.36e-11	0.31582	3.46145	3.35095	0.0309	Up
K0326Y_018692	chr5	1950080	1959590	rh3,RNA	14.786	87.3429	2.58086	1.96e-21	114.987	221.065	0.942609	9.27e-06	Up
K0326Y_018687	chr5	2176081	2179628	nbcs15,nucleobase:cation	13.3056	63.9654	2.2556	2.49e-07	3.60144	9.86434	1.45507	0.0466	Up
K0326Y_018698	chr5	2320000	2321674	Fes1A	138	287.832	1.0581	5.16e-18	157.745	464.95	1.56215	8.5e-36	Up
K0326Y_018711	chr5	2792991	2796933	iws2,IWS1/SPN1-transcription	468.439	804	0.780362	1.24e-27	266.258	564.179	1.08604	8.39e-36	Up
K0326Y_018729	chr5	2837868	2840768	50S ribosomal protein L17 chloroplastic	223	353.124	0.663417	3.53e-08	120.7	189	0.657736	1.2e-05	Up
K0326Y_018751	chr5	2979073	3007527	DNA gyrase subunit A chloroplastic/mitochondrial	1272.27	2212.13	0.79736	3.66e-57	270.362	417.979	0.632769	1.16e-14	Up
K0326Y_018771	chr5	3340213	3341848	Uncharacterized protein	143	1317.44	3.20653	2.64e-212	123.958	198.921	0.683153	3.51e-07	Up
K0326Y_018840	chr5	4204732	4210000	Thioredoxin-like protein 1	93.8	215.133	1.20125	9.49e-12	52.0288	186.145	1.84055	1.57e-19	Up
K0326Y_018866	chr5	4622387	4628419	DnaJ protein homolog ANJ1	1263.78	5750.01	2.18611	0	92.8709	4673.43	5.65219	0	Up
K0326Y_018914	chr5	5575694	5580000	Formin-like protein 18	141.993	419.71	1.56488	3.31e-16	161.494	330.463	1.03017	4.28e-07	Up
K0326Y_018905	chr5	5717475	5720637	Probable xyloglucan glycosyltransferase 9	264.919	418.048	0.658806	2.18e-09	108.126	224.563	1.05076	5.58e-14	Up
K0326Y_018926	chr5	6003428	6000000	CCG-binding protein 1	352	2040.33	2.53789	5.71e-181	1778.49	3658.78	1.04049	6.39e-36	Up
K0326Y_019024	chr5	7506830	7508495	psa3,photosystemI3	31.9889	252.608	2.98543	1.48e-47	63.3293	102.387	0.702417	0.00183	Up
K0326Y_019033	chr5	7765583	7780937	ko01100:Metabolic pathways|Metabolism;Global and overview maps||ko01110:Biosynthesis of secondary metabolites|Metabolism;Global and overview maps||ko00564:Glycerophospholipid metabolism|Metabolism;Lipid metabolism||ko00561:Glycerolipid metabolism|Metabolism;Lipid metabolism||ko00592:alpha-Linolenic acid metabolism|Metabolism;Lipid metabolism||ko00590:Arachidonic acid metabolism|Metabolism;Lipid m…	1.52852	15.7686	3.38133	1.02e-06	26.756	62.8762	1.22453	0.000481	Up
K0326Y_019046	chr5	8058413	8060000	Methyltransferase	222.449	373.994	0.75108	3.17e-10	59.7092	122.375	1.03203	3.66e-09	Up
K0326Y_019038	chr5	8127023	8127745	Uncharacterized protein	76.2	143.627	0.911578	0.0129	40.7551	202.417	2.31061	4.14e-10	Up
K0326Y_019122	chr5	9796884	9800964	Receptor-like kinase TMK2	428.378	1020.08	1.25079	5.99e-70	335.964	662.667	0.977273	1.5e-32	Up
K0326Y_019190	chr5	12591095	12600000	bcd1072a(hsp70),	3732.29	6376.67	0.772441	3.87e-101	695.084	9595.18	3.78622	0	Up
K0326Y_019218	chr5	13022385	13027080	Hexosyltransferase	137.392	556.216	2.01447	1.62e-104	345.018	610.549	0.82347	3.36e-21	Up
K0326Y_019213	chr5	13163428	13200000	Defense-related protein	298	838.187	1.49208	3.37e-53	1223.83	2515.23	1.03925	1.45e-30	Up
K0326Y_019315	chr5	16235996	16237702	Uncharacterized protein	0	78.457	9.14391	1.76e-13	15.2748	66.1674	2.12018	6.82e-09	Up
K0326Y_019363	chr5	18280961	18287203	Nucleic acid binding protein	372	594.464	0.674892	3.62e-17	436.386	695.371	0.673794	1.69e-15	Up
K0326Y_019374	chr5	19130074	19132672	eus:EUTSA_v10012901mg/4e-101/hypothetical protein; K11426 SET and MYND domain-containing protein	662	997.397	0.590064	1.61e-07	431.512	686.811	0.669481	3.44e-08	Up
K0326Y_019427	chr5	20387585	20391826	Peroxisomal membrane 22 kDa (Mpv17/PMP22) family protein	163.002	321.062	0.981098	5.91e-23	461.068	1032.19	1.16256	2.48e-41	Up
K0326Y_019670	chr5	33610545	33615422	Cell division cycle protein 48 homolog	1770.86	2958.71	0.740419	1.06e-77	1022.38	2528	1.30459	3.17e-177	Up
K0326Y_019690	chr5	34781460	34797616	Starch synthase, chloroplastic/amyloplastic	513.468	785.427	0.6118	7.81e-13	198.706	313.767	0.653231	4.82e-09	Up
K0326Y_019825	chr5	42936411	42940941	Phosphosulfolactate synthase-related protein	1970	3804.64	0.949108	4.33e-153	2160	10981.6	2.34761	0	Up
K0326Y_019831	chr5	43599730	43608836	Synaptotagmin-3	156.244	313.657	1.00919	5.68e-25	478	918.101	0.94204	3.88e-29	Up
K0326Y_019846	chr5	43957045	43960957	NAD(P)-binding Rossmann-fold superfamily protein	192	494.579	1.36206	9.1e-51	452	1159.21	1.36097	9.13e-61	Up
K0326Y_019906	chr5	47249682	47253881	Stachyose synthase	51.7	1215.98	4.57016	0	1131.29	2177.63	0.944388	1.71e-63	Up
K0326Y_019930	chr5	48065383	48073772	gpdh1,glucose-6-phosphate	90.018	138.463	0.621285	0.000987	35.3904	55.2495	0.650014	0.0151	Up
K0326Y_020063	chr5	56466630	56500000	Hypersensitive-induced response protein 2	0	270.8	10.9319	2.12e-19	22.5055	68.0952	1.60159	5.85e-10	Up
K0326Y_020068	chr5	56500000	56500000	OSJNBb0058J09Uncharacterized protein3-like protein	16	312.392	4.28274	1.31e-59	0	54.1728	8.21799	5.29e-11	Up
K0326Y_020179	chr5	61475938	61476876	nactf127,NAC-transcription	10.2	74.6656	2.88923	1.51e-15	2.25	115.352	5.63869	3.04e-19	Up
K0326Y_020191	chr5	62507696	62510636	Protein REVEILLE 7	76.8	521.365	2.76371	4.68e-111	191.304	684.954	1.842	3.41e-61	Up
K0326Y_020319	chr5	69218273	69223124	Glutamate--tRNA ligase chloroplastic/mitochondrial	111.943	219.014	0.967082	9.37e-14	117.358	186.972	0.667653	7.26e-06	Up
K0326Y_020361	chr5	71316533	71300000	Bax inhibitor 1	559	5668.71	3.34544	0	5464.77	22843.4	2.0638	0	Up
K0326Y_020386	chr5	72386879	72400000	Uncharacterized protein	57.1	108.759	0.929779	0.00137755	69.4132	118.325	0.765976	0.0151	Up
K0326Y_020390	chr5	72802325	72820605	microtubule-associated protein futsch	157	417.237	1.40705	1.37e-38	137.5	207.95	0.601795	7.56e-06	Up
K0326Y_020513	chr5	79973080	79976285	Deoxyribodipyrimidine photo-lyase	25.3	49.4986	0.968046	0.00107	18.9558	48.094	1.34668	8.34e-05	Up
K0326Y_020650	chr5	90359533	90400000	Heptahelical transmembrane protein 2	5.29	134.129	4.66896	8.28e-25	7.25	30.4352	2.08485	3.04e-05	Up
K0326Y_020674	chr5	93170093	93200000	Chaperone protein ClpB4 mitochondrial	597.517	938.289	0.649127	2.14e-26	300.485	3138.66	3.38574	0	Up
K0326Y_020677	chr5	93592621	93596061	Phytosulfokine receptor	47	106.175	1.17672	1.81e-13	274.114	421.832	0.621235	3.79e-07	Up
K0326Y_020694	chr5	95550172	95550943	cellular_component:GO:0005774//vacuolar membrane;GO:0016021//integral component of membrane;	10.1	50.3458	2.32609	6.17e-10	9.21326	27.6009	1.57569	0.000553	Up
K0326Y_020770	chr5	100789088	101000000	Premnaspirodiene oxygenase	0.737	111.572	7.21425	1.13e-15	4.89358	13.2503	1.42965	0.0149611	Up
K0326Y_020914	chr5	121923758	122000000	F-box domain containing protein	160.619	361.734	1.17229	4.01e-25	380.187	583.305	0.615367	2.75e-08	Up
K0326Y_021114	chr5	143471798	143000000	bnl(pho80),phosphate	185	321.626	0.796788	2.89e-17	115.905	1281.24	3.46499	2e-240	Up
K0326Y_021149	chr5	146403897	146405544	ris1,iron-sulfur	0.506	837.802	10.7061	1.52e-24	3.30303	9.61	1.49	0.0169	Up
K0326Y_021239	chr5	154203643	154205141	hsftf18,HSF-transcription	4.8	27.3121	2.52173	2.59e-09	55.3	108.451	0.971484	0.000322	Up
K0326Y_021332	chr5	160434113	160000000	Endoplasmic reticulum vesicle transporter protein	46.7	146.82	1.65059	3.68e-27	304	542.15	0.833676	3.43e-13	Up
K0326Y_021342	chr5	161317875	161321172	ADP,ATP carrier protein	533.103	1342.64	1.33183	9.3e-115	692.254	1370.35	0.985608	1.88e-58	Up
K0326Y_021361	chr5	162571018	163000000	3-ketoacyl-CoA synthase	52.9366	246.733	2.2175	2.89e-37	60.7627	107.261	0.82414	6.05e-05	Up
K0326Y_021362	chr5	162705223	162709728	Tyrosine aminotransferase	564.591	951.201	0.752016	1.95e-14	696.018	3032.82	2.12232	1.06e-108	Up
K0326Y_021408	chr5	165000000	164724746	MACPF domain-containing protein	391	772.24	0.97956	4.01e-63	1182.08	2480.98	1.06982	2.26e-106	Up
K0326Y_021421	chr5	165137035	165000000	Regulator of Vps4 activity in the MVB pathway protein	0	10.553	6.24618	7.35e-06	2.97577	15.9576	2.41544	0.00601	Up
K0326Y_021424	chr5	165838643	166000000	Predicted hydrolase involved in interstrand cross-link repair	0.253	236.536	9.77434	8.22e-16	125.563	249.361	0.987973	2.22e-11	Up
K0326Y_021546	chr5	173158943	173163985	Chaperone protein ClpD chloroplastic	57.2791	147.45	1.3719	4.82e-16	47.9873	210.367	2.13268	2.02e-30	Up
K0326Y_021601	chr5	175695494	175699875	Serine decarboxylase	414.657	830.408	1.00242	7.11e-32	176.697	289.315	0.713171	3.97e-10	Up
K0326Y_021665	chr5	178544389	179000000	Proline-rich family protein	5.05	26.3265	2.38377	2.12e-08	61.9677	135.9	1.13153	3.42e-05	Up
K0326Y_021675	chr5	178976935	178977810	xrcc3,X-ray	20.9	54.2272	1.37178	3.04e-06	39.4042	87.5635	1.14682	8.05e-05	Up
K0326Y_021686	chr5	179865479	180000000	Probable DEAD-box ATP-dependent RNA helicase 48	18.9	70.1469	1.90512	1.3e-08	8.67966	17.184	1.00873	0.0488	Up
K0326Y_021719	chr5	181207857	181214761	Sugar transport protein 5	17.8443	36.7975	1.04379	0.000842	28.8	117.583	2.02196	1.61e-12	Up
K0326Y_021763	chr5	182264650	182271985	Metal tolerance protein 5	28.1	513.91	4.20858	1.19e-79	0.66648	4.84272	2.86918	0.0233	Up
K0326Y_021836	chr5	185016700	185018827	Uncharacterized protein	0	58.0772	8.70827	1.13e-12	85.9714	129.853	0.590991	0.00354	Up
K0326Y_021892	chr5	187654561	187663168	LUC7 related protein	183	653.829	1.84	6.4e-100	409.696	1287.59	1.64962	3.01e-96	Up
K0326Y_022018	chr5	192410803	192419321	Fumarate hydratase 1 mitochondrial	1.55	41.1008	4.76052	7.28e-10	0.31582	3.4879	3.25218	0.0362159	Up
K0326Y_022012	chr5	192619947	193000000	def4,defensin-like	6.31	38.6256	2.6246	3.38e-14	71.0192	191.727	1.42888	2.76e-14	Up
K0326Y_022088	chr5	195281662	195288738	vpe1,vacuolar	88.37	142.949	0.687232	1.32e-07	171.183	281.877	0.720107	3.88e-09	Up
K0326Y_022095	chr5	195365858	195372177	Hsp70-Hsp90 organizing protein	2143.38	3907.81	0.866761	1.22e-132	605.353	4008.79	2.72775	0	Up
K0326Y_022148	chr5	197664844	197666593	Expansin-B4	1160	3352	1.5332	0	16466.8	26912.5	0.708835	9.39e-244	Up
K0326Y_022156	chr5	197691712	197693516	Beta-expansin 4	9.82	134.923	3.78383	4.54e-27	1.26328	13.7268	3.38024	9.38e-05	Up
K0326Y_022189	chr5	198852329	198904149	Tripeptidyl-peptidase 2	283.301	443.056	0.643482	2.66e-12	642.899	1186.7	0.883978	2.81e-25	Up
K0326Y_022275	chr5	205574659	206000000	Nuclear localization sequence binding protein	16.6	374.033	4.51601	9.14e-101	82.8518	181.46	1.13167	1.64e-12	Up
K0326Y_022464	chr5	212495865	213000000	phd22,PHD-transcription	91.8	170.045	0.889765	5.19e-08	107.166	317.895	1.56349	1.39e-21	Up
K0326Y_022512	chr5	213467753	213000000	bhlh156,bHLH-transcription	16.8	59.9194	1.82886	2.59e-06	4.34307	24.2627	2.50743	1.51e-05	Up
K0326Y_022501	chr5	213849735	213854930	Potassium transporter 8	539.834	1355.09	1.32713	6.84e-125	525.037	2859.62	2.44487	0	Up
K0326Y_022525	chr5	214011685	214000000	mads26,MADS-transcription	6.24	143.506	4.51835	4.18e-30	1.99944	10.2885	2.38445	0.00196	Up
K0326Y_022535	chr5	214015806	214000000	Basic blue protein	24.7	311.373	3.6539	3.22e-39	1.32699	19.2143	3.83222	4.75e-06	Up
K0326Y_022577	chr5	215435296	215436393	Hexosyltransferase	51.8	126.092	1.27535	4.39e-13	258	471.499	0.865184	6.92e-09	Up
K0326Y_022590	chr5	216040016	216053363	p-loop containing nucleoside triphosphate hydrolase superfamily protein	424.989	708.044	0.734933	1.75e-16	167.169	274.584	0.713271	1.62e-09	Up
K0326Y_022606	chr5	216471957	216474675	RING-H2 finger protein ATL1Q	15.2	77.4326	2.34163	1.36e-18	109.261	214.672	0.977545	2.35e-06	Up
K0326Y_022665	chr5	218617171	218618430	E3 ubiquitin-protein ligase ATL6	2.77	10.9075	1.97753	0.00246	7.51819	61.1	3.01126	8.2e-09	Up
K0326Y_022713	chr5	219446520	219448522	lhcb4,light	1.01	11.577	3.53	4.35e-05	18.5246	35.9811	0.954672	0.0489	Up
K0326Y_022772	chr5	221000000	221208205	ca2p13,CCAAT-HAP2-transcription	28.8	46.9004	0.697536	0.016	48.9163	74.7502	0.611033	0.0422665	Up
K0326Y_022805	chr5	221831903	222000000	Chaperone DnaJ-domain superfamily protein	115	217.671	0.923488	2.18e-10	20.4658	280.298	3.76917	1.77e-62	Up
K0326Y_022779	chr5	221840104	221841162	17Uncharacterized protein4 kDa class III heat shock protein	19.7	422.997	4.42041	2.33e-29	2.97577	507	7.41	3.4e-34	Up
K0326Y_022840	chr5	222630814	222636551	Transmembrane amino acid transporter family protein	24.0727	42.7826	0.835723	0.0068	11	48.7025	2.15599	1.16e-08	Up
K0326Y_022873	chr5	223854282	223858534	dbptf2,DBP-transcription	63.9474	98.1537	0.622458	0.00219	46.7579	84.7569	0.854717	0.000311	Up
K0326Y_022899	chr5	223902861	224000000	ptac17,plastid	381	1017.26	1.41633	6.1e-88	500.298	757.503	0.597255	1.39e-14	Up
K0326Y_022900	chr5	223950768	223956188	MGD2	156	386.735	1.31294	1.77e-52	524.466	1010.39	0.945224	1.59e-40	Up
K0326Y_022919	chr5	224009816	224012148	50S ribosomal protein L9	225	938.878	2.06122	7.75e-136	358	568.848	0.668855	5.1e-14	Up
K0326Y_022912	chr5	224285295	224322728	UDP-glucose:glycoprotein glucosyltransferase	1212.51	2153.99	0.828298	1.21e-58	524.972	1052.7	1.00651	1.79e-55	Up
K0326Y_022952	chr5	225009563	225000000	Thioredoxin	338	1338.32	1.98717	1.41e-162	58.9158	902.143	3.92962	1.22e-210	Up
K0326Y_023099	chr6	1690083	1698402	PH, RCC1 and FYVE domains-containing protein 1	232.858	375.655	0.689434	3.61e-13	337.816	516.619	0.613343	3e-10	Up
K0326Y_023126	chr6	2046878	2050000	Glycosyltransferase	113	254.693	1.17362	4.13e-15	114.763	236.701	1.04067	1.59e-10	Up
K0326Y_023262	chr6	8333162	8340000	A Predicted lipase	543	2255.52	2.05614	6.46e-247	323.498	839.051	1.38027	7.22e-74	Up
K0326Y_023329	chr6	10860071	10900000	ACT domain-containing protein ACR8	2.54	22.5705	3.16915	5.8e-08	14.848	94.0849	2.66283	1.7e-11	Up
K0326Y_023368	chr6	12857060	12858837	Cytochrome P450 71A26	0.271	29.5276	6.76339	5.39e-08	33.8962	71.9932	1.08628	4.84e-05	Up
K0326Y_023440	chr6	20332247	20336088	Protein cornichon homolog 1	366	662.624	0.857	4.41e-21	410	616.035	0.586608	2.57e-09	Up
K0326Y_023606	chr6	34165069	34166309	Dirigent protein	26.7	403.495	3.92324	6.4e-132	1000	1674.66	0.739361	7.03e-21	Up
K0326Y_023765	chr6	47429341	47433561	vim103,variant	143.728	370.47	1.36559	8.38e-33	153.2	251.373	0.710294	6.45e-08	Up
K0326Y_023938	chr6	69700000	69749716	Acid phosphatase 1	5.87	12.3547	1.08829	0.0217	37.8321	80.2085	1.08491	0.00101	Up
K0326Y_023993	chr6	73651692	73653107	Transferase	27.6	63.3571	1.20147	6.62e-06	49.3083	81.9949	0.72863	0.00952	Up
K0326Y_024102	chr6	81124711	81128829	y1,yellow	56.6322	272.81	2.27187	1.51e-64	408	650.123	0.671854	5.43e-11	Up
K0326Y_024103	chr6	81279298	81300000	Callose synthase 3	1114.94	1709.79	0.616601	1.03e-32	541.644	1041.1	0.945198	2.56e-50	Up
K0326Y_024108	chr6	81862078	81863686	nactf42,NAC-transcription	0.502	25.1897	5.65176	4.22e-06	0.965	6.59989	2.71425	0.0259	Up
K0326Y_024119	chr6	82151079	82200000	ATP-dependent zinc metalloprotease FTSH 5 chloroplastic	212.223	1130.41	2.41276	4.35e-162	218.511	456.531	1.06192	1.67e-25	Up
K0326Y_024128	chr6	82461407	82500000	Nucleotide binding protein	283	461.181	0.707242	1.6e-16	166.655	260.546	0.6434	9.19e-09	Up
K0326Y_024127	chr6	82857273	82900000	Endoplasmin-like protein	1355.98	3005.52	1.14834	1.35e-206	1560.4	2955.47	0.92234	2.51e-118	Up
K0326Y_024196	chr6	86339404	86346336	Serrate RNA effector molecule	95.72	241.736	1.33822	8.96e-27	92.8	422.616	2.18804	2.15e-61	Up
K0326Y_024210	chr6	86372287	86400000	Oligopeptide transporter-like protein	22.5	60.8111	1.43968	8.56e-06	16.1585	71.9845	2.14797	2.74e-09	Up
K0326Y_024229	chr6	86951119	87000000	Probable carboxylesterase 15	54.4	96.1573	0.822161	1.37e-05	109.602	174.644	0.669083	0.000313	Up
K0326Y_024275	chr6	89475578	89485849	Glycosyl hydrolase family 31 protein	8350.77	15499.6	0.892037	8.13e-225	630.482	16567.6	4.71645	0	Up
K0326Y_024290	chr6	90800000	90766649	Callose synthase 9	0.948	579.022	9.17277	1.38e-35	13.9	648.055	5.54144	6.42e-120	Up
K0326Y_024447	chr6	97806070	97812391	ZAC	132	425.161	1.68436	1.07e-22	23.8564	43.5051	0.890522	0.00231	Up
K0326Y_024512	chr6	100048053	100052450	Acetylglucosaminyltransferase	742.423	1216.43	0.712224	1.12e-48	1438.79	2606.33	0.857357	2.26e-79	Up
K0326Y_024525	chr6	100487281	100488801	Uncharacterized protein	0.716	24.6753	5.04259	1.03e-07	4.6992	156.06	5.06688	2.24e-21	Up
K0326Y_024518	chr6	100491045	101000000	Plant Tudor-like RNA-binding protein	177	327.267	0.886056	3.08e-13	98.1381	373.16	1.92839	1.8e-43	Up
K0326Y_024537	chr6	101059088	101059297	Uncharacterized protein	1.41082	22.4087	3.91616	3.8e-07	2.68831	27.7483	3.38185	3.29e-06	Up
K0326Y_024564	chr6	101463021	101000000	NADPH--cytochrome P450 reductase 2	20.4	492.764	4.58618	4.27e-110	25.1943	128.143	2.3568	2.36e-25	Up
K0326Y_024563	chr6	102000000	101854897	Zinc transporter 10	2090	3867.75	0.890867	2.71e-62	1466.2	4305.08	1.55	1.01e-169	Up
K0326Y_024630	chr6	104479841	104000000	Ubiquitin-conjugating enzyme E2 11	1870	5527.55	1.56819	2.21e-287	3042.33	12610.9	2.05154	0	Up
K0326Y_024650	chr6	105368649	105371600	Probable LRR receptor-like serine/threonine-protein kinase At3g47570	0.505703	11.2	4.48026	0.000141	6.61701	59.6941	3.17644	1.13e-08	Up
K0326Y_024658	chr6	105445285	105450689	Uncharacterized protein	234.064	411.696	0.814393	1.33e-16	370.202	699.635	0.918126	3.32e-21	Up
K0326Y_024715	chr6	108180464	108181384	gbptf10,GeBP-transcription	73	110.046	0.591843	0.00222	49.5	152.879	1.62482	7.03e-15	Up
K0326Y_024755	chr6	109100106	109000000	Protein kinase APK1B	4.15	38.9326	3.26522	8.63e-10	14.8201	41.4904	1.47831	0.00216	Up
K0326Y_024757	chr6	109654184	110000000	Protein EXORDIUM	9.38	333.062	5.16472	1.28e-81	18.3531	103.078	2.48596	3.25e-23	Up
K0326Y_024765	chr6	109742250	110000000	RNA-binding region-containing protein 1	1050	2982.86	1.51308	2.08e-73	1816.18	4493.44	1.30677	2.17e-55	Up
K0326Y_024771	chr6	110236986	110000000	HVA22-like protein	185	297.08	0.688325	1.28e-12	337.7	598	0.824787	2.53e-19	Up
K0326Y_024782	chr6	110679343	110681698	FtsH6-Zea mays FtsH protease	4.10439	324.936	6.33876	1.16e-63	131.261	1359.35	3.37621	8.74e-189	Up
K0326Y_024787	chr6	110916461	111000000	Protein BOBBER 1	332	1216.55	1.87606	7.05e-134	520.323	918.885	0.822557	2.95e-25	Up
K0326Y_024795	chr6	111193073	111000000	Urea-proton symporter DUR3	5.38333	38.0714	2.84704	9.27e-14	0	2.20861	3.60978	0.0164	Up
K0326Y_024827	chr6	113179592	113000000	NAD(P)-binding Rossmann-fold superfamily protein	24.5	121.873	2.30279	3.14e-20	67.2	107.148	0.673208	0.00892	Up
K0326Y_024877	chr6	115588578	116000000	ABA-induced protein	35.8	95.7804	1.42407	5.06e-13	28.0422	61.595	1.1292	6.37e-06	Up
K0326Y_024920	chr6	118347997	118348446	cellular_component:GO:0016021//integral component of membrane;	3.49	27.8754	2.99047	2.38e-07	2.63058	20.627	2.95083	3.82e-05	Up
K0326Y_024960	chr6	119521109	120000000	Transducin/WD40 repeat-like superfamily protein	852.727	1496.32	0.811	9.45e-52	898.486	1710	0.930392	1.17e-60	Up
K0326Y_024993	chr6	121049537	121050466	Protein binding protein	24.4	123.428	2.33401	5.32e-19	24.1	74.3822	1.62635	4.89e-08	Up
K0326Y_025006	chr6	122000000	121660566	17Uncharacterized protein6 kDa class II heat shock protein	1470	4609.27	1.65066	0.0371	0.631641	21.7501	5.05372	0.000238	Up
K0326Y_025034	chr6	123233273	123000000	bhlh123,bHLH-transcription	2.53	16.3168	2.69755	0.00144	2.60769	11.2373	2.09335	0.0323	Up
K0326Y_025071	chr6	124569736	125000000	E3 ubiquitin-protein ligase UPL6	1120	1788.84	0.669858	1.97e-38	944.865	1562.51	0.725845	2.81e-37	Up
K0326Y_025128	chr6	127613939	128000000	Uncharacterized protein	36.9	697.003	4.23829	3e-13	56.4141	414.095	2.87503	1.72e-06	Up
K0326Y_025163	chr6	129065006	129000000	Ligatin	7.8	40.5996	2.38389	7.23e-12	32.2133	65.2618	1.01997	0.000387	Up
K0326Y_025191	chr6	130513831	130519849	Heat shock 70 kDa protein 14	626.799	3305.77	2.39821	0	454.869	6660.25	3.87279	0	Up
K0326Y_025213	chr6	131588418	131598918	Protein kinase family protein	415.825	679.99	0.708777	1.06e-17	62.1133	436.037	2.81556	2.5e-98	Up
K0326Y_025215	chr6	131736706	131742415	Thioredoxin-like 2-2 chloroplastic	50.1	77.9072	0.635312	0.00266992	54.7	102.288	0.904417	5.42e-05	Up
K0326Y_025235	chr6	132002089	132002457	Grx/C15-glutaredoxin subgroup III	36	100.331	1.47962	1.12e-05	12.8	57.2006	2.16555	1.59e-07	Up
K0326Y_025324	chr6	136675126	137000000	dhn1,dehydrin1	5.53	96.236	4.12079	1.45e-35	389.81	699.848	0.847477	2.63e-16	Up
K0326Y_025375	chr6	138978278	138983913	NADP-dependent malic enzyme, chloroplastic	3758.1	7370.86	0.970979	4.97e-116	2577.2	3877.76	0.589766	1.72e-37	Up
K0326Y_025408	chr6	140000000	140039422	esp1,embryo	58.8	98.4678	0.741265	8.66e-05	234.395	712.586	1.60266	4.1e-25	Up
K0326Y_025437	chr6	141150907	141157563	Uncharacterized protein	25.1	127.517	2.35222	6.2e-22	40.9059	65.512	0.68606	0.0146	Up
K0326Y_025544	chr6	146315759	146000000	H(+)-ATPase 5	343	585.042	0.770702	5.19e-23	205.909	941.894	2.19044	1.23e-134	Up
K0326Y_025593	chr6	149004368	149005507	26S proteasome non-ATPase regulatory subunit 4	0	20.1327	7.17808	1.32e-08	29.0887	59.0434	1.02114	0.00592	Up
K0326Y_025596	chr6	149016649	149022488	Heme-binding-like protein At3g10130, chloroplastic	8.56	43.9769	2.36424	2.77e-07	3.32045	26.5	3.01939	2.45e-06	Up
K0326Y_025617	chr6	152216773	152000000	Acetylglucosaminyltransferase	382	724.091	0.920384	8.21e-49	936.899	1520	0.70234	5.78e-35	Up
K0326Y_025631	chr6	152948991	153000000	Protein of unknown function (DUF1475)	14.1	58.8596	2.06229	4.61e-10	19.5477	51.7148	1.41132	7.1e-05	Up
K0326Y_025732	chr6	160954797	160959074	dxs1,deoxy	78.1037	125.812	0.687224	0.000122	86.3786	235.908	1.44662	5.69e-16	Up
K0326Y_025777	chr6	162484313	162489463	Cytochrome c-2	855	1515.8	0.827256	3.69e-18	317.886	1099.16	1.78944	9.63e-66	Up
K0326Y_025775	chr6	162712040	162716474	Protein trichome berefringence-like 7	24.5	42.7062	0.807586	0.00169619	31.1	263.404	3.0797	1.61e-40	Up
K0326Y_025811	chr6	163901936	164000000	dof20,C2C2-Dof-transcription	29.8	230.104	2.94916	8.41e-27	41.3	106.651	1.36323	4.6e-06	Up
K0326Y_025810	chr6	164061077	164068753	Fumarate hydratase 1 mitochondrial	0	812.265	12.5163	3.39e-25	0.964881	7.72848	3.03816	0.00214	Up
K0326Y_025831	chr6	164828658	164831734	Starch binding domain containing protein	660	1873.72	1.5	6.54e-222	1741.74	3891.53	1.16024	2.46e-163	Up
K0326Y_025897	chr6	166769788	167000000	Aldo-keto reductase family 4 member C9	15.3	41.8256	1.45	0.000428	1.33843	11.1	3.07378	0.000767	Up
K0326Y_025951	chr6	169016731	169023958	Sorting nexin 2B	320	490.027	0.612	1.88e-14	679.304	1732.5	1.35083	1.38e-79	Up
K0326Y_025961	chr6	169650755	169655733	roa1,replication	211.722	1109.13	2.38791	3.38e-107	325.632	508.169	0.641654	4.83e-08	Up
K0326Y_025984	chr6	170014231	170016568	expa5,alpha	38.9	764.136	4.29684	7.4e-159	27.9	165.826	2.56116	1.11e-35	Up
K0326Y_026044	chr6	172166689	172180152	Structural maintenance of chromosomes protein	512.018	835.928	0.706794	3.48e-27	302.642	715.738	1.24208	1.15e-56	Up
K0326Y_026063	chr6	172479710	172481585	Peroxidase	53	117.375	1.14689	1.07e-06	70.3423	108.194	0.622009	0.018557	Up
K0326Y_026055	chr6	172619513	173000000	21Uncharacterized protein7 kDa class VI heat shock protein	27.3	99.6687	1.87747	1.51e-16	131.89	199.583	0.595502	0.00407	Up
K0326Y_026105	chr6	173382005	173000000	GDSL esterase/lipase	33.5954	67.6	1.01077	0.000529	26.0328	52.0458	0.996265	0.003564	Up
K0326Y_026116	chr6	173462879	173469090	Xylem bark cysteine peptidase 3	49.5	182.827	1.8805	1.34e-30	72	225.014	1.64145	3.52e-23	Up
K0326Y_026209	chr7	1731363	1730000	hsp3,heat	733	3690.62	2.33194	0	1765.2	3462.64	0.972473	1.37e-129	Up
K0326Y_026305	chr7	3834914	3841119	rs1,rough	0.773245	49.0017	6.02195	1.9e-10	4.27	13.2943	1.63656	0.0152989	Up
K0326Y_026349	chr7	5126209	5128545	Anther-specific proline-rich protein APG	1.64	14.4065	3.05	2.33e-06	13.8891	58.2656	2.06604	9.22e-09	Up
K0326Y_026351	chr7	5267314	5288250	187-kDa microtubule-associated protein AIR9	1680.68	2954.04	0.8131	2.21e-94	1126.06	2194.89	0.963145	5.81e-99	Up
K0326Y_026464	chr7	7890000	7889275	Ankyrin repeat family protein / regulator of chromosome condensation (RCC1) family protein	980.135	2540	1.37	5.38e-213	538.716	1333.49	1.30723	1.86e-120	Up
K0326Y_026590	chr7	13981753	14000000	A F-box and FBD-domains	249	543.445	1.12262	5.59e-48	597.995	920.922	0.622367	7.69e-18	Up
K0326Y_026647	chr7	18308497	18300000	S-adenosyl-L-methionine-dependent methyltransferase superfamily protein	29	82.6617	1.51558	4.02e-10	21.1213	57.3525	1.4381	1.26e-06	Up
K0326Y_026749	chr7	23868719	23900000	UDP-glycosyltransferase 76C1	4.34	493.147	6.85282	5.86e-73	2.62511	23.2625	3.10725	1.48e-07	Up
K0326Y_026758	chr7	24800000	24800000	cda1,cytidine	96.3543	262.411	1.44592	9.49e-29	208.606	372	0.835	3.82e-11	Up
K0326Y_026762	chr7	24854404	24900000	Calcium-binding protein	2334.74	5591.2	1.25976	5.38e-296	995.36	2470.7	1.31213	7.52e-200	Up
K0326Y_026772	chr7	25209353	25200000	Uncharacterized protein	0.231594	22.6356	6.38611	5.08e-07	6.82882	83.9123	3.60177	1.32e-15	Up
K0326Y_026769	chr7	25211479	25215174	Vesicle-associated membrane protein 724	0	12.1776	6.46224	4.85e-07	5.3826	83.9606	3.98108	1.83e-15	Up
K0326Y_026955	chr7	39286328	39300000	Suprabasin	725	3937.51	2.44067	8.08e-49	102.324	210.911	1.04303	2.62e-07	Up
K0326Y_026981	chr7	41233581	41236548	ORMDL family protein	466	845.734	0.858746	1.05e-31	1030	2523.07	1.29101	5.37e-80	Up
K0326Y_027023	chr7	45671255	45674620	nbp1,nucleic	192	652.466	1.77181	1.73e-70	266	417.833	0.653786	2.21e-09	Up
K0326Y_027322	chr7	85332204	85300000	Electron transfer flavoprotein subunit alpha mitochondrial	2.07	268.393	7.06421	1.13e-40	150.72	402.525	1.42043	1.27e-26	Up
K0326Y_027341	chr7	86976805	87000000	Sugar transport protein 14	3.26	16.6201	2.34592	0.000169	11.3227	25.5712	1.18021	0.0423545	Up
K0326Y_027346	chr7	87564431	87600000	Nudix hydrolase 20 chloroplastic	78.8	207.5	1.39644	3.75e-22	91.3087	147.781	0.688789	3.72e-05	Up
K0326Y_027369	chr7	89806569	89817139	ABC transporter G family member 40	3.84013	19.7297	2.37986	3.42e-06	23.3141	52.507	1.16667	0.0027773	Up
K0326Y_027417	chr7	94915875	94917233	3-ketoacyl-CoA synthase	4.5	48.9249	3.44107	8.25e-11	3.30851	20.1255	2.6	0.000106	Up
K0326Y_027444	chr7	97495499	97496532	Metal ion binding protein	289	1129.15	1.96607	8.23e-97	167	337.432	1.01602	5.67e-18	Up
K0326Y_027464	chr7	97889387	97900000	AAA-type ATPase family protein	39.9	70.1889	0.812	0.015	1.26328	5.11943	1.97528	0.0486	Up
K0326Y_027525	chr7	101828746	102000000	cca1,circadian	88.2	665.777	2.91572	1.17e-141	66.0469	266.675	2.01589	7.26e-45	Up
K0326Y_027547	chr7	102540600	103000000	LOL1	9.16	53.9565	2.54943	5.13e-09	1.5791	16.6334	3.34214	4.5e-05	Up
K0326Y_027621	chr7	109404860	109415846	mkkk16,MAP	229	431.456	0.913667	1.51e-14	82.3738	127.285	0.63497	0.000186	Up
K0326Y_027644	chr7	112248787	112000000	Protein trichome birefringence-like 14	137	261.29	0.927087	6.11e-11	95.3142	144.08	0.588656	0.00087	Up
K0326Y_027675	chr7	115007409	115000000	Hexosyltransferase	0	119.971	9.75737	2.38e-15	16.8822	30.0542	0.843656	0.0313	Up
K0326Y_027684	chr7	115623808	115629907	DEAD-box ATP-dependent RNA helicase 50	13.3	104.941	2.98151	7.27e-21	16.9116	31.1097	0.867804	0.0283777	Up
K0326Y_027699	chr7	117243922	117252139	Sugar transport protein 7	321.076	807.868	1.33099	7.2e-46	265.321	636.278	1.26375	1.48e-34	Up
K0326Y_027713	chr7	118851398	119000000	Transmembrane amino acid transporter family protein	0.812	337.259	8.80705	1.03e-24	0	337.845	10.8547	6.37e-19	Up
K0326Y_027730	chr7	120000000	119851404	26S proteasome non-ATPase regulatory subunit 9	255	435.984	0.778172	1.78e-16	310	497.108	0.683439	9.29e-12	Up
K0326Y_027734	chr7	120316164	120318237	cellular_component:GO:0016021//integral component of membrane;	413	820.645	0.990679	5.17e-40	664.44	1234.39	0.896007	2.24e-33	Up
K0326Y_027761	chr7	121000000	121120705	Uncharacterized protein	0	35.6908	8.00762	7.85e-10	0.689372	34.5812	5.71138	1.54e-06	Up
K0326Y_027763	chr7	121508442	122000000	Queuine tRNA-ribosyltransferase catalytic subunit 1	244	408.281	0.741472	3.17e-13	195.742	341.115	0.798995	5.76e-12	Up
K0326Y_027776	chr7	121996304	122000000	Circumsporozoite protein	0	1582.92	13.479	3.08e-29	1.65425	890.274	9.07399	6.75e-43	Up
K0326Y_027779	chr7	122153661	122156428	WAT1-related protein	0.253	44.7196	7.37079	7.01e-09	4.66436	21.9813	2.25201	0.000127	Up
K0326Y_027805	chr7	124000000	124214240	zp27,27-kDa	738	8006.32	3.43879	1.48e-06	1802.85	13687.3	2.92442	7.47e-05	Up
K0326Y_027809	chr7	124215088	124239662	arid4,ARID-transcription	696	1149.8	0.72412	9.17e-31	683.981	1311.32	0.941793	2.03e-45	Up
K0326Y_027821	chr7	125000000	125000000	SAUR-like auxin-responsive protein family	0.948	348.492	8.44296	6.17e-29	5.97393	20.0165	1.75271	0.000164	Up
K0326Y_027829	chr7	125719416	126000000	Keratin-associated protein 5-4	16.1	38.5015	1.23746	0.00034	44.1087	92.9168	1.07607	0.000866	Up
K0326Y_027843	chr7	126050303	126070260	cellular_component:GO:0016021//integral component of membrane;	42.4	128.88	1.60556	1.93e-18	19.2547	335.766	4.12863	3.65e-68	Up
K0326Y_027861	chr7	127154037	127000000	Serine/threonine-protein phosphatase BSL2 homolog	0	30.4186	7.78	3.6e-10	11.3336	238.795	4.40418	5.17e-41	Up
K0326Y_027868	chr7	128335665	128344412	pdi8,protein	448.821	2048.3	2.19222	0	1277.01	2778.4	1.12248	2.6e-105	Up
K0326Y_027896	chr7	128996319	128997212	2-hydroxyisoflavanone dehydratase	11.2	61.5959	2.44925	4.31e-15	47.2347	91.2	0.951445	0.000474	Up
K0326Y_027963	chr7	133934591	134000000	abh4,abscisic	56.4383	227.228	2.01306	1.41e-25	5.84702	86.1396	3.84999	3.43e-22	Up
K0326Y_028042	chr7	138042122	138046965	Heat shock protein 90-5 chloroplastic	1443.9	9537.15	2.72324	0	619.385	11485.3	4.21432	0	Up
K0326Y_028039	chr7	138316244	138000000	heavy metal-associated isoprenylated plant protein 32	3.8	15.0884	2.00107	0.00162	1.70054	7.50415	2.20335	0.0207656	Up
K0326Y_028082	chr7	139817542	139817883	Uncharacterized protein	60.3	106.086	0.811575	2.22e-05	69.505	130.969	0.91417	7.26e-06	Up
K0326Y_028084	chr7	139972693	139976246	hsp4,heat	1722.88	4483.96	1.37983	0	849.197	11923.6	3.81154	0	Up
K0326Y_028087	chr7	140274890	140281976	Lipid binding protein	41.7	87.2939	1.05993	1.05e-06	57.2	97.5321	0.766287	0.00112655	Up
K0326Y_028140	chr7	142554861	142556595	Uncharacterized protein	63.1687	1819.69	4.85332	0	23.8733	3253.12	7.09303	0	Up
K0326Y_028163	chr7	144119661	144149549	Plasma membrane ATPase 2 (Fragment)	126.182	1908.2	3.92757	0	991.119	1773.78	0.839457	1.61e-40	Up
K0326Y_028217	chr7	145923017	146000000	Uncharacterized protein	88.5	590.418	2.74078	1.29e-162	643.908	1355.23	1.0747	4.29e-50	Up
K0326Y_028208	chr7	145957940	145959551	nactf63,NAC-transcription	0.506	99.9843	7.63957	9.68e-13	18.3	109.672	2.59067	2.01e-18	Up
K0326Y_028216	chr7	146061456	146064856	Autophagy-related protein 3	0.232	18.8325	6.12501	9.9e-06	0	33.3409	7.5147	7.41e-08	Up
K0326Y_028231	chr7	146798054	146804640	Beta-glucosidase 11	297.972	1033.43	1.79533	6.09e-113	435.823	1020.33	1.22596	1.82e-51	Up
K0326Y_028240	chr7	146966237	146983016	ATP-dependent RNA helicase DRS1	450.961	852.27	0.916536	5.54e-34	224.104	337.76	0.597384	3.16e-09	Up
K0326Y_028243	chr7	147000000	146935296	Plasma membrane	936	1736	0.892	3.8e-78	2490	4357.1	0.805437	1.92e-75	Up
K0326Y_028265	chr7	148111355	148000000	Glycosyltransferase	30.2	47.2144	0.641084	0.00284	65.3	285.107	2.12891	4.94e-37	Up
K0326Y_028371	chr7	151889695	151895514	Transcription initiation factor IIB-2	968.56	2088.48	1.10648	4.47e-105	2332.83	3522.16	0.595785	7.06e-34	Up
K0326Y_028379	chr7	152500028	152505132	60S ribosomal protein L17-2	7.42	852.25	6.87159	4.42e-137	631	1378.86	1.12893	1.52e-62	Up
K0326Y_028455	chr7	155506735	156000000	CHD5-like protein	137	260.003	0.932524	2.43e-13	238.844	408.743	0.776034	9.39e-10	Up
K0326Y_028474	chr7	156039829	156045980	Regulator of Vps4 activity in the MVB pathway protein	89.9	155.45	0.790294	7.85e-07	61.0155	107.938	0.814672	3.52e-05	Up
K0326Y_028522	chr7	157858549	157862451	rpl15b,60S	825	1783.24	1.11186	1.91e-108	1050	1811.77	0.79327	4.8e-51	Up
K0326Y_028602	chr7	160781653	160786175	amyb5,beta	88.042	357.674	2.02463	1.99e-45	197.034	354.914	0.844844	3.35e-09	Up
K0326Y_028603	chr7	161131985	161000000	DUF538 family protein	1080	2903.55	1.42353	5.61e-74	1001.62	1631.4	0.703529	3.76e-17	Up
K0326Y_028644	chr7	162084023	162088823	Equilibrative nucleotide transporter 6	229	359.105	0.645619	1.61e-09	249.643	413.052	0.727485	1.7e-10	Up
K0326Y_028653	chr7	162530062	163000000	Wound-induced protein	176	312.047	0.831805	1.52e-10	157.66	244.984	0.6336	1.86e-05	Up
K0326Y_028721	chr7	164798694	165000000	AT4g33690/T16L1/180-like protein	27.09	209	2.94614	1.38e-45	37.7619	58.3894	0.6297	0.015	Up
K0326Y_028750	chr7	165391405	165000000	Vacuolar protein sorting-associated protein	81	122.81	0.597847	3.03e-05	147.45	348.974	1.24448	2.43e-22	Up
K0326Y_028747	chr7	165613359	166000000	Major facilitator superfamily protein	37.5	197.021	2.39058	2.11e-33	34.596	73.8223	1.08764	9.24e-06	Up
K0326Y_028789	chr7	167171681	167173570	ARM repeat superfamily protein	39.4	85.8971	1.1244	3.17e-08	122	333.144	1.44377	7.37e-17	Up
K0326Y_028796	chr7	167192927	167199749	Interferon-related developmental regulator 1	353.882	903.36	1.35014	3.13e-83	545.655	1021.67	0.905884	3.6e-37	Up
K0326Y_028846	chr7	168715782	168716829	cellular_component:GO:0016021//integral component of membrane;	109	240.095	1.13755	5.74e-11	76.465	142.934	0.905931	8.57e-06	Up
K0326Y_028892	chr7	169476750	169477781	Sulfotransferase	5.84	61.2097	3.40512	3.78e-20	35.7	102.01	1.51708	4.72e-09	Up
K0326Y_028891	chr7	169764029	170000000	ca3p4,CCAAT-HAP3-transcription	33.9	66.3528	0.967177	9.27e-07	198	354.593	0.845314	7.92e-09	Up
K0326Y_028961	chr7	171962361	172000000	Copper-transporting atpase paa1	99.7	436.437	2.13606	1.25e-63	61.5937	95.1441	0.623416	0.000801	Up
K0326Y_028972	chr7	172423617	172425253	Uncharacterized protein	16.599	33.8252	1.01962	0.00251	35.2286	174.381	2.30497	2.49e-15	Up
K0326Y_028994	chr7	173000000	173155842	Splicing factor, arginine/serine-rich 4	547.301	892.296	0.704	7.05e-33	191.637	2090	3.45	0	Up
K0326Y_029048	chr7	174130616	174132686	11-beta-hydroxysteroid dehydrogenase 1A	35.9	87.6425	1.28148	3.92e-12	191.374	394.356	1.04	1.02e-13	Up
K0326Y_029045	chr7	174175061	174176823	10 kDa chaperonin, mitochondrial	908	1618.53	0.835225	4.55e-50	857	1747.15	1.02894	2.18e-66	Up
K0326Y_029109	chr7	175599982	176000000	PREDICTED: uncharacterized protein LOC101766322	120.1	190.292	0.664834	0.000960924	0	3.38592	4.19678	0.0031981	Up
K0326Y_029187	chr7	177987624	178000000	PAP/OAS1 substrate-binding domain superfamily	302	2274.39	2.90812	0	599.387	1742.42	1.54025	1.03e-112	Up
K0326Y_029208	chr7	178529028	178530166	Protein PYRICULARIA ORYZAE RESISTANCE 21	0	40.3416	8.1868	2.23e-10	4.73	24.9116	2.41702	0.000131	Up
K0326Y_029259	chr7	180000000	180302854	Phospholipid:diacylglycerol acyltransferase 1	3.51	136.195	5.27792	5.31e-31	0.947461	65.4666	6.04816	2.7e-11	Up
K0326Y_029240	chr7	180000000	179844317	Uncharacterized protein	20.3156	345.111	4.08653	2.76e-63	9.17294	19.6685	1.07161	0.0128	Up
K0326Y_029297	chr7	180907806	180911644	MCM10 minichromosome maintenance deficient 10	75.3	422.081	2.47909	1.56e-72	97.825	351.018	1.84065	1.61e-37	Up
K0326Y_029303	chr7	181540810	181542213	kin1,knotted1	3.04	10.5225	1.81671	0.000343	833.724	1751.95	1.07059	3.31e-16	Up
K0326Y_029310	chr7	181726701	182000000	THAUMATIN-LIKE PROTEIN 1	5.34	83.9074	3.99493	1.6e-26	89.0484	285.908	1.68268	1.79e-15	Up
K0326Y_032044	chr8	1475431	1477292	Rhomboid domain containing 1	168	1066.39	2.66478	1.85e-229	57.6	1661.28	4.84391	0	Up
K0326Y_032088	chr8	3284425	3290000	Titan9	149	434.648	1.55017	2.33e-44	119.846	437.114	1.86695	6.11e-51	Up
K0326Y_032126	chr8	4035997	4040000	Uncharacterized protein	50	416.732	3.05974	1.76e-11	7.22576	39.2419	2.43224	3.49e-05	Up
K0326Y_032130	chr8	4668731	4670000	TRAM LAG1 and CLN8 (TLC) lipid-sensing domain containing protein	81.4	326.217	2.00465	5.44e-43	74.6378	143.224	0.943559	7.55e-08	Up
K0326Y_032260	chr8	9139714	9140000	pebp9,phosphatidylethanolamine-binding	2.36	76.9615	5.08667	1.1e-22	142.894	304.29	1.09024	1.33e-09	Up
K0326Y_032340	chr8	12419097	12422463	Uncharacterized protein	2.48272	8.3973	1.73798	0.00465	31.8173	64.6847	1.02475	0.00327	Up
K0326Y_032383	chr8	14706661	14711089	Uncharacterized protein	0.232	77.5036	8.1648	5.14e-11	14.8654	43.1292	1.54964	4e-05	Up
K0326Y_032409	chr8	15406508	15400000	Metallothionein-like protein type 2	26600	56455.5	1.08532	0	53711	106804	0.991733	0	Up
K0326Y_032526	chr8	22600000	22556483	hsp18c,heat	541	11212.5	4.37398	1.16e-27	214.736	9725.03	5.50098	3.5e-42	Up
K0326Y_032559	chr8	25309242	25300000	hmg4,HMG-transcription	36.331	74.1995	1.03	5.45e-05	30.9249	54.2	0.815	0.00792	Up
K0326Y_032585	chr8	26223380	26200000	Adenine nucleotide alpha hydrolase-like superfamily protein	32.5	85.6059	1.40695	2.72e-10	63.3666	369.355	2.5442	2.63e-37	Up
K0326Y_032587	chr8	26660338	26660834	pda:103706889/3e-15/uncharacterized LOC103706889; K05752 chromosome 3 open reading frame 10	5.95	16.6393	1.47664	0.0291093	6.68719	24.4157	1.8802	0.00815741	Up
K0326Y_032693	chr8	29453427	29500000	Probable glutathione S-transferase GSTU6	8.15	144.232	4.13029	1.5e-33	7.28997	42.079	2.54094	1.42e-09	Up
K0326Y_032720	chr8	31183954	31200000	AWPM-19-like family protein	4.83	340.049	6.15626	1.25e-67	142.102	294.415	1.05662	4.73e-13	Up
K0326Y_032784	chr8	34147345	34149532	Tryptophan aminotransferase-related protein 4	0	33.0004	7.89537	4.48e-09	0.649061	10.4609	3.96681	0.0025	Up
K0326Y_032920	chr8	39645911	39648596	DnaJ protein isoform 1	260	691.585	1.41389	1.04e-57	141.71	865.505	2.61131	6.67e-138	Up
K0326Y_032979	chr8	46115029	46100000	40S ribosomal protein S4-3	0.271	14.6872	5.77056	5.24e-06	28.0487	76.2751	1.4475	1.91e-06	Up
K0326Y_032984	chr8	46782235	46800000	Universal stress protein	1630	2866.89	0.817494	2.43e-45	662.605	1163.46	0.813047	1.67e-32	Up
K0326Y_033049	chr8	51043928	51046408	gata2,C2C2-GATA-transcription	223	350.104	0.641925	1.54e-10	374	680.604	0.862635	5.69e-19	Up
K0326Y_033071	chr8	54219589	54200000	Poly	33.3622	108.007	1.69402	1.28e-12	18.1863	42.7789	1.23334	0.000150191	Up
K0326Y_033150	chr8	65640626	65642531	Protein ENHANCED DISEASE RESISTANCE 2-like	0	19.1234	7.10848	3.3e-08	8.01	25.1401	1.66015	0.00229	Up
K0326Y_033174	chr8	68300274	68300000	Ubiquitin fusion degradation UFD1 family protein	722	1603.45	1.15043	3.31e-92	381.605	2611.95	2.77546	0	Up
K0326Y_033227	chr8	72961368	72962287	Uncharacterized protein	0.773	102.159	7.08419	7.1e-16	27.1764	91.5343	1.74926	1.95e-10	Up
K0326Y_033259	chr8	74673581	74675640	HSP40/DnaJ peptide-binding protein	148.297	921	2.63152	3.94e-191	55.1946	2814.29	5.67128	0	Up
K0326Y_033253	chr8	74704397	74705107	DUF679 domain membrane protein 7	16.7	170.15	3.34506	4.31e-56	214	1176.83	2.46192	2.44e-93	Up
K0326Y_033509	chr8	93632962	93660326	DUF21 domain-containing protein At4g14240	50.8952	103.446	1.028	8.08e-07	36	56.5859	0.644264	0.0188	Up
K0326Y_033604	chr8	101000000	100673244	Callose synthase 9	0.232	207.006	9.5808	2.98e-15	18.1	560.05	4.94604	3.73e-109	Up
K0326Y_033751	chr8	108497874	108000000	unknown	5.48	14.5936	1.4032	0.0297	0.649061	12.3182	4.21958	0.000827	Up
K0326Y_033776	chr8	110146905	110148240	Thioredoxin superfamily protein	67.4	105.072	0.63536	0.00257	51.353	95.932	0.900244	0.000159	Up
K0326Y_033816	chr8	112670426	113000000	sbp11,SBP-transcription	396.239	1092.34	1.46243	1.68e-82	436.669	658.202	0.589732	5.2e-12	Up
K0326Y_033819	chr8	113087357	113089899	Cytochrome P450 family 721 subfamily A polypeptide 1	2.92	16.2456	2.43821	5.23e-05	15.2	30.9623	1.01828	0.0471807	Up
K0326Y_033835	chr8	114341281	114343148	Alpha/beta-Hydrolases superfamily protein	0.737297	50.2	6.06	7.04e-10	9.32425	25.2644	1.43734	0.0224	Up
K0326Y_033853	chr8	115121635	115000000	Derlin	442	834.327	0.920328	7.39e-36	640.039	1034.07	0.693135	4.51e-20	Up
K0326Y_033863	chr8	116335629	116338020	wrky92,WRKY-transcription	17.3	37.8178	1.12976	1.42e-05	60.917	92.1809	0.598599	0.00720077	Up
K0326Y_033914	chr8	118996838	118999012	GDSL esterase/lipase	101.503	242	1.25623	8.58e-16	75.6722	202.631	1.41608	1.13e-15	Up
K0326Y_033975	chr8	123264071	123266896	hsp6,heat	3639.85	5844.41	0.682753	2.06e-72	173.069	11589	6.06831	0	Up
K0326Y_034033	chr8	126118859	126123399	cellular_component:GO:0016021//integral component of membrane;	83.3925	215.513	1.37109	5.63e-19	85.6735	133.282	0.640318	0.000485	Up
K0326Y_034118	chr8	130394138	130000000	Uncharacterized protein	0	176.885	10.3175	1.62e-17	74.3638	759.995	3.35351	6.28e-131	Up
K0326Y_034184	chr8	132906969	132917669	Non-specific serine/threonine protein kinase	371.332	753.014	1.01944	1.92e-45	530.921	1039.16	0.966607	3.92e-40	Up
K0326Y_034182	chr8	133144815	133000000	CASC3/Barentsz eIF4AIII binding	52.9594	136	1.35326	1.88e-16	54.289	176.436	1.70294	8.46e-22	Up
K0326Y_034230	chr8	136000000	136000000	40S ribosomal protein S4-3	1.28	35.3893	4.81811	2e-10	4.70467	26.546	2.51711	1.16e-05	Up
K0326Y_034265	chr8	137812749	138000000	NA polymerase II subunit B1 CTD phosphatase Rpap2	294	582.395	0.981714	7.22e-19	213.982	756.425	1.82119	4.95e-54	Up
K0326Y_034332	chr8	140571910	140573574	Dirigent protein	1.24	96.9736	6.27401	3.59e-21	3540	6160.44	0.799896	1.66e-58	Up
K0326Y_034407	chr8	143808476	143812557	Nucleosome assembly protein 1	1080	2360.02	1.13153	1.96e-151	585.465	914.301	0.643268	1.11e-28	Up
K0326Y_034474	chr8	146925608	146932609	Probable protein phosphatase 2C 14	18.8	247.192	3.71702	6.4e-71	114.608	209.918	0.868	5.74e-08	Up
K0326Y_034487	chr8	147696556	148000000	ATP-dependent zinc metalloprotease FTSH 4 mitochondrial	1620	2724.19	0.751756	4.7e-62	1424.56	4014.41	1.49425	1.09e-220	Up
K0326Y_034539	chr8	149810668	150000000	Thiamine phosphate phosphatase-like protein	2.38	65.2635	4.70751	3.93e-20	72.8066	133.643	0.876853	0.000347	Up
K0326Y_034603	chr8	153270054	153273890	Jasmonic acid-amido synthetase JAR1	20.2425	45.9207	1.18772	5.85e-05	25.7525	45.1076	0.810926	0.0155	Up
K0326Y_034610	chr8	153399523	153431351	sbi:8065480/4e-09/rab3 GTPase-activating protein non-catalytic subunit; K19937 Rab3 GTPase-activating protein non-catalytic subunit	2.5	64.4385	4.68486	1.16e-19	33.2516	60.1845	0.856907	0.00451	Up
K0326Y_034614	chr8	153769009	154000000	Protein SGT1 homolog A	14.8	39.1124	1.39227	0.00335683	4.96276	16.5342	1.74316	0.00714373	Up
K0326Y_034606	chr8	153849344	153853284	Kinesin-like protein	121.436	203.764	0.748659	1.3e-06	64.6005	139.689	1.11566	2.51e-09	Up
K0326Y_034666	chr8	155813836	155818207	ADP,ATP carrier protein	222.549	337.013	0.59727	4.49e-07	170.775	265.095	0.63308	3.22e-06	Up
K0326Y_034683	chr8	156678104	156682339	prh20,protein	47.4	90.1839	0.940456	2.33e-07	152.041	408	1.42126	1.7e-21	Up
K0326Y_034762	chr8	159395906	159000000	nactf134,NAC-transcription	35.4	64.5831	0.877588	5.55e-05	57.6003	401.836	2.79816	5.47e-49	Up
K0326Y_034847	chr8	163450607	163454907	abi19,ABI3-VP1-transcription	138	224.129	0.696872	1.88e-06	101	156.933	0.638893	0.000244	Up
K0326Y_034866	chr8	164063388	164064320	sat1,serine	6.49	16.8666	1.3749	0.0148	9.05	26.6721	1.55405	0.00741	Up
K0326Y_034869	chr8	164074179	164000000	FOG: Predicted E3 ubiquitin ligase	2.76	34.0786	3.62738	1.19e-10	16.4004	35.8532	1.12978	0.0121	Up
K0326Y_034964	chr8	167045601	167000000	ATP/GTP binding protein-like	10.655	20.3	0.921	0.0124	49.0094	83.3729	0.764937	0.00918	Up
K0326Y_034985	chr8	167359499	167000000	Nucleotide-diphospho-sugar transferase	18.7	52.2045	1.48332	0.00203	1.98202	11.3944	2.50672	0.00302	Up
K0326Y_034999	chr8	169000000	169000000	Chaperone DnaJ-domain superfamily protein	14.8	242.009	4.03169	2.87e-71	161.658	322.308	0.998926	7.95e-12	Up
K0326Y_035082	chr8	170378504	170387446	Fructokinase-1	9.41203	33.8867	1.82918	2.09e-09	120	188.178	0.642171	0.00058	Up
K0326Y_035081	chr8	170848699	170855134	CLP protease regulatory subunit CLPX3 mitochondrial	937.465	1557.55	0.734381	2.84e-64	1934.02	3357.83	0.796608	1.11e-86	Up
K0326Y_035106	chr8	170901722	170903571	cellular_component:GO:0016021//integral component of membrane;	61	202.192	1.72379	1.06e-27	216.292	483.23	1.15496	1.25e-16	Up
K0326Y_035108	chr8	170953419	170959135	Probable methyltransferase PMT26	1107.79	2534.33	1.19348	3.09e-161	565.395	994.352	0.81487	2.05e-44	Up
K0326Y_035131	chr8	171650348	172000000	Protein FAM126B	29	86.0186	1.55874	6.48e-07	94.6	160.809	0.759349	0.0175503	Up
K0326Y_035155	chr8	171884304	172000000	AAA+-type ATPase	48.3	141.401	1.55651	2.16e-13	102.137	158.561	0.634259	0.00451	Up
K0326Y_035151	chr8	172084781	172087936	Patellin-5	183	722.923	1.98301	1.29e-113	243.085	440.201	0.856161	5.47e-19	Up
K0326Y_035171	chr8	172866408	172867626	mybr55,MYB-related-transcription	22.1	85.7875	1.95289	3.29e-10	49.1	79.9902	0.700079	0.0378	Up
K0326Y_035190	chr8	172912461	172916856	Glucan endo-1,3-beta-glucosidase 7	17.3	58.9318	1.77113	1.05e-09	47.8659	75.9211	0.659311	0.0243973	Up
K0326Y_035200	chr8	173675984	174000000	ko03013:RNA transport|Genetic Information Processing;Translation||ko04141:Protein processing in endoplasmic reticulum|Genetic Information Processing;Folding, sorting and degradation||ko03010:Ribosome|Genetic Information Processing;Translation||ko03015:mRNA surveillance pathway|Genetic Information Processing;Translation||ko02010:ABC transporters|Environmental Information Processing;Membrane transp…	107	311.212	1.54348	4.89e-27	44.3107	154.895	1.7997	2.74e-21	Up
K0326Y_035231	chr8	174202535	174206172	Uncharacterized protein	299	1065.4	1.83527	6.5e-56	34.4756	72.3563	1.04866	1.45e-06	Up
K0326Y_035252	chr8	174517931	175000000	Ultraviolet-B receptor UVR8	93.9	225.68	1.26391	9.35e-20	44.913	422.546	3.2328	6.53e-81	Up
K0326Y_035268	chr8	175126442	175129341	hsp1,heat	14121.7	31973.4	1.17878	0	5641.31	93185.7	4.04612	0	Up
K0326Y_035329	chr8	176612767	176614967	Trans-cinnamate 4-monooxygenase	5.82855	32.0625	2.46756	1.38e-07	9.19036	25.3705	1.44772	0.00397	Up
K0326Y_035338	chr8	176817698	177000000	Protein LURP-one-related 8	0.502	36.5578	6.18839	5.39e-08	3.02205	30.813	3.37083	5.6e-07	Up
K0326Y_035368	chr8	176934350	176938441	Zinc finger protein VAR3 chloroplastic	131	488.02	1.8957	6.45e-79	300.383	685.226	1.18928	1.51e-36	Up
K0326Y_035383	chr8	177482108	177000000	obf4,octopine	21.7039	318.217	3.8822	1.73e-102	262	435.965	0.734085	1.87e-11	Up
K0326Y_035405	chr8	177995660	178007463	Serine/threonine-protein kinase	10.9978	54.2881	2.30052	1.18e-14	45.0568	79.6133	0.824798	0.00123488	Up
K0326Y_035403	chr8	178030316	178000000	DNA repair metallo-beta-lactamase family protein	39.2	154.034	1.96968	1.05e-29	79.821	247.208	1.63353	6.84e-24	Up
K0326Y_035401	chr8	178151780	178000000	Sphingosine kinase 2	5.56	485.374	6.46038	1.13e-91	505.266	2203.95	2.12456	5.18e-170	Up
K0326Y_035530	chr8	180449972	180455259	trps15,trehalose-6-phosphate	311.41	811.05	1.37702	3.17e-68	407.785	645.736	0.665217	6.65e-15	Up
K0326Y_035579	chr9	1385411	1390000	Class I heat shock protein 3	3.46	14.5327	2.05511	6.21e-05	0.649061	134.664	7.67038	2.49e-12	Up
K0326Y_035691	chr9	5484848	5485414	Senescence regulator	6.12	247.342	5.35855	2.73e-61	58.0457	252.824	2.12732	8.14e-34	Up
K0326Y_035693	chr9	5657094	5670000	Binding	32.5	63.715	0.972626	0.000712	15.7382	28.6804	0.856208	0.0318	Up
K0326Y_035724	chr9	6594138	6596455	icl1,isocitrate	281.807	441.182	0.645888	6.71e-16	298.85	809.244	1.43774	3.13e-69	Up
K0326Y_035739	chr9	6975737	6981877	V-type proton ATPase subunit D	0	230.65	10.6997	1.26e-18	138.637	299.757	1.10744	8.69e-11	Up
K0326Y_035736	chr9	7225999	7230017	Receptor-like serine-threonine protein kinase	14.1	60.0067	2.09173	2.51e-08	4.94	24.7837	2.31682	2.08e-05	Up
K0326Y_035780	chr9	9491990	9500000	HVA22-like protein	14.4	91.0924	2.64699	1.64e-28	96.7314	338.877	1.8088	1.9e-30	Up
K0326Y_035786	chr9	9495166	9495824	Uncharacterized protein	2.58	7.9209	1.64343	0.0354	1.68312	11.6915	2.82485	0.0027	Up
K0326Y_035783	chr9	9698447	9699760	Glutaredoxin family protein	10.1	39.132	1.947	6.64e-05	5.63	20.7466	1.87628	0.00239	Up
K0326Y_035804	chr9	11300000	11254812	23Uncharacterized protein6 kDa heat shock protein mitochondrial	520	2975.25	2.51794	0	1181.75	4422.64	1.90488	0	Up
K0326Y_035906	chr9	16184716	16195728	20 kDa chaperonin chloroplastic	3110	7222.84	1.21376	1.21e-247	2440	4018.96	0.716651	1.15e-72	Up
K0326Y_035924	chr9	16561185	16563130	Chaperone DnaJ-domain superfamily protein	212	925.593	2.13011	4.82e-179	99.7	1684.68	4.08022	0	Up
K0326Y_035965	chr9	18400000	18406884	GTP-binding protein OBGC chloroplastic	84.8	569.493	2.7426	3e-116	172	457.567	1.41129	4.97e-34	Up
K0326Y_036028	chr9	22345942	22300000	F-box domain and LRR containing protein	63.4	234.424	1.88281	2.63e-13	119.922	422.032	1.81357	1.24e-12	Up
K0326Y_036042	chr9	22828348	22833001	pdi5,protein	256.676	459.151	0.83505	7.61e-17	375.25	593.834	0.66119	1.48e-10	Up
K0326Y_036048	chr9	22862624	22864530	Late embryogenesis abundant protein group 2	136	395.167	1.54	5.16e-61	497.512	825.6	0.732163	1.95e-20	Up
K0326Y_036070	chr9	23559670	23600000	Acyl-coenzyme A oxidase	492.462	760.118	0.625373	4.93e-25	1082.59	1649.85	0.607054	2.76e-27	Up
K0326Y_036131	chr9	25400000	25424067	F-box protein MAX2	140.052	543.744	1.95	5.35e-78	210.083	342.419	0.708696	4.29e-10	Up
K0326Y_036152	chr9	26197617	26200000	cellular_component:GO:0016021//integral component of membrane;	0	807.601	12.5079	2.77e-25	188.578	343.902	0.867498	7.31e-14	Up
K0326Y_036219	chr9	28864261	28900000	Glycine-rich protein	337	721.793	1.09865	4.95e-59	358.355	3763.75	3.39069	0	Up
K0326Y_036238	chr9	30285338	30286409	Peptidyl-prolyl cis-trans isomerase	118	284.226	1.2708	3.37e-18	80.8	451.299	2.48591	8.83e-55	Up
K0326Y_036249	chr9	30687995	30700000	D4AZ24,ENG1_ARTBC	5.19	31.9073	2.6027	3.77e-10	69	156.451	1.18362	1.18e-05	Up
K0326Y_036277	chr9	31585759	31600000	Nucleic acid-binding proteins superfamily	8.11	460.539	5.8027	1.58e-86	0	22.9098	6.95946	4.01e-08	Up
K0326Y_036331	chr9	34079222	34087625	WAT1-related protein	840	1372.1	0.706682	6.58e-37	773.301	1740	1.16882	2.69e-87	Up
K0326Y_036354	chr9	34878042	34900000	Glycine--tRNA ligase, chloroplastic/mitochondrial 2	165.199	379.349	1.19502	4.46e-30	191.984	307.05	0.681118	6.53e-09	Up
K0326Y_036384	chr9	38100000	38100000	BEACH domain-containing protein C2	119	339.896	1.51092	1.14e-19	0.666	64.313	6.60274	1.26e-09	Up
K0326Y_036406	chr9	39555470	39600000	GAST1 protein	64.8	143.151	1.14307	3.31e-10	67.5208	162.621	1.26384	9.72e-11	Up
K0326Y_036563	chr9	51900000	51900000	Lipid binding protein	58.9308	188	1.67605	8.73e-19	35.5521	87.3335	1.30645	4.74e-08	Up
K0326Y_036580	chr9	53644964	53664687	Pyrophosphate--fructose 6-phosphate 1-phosphotransferase subunit alpha	811.832	11832.8	3.86772	0	143.549	7087.17	5.6283	0	Up
K0326Y_036592	chr9	53900000	53882845	dgatii2,diacylglycerol	94.7	317.532	1.74795	1.78e-54	149.399	540.942	1.85536	2.9e-65	Up
K0326Y_036712	chr9	71784813	71789531	Spermidine synthase 2	7.38922	52.6654	2.81868	8.27e-13	3.64175	73.5896	4.33626	5.97e-16	Up
K0326Y_036717	chr9	72440343	72400000	small subunit ribosomal protein	547	1023.98	0.903946	3.32e-38	546.643	832.428	0.605587	4.84e-15	Up
K0326Y_036745	chr9	76036413	76000000	Mitogen-activated protein kinase	12	510.554	5.40708	1.13e-115	0	455.822	11.2855	1.99e-20	Up
K0326Y_036825	chr9	83877122	83900000	Thaumatin-like protein 1	86	176.952	1.03577	3.93e-05	186.429	394.222	1.07882	1.65e-05	Up
K0326Y_036887	chr9	89854673	89875934	Coatomer subunit beta'	120.231	196.294	0.705185	2.55e-07	114.916	254.525	1.14697	3.4e-15	Up
K0326Y_036905	chr9	91106681	91100000	elm2,elongated	245	473.833	0.949497	4.4e-34	815.17	1618.43	0.989924	1.96e-51	Up
K0326Y_037032	chr9	100501231	100507711	Tryptophan synthase beta chain 1, chloroplastic	7.52	141.549	4.23339	6.75e-35	33.5517	60.9733	0.871315	0.00427	Up
K0326Y_037042	chr9	101069105	101071298	Galactan beta-14-galactosyltransferase GALS1	27.3113	361.782	3.71993	9.61e-58	15.6244	28.2526	0.835878	0.0235	Up
K0326Y_037049	chr9	101831350	101833213	NAD(P)-binding Rossmann-fold superfamily protein	376	771.043	1.03548	3.89e-44	396.751	784	0.985322	8.1e-35	Up
K0326Y_037068	chr9	102754130	103000000	GTP-binding protein OBGC chloroplastic	7.93	462.241	5.84894	1.14e-104	318	508.002	0.677002	8.82e-12	Up
K0326Y_037108	chr9	104077430	104000000	Retrovirus-related Pol polyprotein LINE-1	0	76.3652	9.10714	9.43e-14	0	365.608	10.9676	3.33e-19	Up
K0326Y_037130	chr9	105727894	106000000	Protein POLAR LOCALIZATION DURING ASYMMETRIC DIVISION AND REDISTRIBUTION	19.9	38.9481	0.964605	0.00443	19.368	41.5214	1.10103	0.00358802	Up
K0326Y_037177	chr9	108634514	108643474	Protein STRUBBELIG-RECEPTOR FAMILY 1	772.931	1511.5	0.967849	3.41e-63	590.361	1207.67	1.03144	1.12e-56	Up
K0326Y_037228	chr9	111444081	111000000	Peptidylprolyl isomerase	4.75	20.9209	2.13803	0.00169	1.63	6.65176	2.05234	0.0488	Up
K0326Y_037280	chr9	115355570	115357864	Chloroplast chaperonin 10	124	243.306	0.974742	7.86e-08	129.138	358.385	1.47446	1.74e-15	Up
K0326Y_037296	chr9	116348422	116000000	DNA topoisomerase type IA core	0	266.462	10.9083	4.16e-19	1.94121	6.34773	1.67364	0.0415	Up
K0326Y_037340	chr9	118000000	117704995	expb8,beta	342.202	1143.74	1.74193	5.85e-76	240.5	1336.77	2.47302	3.3e-129	Up
K0326Y_037417	chr9	121274892	121000000	Co-chaperone protein p23-1	370	1451.28	1.96707	1.5e-193	156.804	3397.05	4.43714	0	Up
K0326Y_037422	chr9	121752514	122000000	Protein LNK1	412	1194.25	1.53608	1.09e-113	217.809	787.024	1.85273	4.8e-106	Up
K0326Y_037477	chr9	124146271	124000000	3beta-hydroxysteroid-dehydrogenase/decarboxylase isoform 2	7.86933	413.154	5.73073	2.79e-99	442	726.014	0.714622	3.25e-17	Up
K0326Y_037501	chr9	124909219	124911652	Ninja-family protein 6	73.2558	160.342	1.12584	5.2e-11	279.887	455.558	0.700965	1.02e-05	Up
K0326Y_037500	chr9	125299775	125000000	Chaperone protein ClpB3 chloroplastic	333.261	1976.31	2.57065	0	132.793	2758.17	4.37732	0	Up
K0326Y_037540	chr9	126708852	126716633	Tobamovirus multiplication protein 3	1120	2202.02	0.970375	4.05e-95	1008.05	9759.17	3.2758	0	Up
K0326Y_037589	chr9	128720303	129000000	Stomatal closure-related actin-binding protein 1	249	567.889	1.18572	3.8e-47	392.568	626.29	0.676971	1.59e-15	Up
K0326Y_037615	chr9	129571285	129581429	Alpha-N-acetylglucosaminidase	312.835	723.104	1.20745	1.16e-51	410.158	669.074	0.705398	1.29e-16	Up
K0326Y_037664	chr9	131673398	132000000	Dormancy-associated protein homolog 3	211	573.805	1.44569	9.78e-32	109.265	212.985	0.960317	3.82e-10	Up
K0326Y_037666	chr9	131677294	131678754	Glycosyltransferase	88.1	173.202	0.979037	5.37e-08	21.4715	41.6002	0.953662	0.00125	Up
K0326Y_037692	chr9	133022157	133024823	Receptor-like protein kinase FERONIA	251.95	579.67	1.20447	9.39e-51	397.404	643.971	0.695531	4.55e-17	Up
K0326Y_037741	chr9	135349564	135000000	Glycoprotein	0	211.06	10.572	5.24e-18	13.626	60.9873	2.17101	4.36e-11	Up
K0326Y_037757	chr9	136237323	136000000	Chaperone DnaJ-domain superfamily protein	191	446.024	1.22667	2.85e-14	14.4869	172.407	3.55724	3.03e-38	Up
K0326Y_037793	chr9	136941975	136946472	DnaJ protein ERDJ3A	89.9	491.538	2.44645	6.38e-104	152	1334.48	3.13754	6.15e-194	Up
K0326Y_037863	chr9	139787501	139796313	Protein TOC75-3 chloroplastic	6262.19	11137	0.83048	0	5646.2	10575.7	0.905564	0	Up
K0326Y_037883	chr9	140247943	140000000	Serine/arginine-rich splicing factor SR45a	1294.52	2140	0.726684	1.52e-27	100.305	2873.13	4.84469	0	Up
K0326Y_038006	chr9	144136762	144151684	Anaphase-promoting complex subunit 6	40.874	126.543	1.62886	2.57e-16	47.0503	73.3375	0.641031	0.00815	Up
K0326Y_038056	chr9	146527885	146531778	mmp168,	46.9124	82.4294	0.811324	0.00525779	2.89464	16.2316	2.43796	0.000103	Up
K0326Y_038057	chr9	146654814	146656298	3-ketoacyl-CoA synthase	33.1851	73.3195	1.14681	0.00333	2.95835	18.524	2.64	8.09e-05	Up
K0326Y_038055	chr9	146825264	146829347	Heat shock 70 kDa protein 1 OS	330.106	1502.68	2.18453	7.53e-211	45.4304	3958.18	6.4484	0	Up
K0326Y_038093	chr9	147829714	147832740	Protein TPX2	39.8	147.522	1.89217	2.26e-16	37.3834	61.646	0.718881	0.0129	Up
K0326Y_038120	chr9	148003163	148000000	Cp protein	281	885.306	1.65794	9.34e-47	253.637	435.52	0.782359	1.37e-09	Up
K0326Y_038118	chr9	148118172	148126954	Cyclin-A3-2	17.7	60.1293	1.75905	9.3e-05	4.95779	13.4977	1.47316	0.0274	Up
K0326Y_038180	chr9	150104153	150105312	WW domain containing protein expressed	22.4	105.696	2.24255	4.24e-15	2.34363	15.7096	2.75467	4.97e-05	Up
K0326Y_038200	chr9	150205034	150000000	REF/SRPP-like protein	0	22.8	7.35998	4.44e-09	0	256.781	10.457	4.38e-17	Up
K0326Y_038192	chr9	150349798	150000000	bhlh21,bHLH-transcription	23.8	244.602	3.35115	5.1e-47	37.6524	67.3133	0.83708	0.00179	Up
K0326Y_038259	chr9	152094437	152096857	hb22,Homeobox-transcription	10.5	40.4746	1.94849	6.27e-05	1.01	6.17161	2.60145	0.0204918	Up
K0326Y_038301	chr9	152777662	152781279	Protein CHAPERONE-LIKE PROTEIN OF POR1, chloroplastic	0	52.7913	8.57217	6.3e-12	32.0988	57.6092	0.851765	0.0204	Up
K0326Y_038441	chr9	155837486	155838739	Protein Kinase interacting protein isoform 1	168	281.368	0.747583	1.6e-09	505.55	795.712	0.654044	1.48e-08	Up
K0326Y_038485	chr9	157043494	157045208	ARM repeat superfamily protein	24.2	69.6636	1.52669	4.03e-08	22.1549	59.7158	1.44137	5.38e-06	Up
K0326Y_038506	Scaffold000073	6667	35800	eIF-2-alpha kinase GCN2	266	559.818	1.07329	1.94e-28	68.428	155.942	1.18146	6.22e-15	Up
K0326Y_038572	Scaffold000099	2560721	2570000	Transcription factor VOZ1	36	104.918	1.54646	9.53e-14	47.488	86.2299	0.861556	0.000205	Up
K0326Y_038621	Scaffold000102	3320000	3387926	Actin-related protein 9	236.462	374.508	0.666557	1.98e-11	119.727	234.973	0.974115	1.72e-14	Up
K0326Y_038672	Scaffold000220	49595	54600	Receptor-like serine/threonine-protein kinase SD1-8	4.12513	24	2.50845	5.24e-07	20.9498	51.2	1.29305	0.00148	Up
K0326Y_005754	Scaffold000458	131918	143000	cenpc1,centromere	282.893	1024.84	1.85849	8.58e-82	2.98721	9.76149	1.64547	0.00983	Up
K0326Y_005796	Scaffold000525	154175	155000	Uncharacterized protein	3.85	1187.03	8.30115	1.81e-103	0.982301	414.728	8.70848	4.29e-24	Up
K0326Y_000109	chr1	3753409	3755977	Tetratricopeptide repeat (TPR)-like superfamily protein	92.9136	48.1721	-0.949266	2.16e-06	91.3871	46.7155	-0.962664	3.18e-05	Down
K0326Y_000118	chr1	4100000	4100000	Xyloglucan endotransglucosylase/hydrolase protein 5	298.089	72.3147	-2.04	1.08e-32	72.8	23.0131	-1.68	2.66e-10	Down
K0326Y_000166	chr1	5112725	5115299	Oxygen-independent coproporphyrinogen III oxidase-like protein sll1917	35.1	19.6979	-0.828067	0.0118826	45.0339	12.9986	-1.81981	2.44e-06	Down
K0326Y_000230	chr1	7160000	7170091	Calcium dependent protein kinase 13	57.2	0	-8.95666	4.4e-12	3.93468	0	-4.26092	0.00364	Down
K0326Y_000228	chr1	7212749	7220000	Probable serine/threonine-protein kinase PBL21	113.164	50.5	-1.16397	1.34e-06	64.0816	28.3073	-1.18144	9.35e-05	Down
K0326Y_000241	chr1	7558246	7560000	expa6,expansin-like6	48.8	20.6904	-1.22913	1.69e-05	78.7369	46.2	-0.762511	0.0093	Down
K0326Y_000262	chr1	7964777	7967137	Cytochrome P450 CYP78A55	24.2084	12.2858	-1.00166	0.00598	138.983	10.7181	-3.69205	1.01e-22	Down
K0326Y_000355	chr1	10670510	10700000	Uncharacterized protein	10.1	2.02957	-2.2717	4.81e-05	237.58	137.336	-0.786796	2.22e-05	Down
K0326Y_000365	chr1	10954064	10956407	WAT1-related protein	500	140.848	-1.83358	3.68e-65	531.495	169.408	-1.64854	1.42e-45	Down
K0326Y_000528	chr1	17204447	17207893	nfya1,nuclear	558	304.099	-0.8776	4.66e-34	564	350.213	-0.687228	1.8e-17	Down
K0326Y_000575	chr1	19026970	19031322	Hexosyltransferase	27.2551	1.47935	-4.21861	4.49e-09	17.1986	5.39336	-1.64196	0.0137	Down
K0326Y_000578	chr1	19227860	19200000	Transmembrane protein 131-like	2020	1102.7	-0.875471	3.26e-60	1201.33	798.511	-0.586464	6.74e-21	Down
K0326Y_000612	chr1	20471647	20500000	bhlh160,bHLH-transcription	38.2	11.7036	-1.6957	3.81e-05	26.2518	10.6602	-1.28725	0.0107889	Down
K0326Y_000617	chr1	20780137	20782988	Alcohol dehydrogenase-like 2	110	50.1792	-1.13	8.55e-09	182	101.155	-0.847691	1.67e-05	Down
K0326Y_000625	chr1	21164950	21166047	Os03g0191400 protein	61	15.4127	-1.98165	2.37e-16	234	83.9332	-1.47929	4.94e-16	Down
K0326Y_000656	chr1	22846881	22848977	hagtf2,GNAT-transcription	16.4	3.63005	-2.15914	0.00038	70.2571	12.4146	-2.5057	2.87e-06	Down
K0326Y_000717	chr1	24911260	24900000	sat2,serine	106	32.1092	-1.7275	1.75e-16	213	120.66	-0.812354	3.25e-05	Down
K0326Y_000809	chr1	29006078	29008621	gln6,glutamine	19.3384	3.73438	-2.36668	1.19e-07	98.2976	54.5172	-0.849617	0.00222	Down
K0326Y_000847	chr1	30614300	30616172	hb45,Homeobox-transcription	47.6	27.3822	-0.804213	0.0197	32.7	18.4198	-0.85293	0.0464632	Down
K0326Y_000856	chr1	31393414	31397728	Probable receptor-like serine/threonine-protein kinase At4g34500	44.301	25.1215	-0.815202	0.0121	37.0785	16.7326	-1.14686	0.00352	Down
K0326Y_000912	chr1	33873094	33875786	adf5,actin	920	356.769	-1.36692	3.27e-74	1020	451.403	-1.17564	2.15e-49	Down
K0326Y_000919	chr1	34536718	34500000	Glucan endo-13-beta-glucosidase 10	746	292.973	-1.34579	8.52e-52	934.4	574.365	-0.700126	1.05e-14	Down
K0326Y_000928	chr1	35161328	35163238	Pentatricopeptide repeat-containing protein At1g08070, chloroplastic	66.1	36.6664	-0.851968	0.000440955	58.7672	38.6175	-0.598454	0.0407	Down
K0326Y_001013	chr1	38594438	38600000	Uncharacterized protein	341	87.0533	-1.96709	1e-40	199.089	57.4308	-1.79094	9.37e-23	Down
K0326Y_001054	chr1	40888185	40891482	Probable protein phosphatase 2C 31	104.36	28.8529	-1.8618	1.17e-17	222.025	117.123	-0.914	4.46e-06	Down
K0326Y_001085	chr1	41746854	41700000	Uncharacterized conserved protein	49.6	2.4817	-4.3132	2.18e-17	30.0013	13.425	-1.13962	0.00688	Down
K0326Y_001093	chr1	42330233	42338818	ABC transporter B family member 6	623.342	394.974	-0.657515	2.99e-18	674.334	404.956	-0.730977	1e-18	Down
K0326Y_001100	chr1	42651340	42700000	cellular_component:GO:0016021//integral component of membrane;GO:0005886//plasma membrane;	79.6512	36.2883	-1.13574	0.000409	55.4234	29.1573	-0.900775	0.0176233	Down
K0326Y_001102	chr1	42701919	42704500	Ankyrin repeat-containing protein	16.2809	2.73386	-2.58677	0.000299	7.57045	1.07812	-2.77199	0.0172	Down
K0326Y_001121	chr1	43501152	43502939	Pentatricopeptide repeat-containing protein	38.0083	14.3898	-1.40101	0.000281	21.7	10.5874	-1.05192	0.0385	Down
K0326Y_001199	chr1	47341868	47300000	Senescence associated gene 20	209	79.6209	-1.38455	1.17e-18	371.882	157.157	-1.2372	1.44e-15	Down
K0326Y_001284	chr1	51855360	51858286	Exostosin family protein	25.8	10.5031	-1.28948	0.00142	29.6	11.945	-1.31171	0.00429	Down
K0326Y_001301	chr1	52200000	52219835	RING/U-box superfamily protein	620.085	363	-0.774539	1.39e-21	562.394	353.21	-0.676278	1.22e-13	Down
K0326Y_001310	chr1	52500000	52500000	nactf11,NAC-transcription	88.7	49.191	-0.840941	1.13e-05	168.63	54.5506	-1.63273	2.36e-16	Down
K0326Y_001311	chr1	52627046	52600000	nactf44,NAC-transcription	9.22	1.90662	-2.30084	0.000279	49.1341	5.11804	-3.24423	1.38e-10	Down
K0326Y_001326	chr1	53864264	53900000	Probable inactive receptor kinase At5g58300	44.094	19.5507	-1.17298	4.88e-05	42.8907	25.6426	-0.730967	0.031	Down
K0326Y_001371	chr1	56037102	56040043	sweet16,sugars	129	55.7885	-1.20334	3.21e-07	29.8	3.58988	-3.14649	3.53e-08	Down
K0326Y_001385	chr1	56800000	56838318	Heavy metal transport/detoxification superfamily protein	71.5759	26	-1.46	2.91e-08	36.1086	8.48	-2.13201	2.84e-07	Down
K0326Y_001394	chr1	57245482	57251183	molecular_function:GO:0003677//DNA binding;	239.054	157.725	-0.600774	1.41e-05	224.1	133.093	-0.755414	1.2e-06	Down
K0326Y_001408	chr1	58274294	58275499	dvr1,divinyl	8.59021	3.38476	-1.35263	0.0446	26.6405	3.61442	-2.856	3.98e-05	Down
K0326Y_001455	chr1	59940820	59944174	Uncharacterized protein	12.771	6.16331	-1.04108	0.0447	26.964	11.7152	-1.21183	0.0173	Down
K0326Y_001472	chr1	61342675	61300000	ARM repeat superfamily protein	13.42	2.33207	-2.54484	0.000319306	16.5261	1.0795	-3.89651	0.000249917	Down
K0326Y_001521	chr1	62943589	62948872	Cytochrome P450 709B2	24.5	11.6361	-1.08495	0.000867	128.205	4.08813	-4.96918	4.99e-24	Down
K0326Y_001523	chr1	63000000	63021933	Cytochrome P450 709B2	34.9	1.65325	-4.39958	7.25e-15	198.866	5.0935	-5.35502	3.88e-33	Down
K0326Y_001555	chr1	64772126	64773631	Aldose 1-epimerase	13.2	4.58709	-1.54	0.00385	32.5	14.352	-1.19	0.0156	Down
K0326Y_001565	chr1	65700000	65708614	Transducin/WD40 repeat-like superfamily protein	14.6111	2.76	-2.42471	2.81e-06	30.0242	11.0913	-1.43264	0.000497	Down
K0326Y_001589	chr1	66962055	66969341	jmj17,JUMONJI-transcription	828.969	423.249	-0.97047	1.35e-30	394	243.949	-0.698824	3.37e-11	Down
K0326Y_001593	chr1	67141879	67100000	Conserved peptide upstream open reading frame 37	73.4	45.3213	-0.698496	0.00316	63.3743	21.485	-1.59407	9.24e-08	Down
K0326Y_001605	chr1	67813563	67817639	csu452,	514.98	203.759	-1.33587	9.22e-49	455	279.702	-0.698701	2.93e-12	Down
K0326Y_001618	chr1	68543746	68500000	platz2,PLATZ-transcription	119	59.1378	-1.001	8.65e-05	15.3151	6.09557	-1.2785	0.0149	Down
K0326Y_001664	chr1	71497507	71499984	dof36,C2C2-Dof-transcription	1570	1024.3	-0.61606	0.00605	1660	843.807	-0.979914	1.27e-05	Down
K0326Y_001678	chr1	72160033	72162066	cyp18,cytochrome	80.7937	48.3907	-0.742016	0.0373	81.89	38.5342	-1.09462	0.00411	Down
K0326Y_001685	chr1	72799576	72800000	PLASMODESMATA CALLOSE-BINDING PROTEIN 2	87.5	44.0084	-0.989493	6.32e-06	15.3	6.52107	-1.19023	0.0157	Down
K0326Y_001801	chr1	79541783	79543991	Catalytic / hydrolase	14.4886	3.99	-1.87	0.000544454	35.4068	10.6644	-1.72241	0.000515	Down
K0326Y_001861	chr1	82608654	82609121	Uncharacterized protein	36	11.0517	-1.70621	0.00178	2.60769	0	-3.67426	0.0174367	Down
K0326Y_001954	chr1	88556074	88558008	gras33,GRAS-transcription	30.6	2.67987	-3.50775	3.1e-10	48.8432	16.3	-1.57	0.000608	Down
K0326Y_001985	chr1	91700000	91710171	expb7,beta	29.4	16.3635	-0.84445	0.0438	25.0042	7.60196	-1.69444	0.00121	Down
K0326Y_002010	chr1	93857154	93858677	Glycoprotein	99.8	41.3558	-1.26845	1.66e-10	200.884	46.9055	-2.0932	9.28e-24	Down
K0326Y_002069	chr1	99085105	99091315	jmj14,JUMONJI-transcription	116.424	47.4478	-1.29257	6.02e-16	297.165	157.546	-0.910009	7.57e-11	Down
K0326Y_002083	chr1	100585228	101000000	Plastidal glycolate/glycerate translocator 1 chloroplastic	33.4336	11.7788	-1.50161	2.71e-05	52.4088	16.3553	-1.68044	8.42e-06	Down
K0326Y_002208	chr1	110049028	110000000	not1,neighbor	41.6	9.12263	-2.18733	1.23e-08	22.3345	7.27566	-1.58988	0.00179	Down
K0326Y_002286	chr1	118631205	118633083	hb121,Homeobox-transcription	32.6	0.452136	-6.28448	1.37e-08	57.1	6.34773	-3.17412	1.01e-10	Down
K0326Y_002482	chr1	140276795	140277635	Uncharacterized protein	9.03715	1.85263	-2.27204	0.000539	85.9883	33.6881	-1.349	0.000436	Down
K0326Y_002689	chr1	147460316	147461088	Uncharacterized protein	11.3	1.65447	-2.76772	0.00100957	23.993	4.51364	-2.41813	0.00239731	Down
K0326Y_002656	chr1	151001945	151003396	Uncharacterized protein	42.4	4.53189	-3.21194	7.04e-17	88.1837	14.5282	-2.60442	3.37e-16	Down
K0326Y_002585	chr1	158181215	158189510	Metallopeptidase M24 family protein	386.653	252.676	-0.614735	1.08e-07	243.502	155.471	-0.649059	3.4e-06	Down
K0326Y_002570	chr1	159648621	160000000	VAN3-binding protein	73.5	26.0675	-1.49595	1.82e-10	167.726	50.5655	-1.7585	7.65e-15	Down
K0326Y_002531	chr1	163199948	163000000	Pectinesterase	119	0	-10.0166	1.95e-16	103.112	58.4872	-0.820116	0.000128	Down
K0326Y_002706	chr1	166927083	167000000	pap23,purple	436.662	172.329	-1.34051	2.94e-21	17.7262	7.47961	-1.2621	0.00435	Down
K0326Y_002712	chr1	166994093	167000000	sbi:8068124/3e-16/probable inactive purple acid phosphatase 1; K22390 acid phosphatase type 7	16.4	1.67995	-3.29126	6.08e-06	7.51272	0.802798	-3.33548	0.0097082	Down
K0326Y_002725	chr1	168431662	168435700	Plant calmodulin-binding protein-related	42.5078	6.25835	-2.71634	1.31e-17	351.731	214.705	-0.710162	8.65e-06	Down
K0326Y_002751	chr1	171362520	171000000	Uncharacterized protein	162.866	65.5565	-1.31469	4.71e-10	321.271	203.448	-0.662179	0.00206	Down
K0326Y_002795	chr1	175576397	176000000	Pyridoxal phosphate (PLP)-dependent transferase superfamily protein	118	71.7261	-0.724703	8.85e-06	119.224	52.692	-1.191	9.15e-10	Down
K0326Y_002798	chr1	175679880	175683301	B3 domain-containing protein12g0592300	15.1	6.46763	-1.22219	0.0262	14	3.99171	-1.78081	0.0114	Down
K0326Y_002840	chr1	178569763	179000000	wrky3,WRKY-transcription	39.6	18.6974	-1.08435	0.00285	77.4861	17.1799	-2.15721	1.8e-08	Down
K0326Y_002885	chr1	183305194	183306921	fdh2,formate	84.0432	4.41016	-4.26137	1.92e-23	32.9826	9.93292	-1.68555	0.000137	Down
K0326Y_002901	chr1	183733181	183736865	hb119,Homeobox-transcription	105	68.6435	-0.606427	0.00172	146.587	92.9372	-0.646235	0.00158	Down
K0326Y_002910	chr1	183946044	183954046	arftf34,ARF-transcription	195.536	98.012	-0.996865	1.78e-09	207.294	87.7252	-1.23969	1.21e-11	Down
K0326Y_002937	chr1	185567480	185573490	ca2p5,CCAAT-HAP2-transcription	50.9	15.4611	-1.7084	1.24e-08	46.1	28.9543	-0.673016	0.0494	Down
K0326Y_002938	chr1	185786746	185791835	IQ-domain 5	850	549.499	-0.629745	1.89e-23	1046.58	564.959	-0.893961	2.02e-39	Down
K0326Y_002976	chr1	189000000	188822769	10A19IUncharacterized protein15	9.66	2.53387	-1.95693	0.000956	47.2927	22.8833	-1.04002	0.0106835	Down
K0326Y_003007	chr1	190158442	190159511	Uncharacterized protein	12.7	2.7569	-2.20418	0.000601	24.1195	9.86068	-1.33215	0.026	Down
K0326Y_003042	chr1	192000000	192000000	p-loop containing nucleoside triphosphate hydrolase superfamily protein	76.5674	9.19663	-3.06302	5.97e-18	54.6989	23.3066	-1.2491	0.000661	Down
K0326Y_003076	chr1	194111490	194000000	Serine/threonine-protein kinase pakG	13.7905	6.02	-1.19391	0.0228	37.0153	5.89768	-2.70614	1.25e-06	Down
K0326Y_003153	chr1	197265572	197266420	Delta3,5-delta2,4-dienoyl-CoA isomerase	32.6	7.34582	-2.15538	3.47e-07	20.7642	9.41	-1.1561	0.0257	Down
K0326Y_003183	chr1	198694347	198702364	zmm6,Zea	764	462.309	-0.723886	2.66e-07	506.721	257.054	-0.98116	9.81e-11	Down
K0326Y_003198	chr1	199522242	200000000	ACR4	30.6	7.97186	-1.9424	7.49e-07	45.6486	14.1773	-1.71354	2.12e-05	Down
K0326Y_003350	chr1	206682227	206683306	ereb137,AP2-EREBP-transcription	24.6	9.7238	-1.34104	1.06e-05	121	80.6326	-0.591236	0.00399	Down
K0326Y_003439	chr1	210448676	210452203	hp1,histidine-containing	643	393.552	-0.707951	1.5e-12	249.736	152.504	-0.70629	6.84e-08	Down
K0326Y_003438	chr1	210833371	210837723	S-acyltransferase	158.121	56.8533	-1.48294	3.55e-19	156.393	81.1971	-0.948486	1.62e-07	Down
K0326Y_003530	chr1	213928624	214000000	Cupin superfamily (DUF985)	177	80.7741	-1.12695	6.03e-15	259.811	101.121	-1.36172	3.71e-19	Down
K0326Y_003543	chr1	214930588	214931296	nactf100,NAC-transcription	14.1753	0	-6.95	3.6e-08	62.3	27.327	-1.19347	0.000292	Down
K0326Y_003576	chr1	216948222	216953294	hct9,hydroxycinnamoyltransferase9	173	45.2965	-1.92692	3.73e-31	210.577	62.3236	-1.76481	3.05e-23	Down
K0326Y_003656	chr1	221283248	221000000	DNA repair protein RAD4	1587.05	127.729	-3.63752	0	102.223	65.9301	-0.614493	0.00021349	Down
K0326Y_003756	chr1	226424349	226000000	phot2,blue-light	38.328	19.2583	-1.00119	0.00156696	65.8976	39.7725	-0.716665	0.0282	Down
K0326Y_003762	chr1	226996239	226998479	Uncharacterized protein	33.5	13.7433	-1.28979	0.000321	91.0522	33.5	-1.44982	1.56e-05	Down
K0326Y_003772	chr1	227640758	227641840	Two-component response regulator ARR16	80	51.1003	-0.641058	0.00604	79.8	22.608	-1.81556	2.23e-10	Down
K0326Y_003780	chr1	228238065	228000000	Plant mobile domain protein family	217	134.095	-0.692306	6.67e-08	165.099	49.3033	-1.75674	2.91e-23	Down
K0326Y_003877	chr1	231949073	232000000	Vesicle-associated protein 1-1	72.3	47.2049	-0.612344	0.00809	74.3678	44.8911	-0.727188	0.00585	Down
K0326Y_003890	chr1	232377737	232000000	Transmembrane ascorbate ferrireductase 1	64.5	0.226068	-8.16782	5.07e-11	25.8	5.64413	-2.20539	1.24e-05	Down
K0326Y_003932	chr1	234524115	234525588	dof13,C2C2-Dof-transcription	18.4	1.02843	-4.14942	1.26e-08	191.465	25.8424	-2.88411	1.76e-22	Down
K0326Y_004075	chr1	241293216	241296590	RPM1 interacting protein 13	390.225	218.075	-0.842043	1.44e-16	381.909	239.375	-0.670058	3.19e-09	Down
K0326Y_004106	chr1	242204297	242000000	RNase H family protein	249	139.2	-0.839971	2.66e-11	139.388	85.0322	-0.719254	1.41e-05	Down
K0326Y_004150	chr1	244070495	244085753	ABC transporter G family member 24	300.41	194.155	-0.631546	2.51e-06	84.2614	54.5033	-0.620121	0.00268778	Down
K0326Y_004236	chr1	248393524	248402385	an1,anther	1693.62	888.838	-0.930423	3.75e-60	524.091	277.061	-0.924852	3.45e-29	Down
K0326Y_004249	chr1	249018217	249033684	zma:103643579/0Uncharacterized protein0/uncharacterized protein LOC103643579 isoform X1; K11507 centromere protein O	236.713	127.288	-0.891211	1.78e-10	308.618	204.866	-0.593033	5.87e-05	Down
K0326Y_004269	chr1	249979396	250000000	dof40,C2C2-Dof-transcription	84	24.4322	-1.77787	3.19e-22	408.511	125.404	-1.70766	2.11e-39	Down
K0326Y_004279	chr1	250679153	251000000	Oxidoreductase	100	40.8762	-1.2897	6.99e-11	183.326	69.2744	-1.4083	9.71e-13	Down
K0326Y_004306	chr1	252314814	252000000	Protein FATTY ACID EXPORT 5	32.6	18.8602	-0.779455	0.0322	49.6311	29.3043	-0.766216	0.0472	Down
K0326Y_004314	chr1	252693944	252696653	Protein DETOXIFICATION	21.2463	2.02775	-3.36619	1.9e-07	24.7685	9.00638	-1.4355	0.0134	Down
K0326Y_004340	chr1	254000000	253915428	Coatomer subunit beta-1	457	95.3962	-2.25955	3.26e-87	536.545	275.678	-0.96359	1.2e-18	Down
K0326Y_004387	chr1	255954801	255968064	GRAS transcription factor (Fragment) (Fragment)	23.7	0	-7.68643	4.75e-09	21.3326	8.12389	-1.38831	0.0336	Down
K0326Y_004439	chr1	258296121	258303143	NagB/RpiA/CoA transferase-like superfamily protein	103.625	55.8839	-0.893213	2.89e-05	74.0992	47.6763	-0.625875	0.0175	Down
K0326Y_004459	chr1	259633517	260000000	Zinc finger protein LSD2	190	116.143	-0.715946	1.31e-08	325.687	198.628	-0.713528	1.47e-08	Down
K0326Y_004456	chr1	259746991	259749444	myb73,MYB-transcription	814	217.01	-1.90689	3.92e-96	620	287.617	-1.11816	2.7e-29	Down
K0326Y_004499	chr1	261377631	261000000	p-loop containing nucleoside triphosphate hydrolase superfamily protein	123.462	54.0851	-1.19063	2.03e-06	26.0034	11.8166	-1.10128	0.0076	Down
K0326Y_004524	chr1	263000000	263073999	snrkII9,SnRK2	147.175	49.5564	-1.57335	1.46e-23	243.677	156.255	-0.638903	1.76e-05	Down
K0326Y_004523	chr1	263110838	263116194	BTB/POZ domain-containing protein NPY2	49.4698	8.32148	-2.57402	1.59e-12	20.518	9.90977	-1.03595	0.0301913	Down
K0326Y_004555	chr1	264381904	264000000	hb33,Homeobox-transcription	257	142.022	-0.859256	5.7e-11	216	107.707	-1.0027	5.69e-11	Down
K0326Y_004588	chr1	265756088	265758462	geb7,glucan	137.289	90.742	-0.595455	4.78e-05	216.5	130.123	-0.728932	1.2e-06	Down
K0326Y_004659	chr1	267639512	267640591	nas3,nicotianamine	17.7	3.68221	-2.25113	8.82e-05	19.0582	6.87382	-1.49676	0.0160442	Down
K0326Y_004717	chr1	271000000	270573005	auxrp1,auxin-regulated	332	102.245	-1.70243	3.22e-51	430.766	240.356	-0.839335	4.67e-14	Down
K0326Y_004726	chr1	271081548	271000000	lpe1,leaf	1256.55	202.743	-2.63012	6.98e-215	279.981	92.9591	-1.59477	1.11e-36	Down
K0326Y_004755	chr1	272189820	272193118	Formate dehydrogenase2	186	0	-10.6589	2.16e-18	57.8257	37.5	-0.624388	0.0242	Down
K0326Y_004757	chr1	272242954	272258455	lox4,lipoxygenase4	178.265	118.417	-0.590678	0.00041	143.378	73.8	-0.967331	6.9e-07	Down
K0326Y_004827	chr1	275267202	275269468	ACD11 homolog protein	11.9	5.24548	-1.21803	0.0218702	90.1	36.2777	-1.30173	0.00130667	Down
K0326Y_004893	chr1	277787258	277789549	Calcium load-activated calcium channel	170	98.5021	-0.795289	5.11e-08	396	179.813	-1.13528	5.36e-16	Down
K0326Y_004928	chr1	279704591	280000000	bhlh27,bHLH-transcription	46.1	20.2829	-1.18987	0.00095	29.0703	15.6091	-0.897985	0.0491773	Down
K0326Y_004932	chr1	280032883	280037023	grftf1,GRF-transcription	181.966	78.1774	-1.21869	2.15e-18	195.703	97.9233	-1.00697	5.55e-11	Down
K0326Y_004990	chr1	282767047	282769464	Histone H2A	1370	873.242	-0.647965	1.61e-20	1303.14	806.193	-0.692	2.28e-20	Down
K0326Y_005091	chr1	285951408	286000000	wrky30,WRKY-transcription	195	98.5806	-0.983756	4.17e-07	111	30.0344	-1.91059	6.27e-14	Down
K0326Y_005083	chr1	286283256	286300839	bvg:104892046/2e-06/probable inorganic phosphate transporter 1-4; K08176 MFS transporter, PHS family, inorganic phosphate transporter	969	500.374	-0.955109	1.56e-55	1289.03	601.193	-1.10137	1.52e-65	Down
K0326Y_005156	chr1	288610960	288613280	Protein of unknown function (DUF1475)	93.1	53.5304	-0.793873	0.000511	73.4011	32.3829	-1.17836	1.93e-05	Down
K0326Y_005169	chr1	289079839	289000000	BTB/POZ domain-containing protein	176.547	73.9504	-1.2517	5.74e-10	103.183	63.804	-0.680722	0.00540015	Down
K0326Y_005277	chr1	293097485	293102822	DNA topoisomerase	119	61.997	-0.939293	1.57e-06	109	67.063	-0.703933	0.00175854	Down
K0326Y_005332	chr1	295511288	296000000	Pyruvate kinase	1062.28	689.834	-0.623969	2.5e-19	508.137	309.383	-0.71921	5.53e-16	Down
K0326Y_005331	chr1	295601977	296000000	Uncharacterized protein	288	67.5794	-2.09569	2.53e-61	401.123	197.782	-1.0245	4.97e-18	Down
K0326Y_005333	chr1	296000000	296000000	Guanylate-binding family protein	520	282.718	-0.877305	1.12e-25	390.302	174.795	-1.166	7.61e-29	Down
K0326Y_005368	chr1	296733869	296735353	AAA-ATPase ASD mitochondrial	84	47.2168	-0.832096	2.12e-05	370.211	145.427	-1.34406	1.56e-15	Down
K0326Y_005393	chr1	297767884	298000000	ko03008:Ribosome biogenesis in eukaryotes|Genetic Information Processing;Translation||ko04712:Circadian rhythm - plant|Organismal Systems;Environmental adaptation||	979	577.562	-0.761559	2.11e-11	356.283	200.297	-0.836427	6.78e-10	Down
K0326Y_005466	chr1	299344268	299000000	Serine/threonine-protein kinase STY13	234.999	133	-0.82337	3.88e-13	327.545	199.595	-0.715905	1.36e-09	Down
K0326Y_005457	chr1	299713978	300000000	Protein trichome birefringence-like 32	584.666	211.93	-1.46578	3.21e-81	806	445.88	-0.853926	1.23e-29	Down
K0326Y_005470	chr1	300078580	300082437	ts6,tasselseed6	692	343.867	-1.00783	7.79e-42	777.232	341	-1.18787	2.19e-47	Down
K0326Y_005533	chr1	302118187	302119605	GIL1 (GRAVITROPIC IN THE LIGHT)	84.7	44.6159	-0.922656	0.00244	63.1108	34.4928	-0.882528	0.0127	Down
K0326Y_005547	chr1	302589397	302596372	Carbohydrate-binding X8 domain superfamily protein	19.8	3.96167	-2.31621	5.89e-06	36.3934	17.8135	-1.03268	0.026	Down
K0326Y_005560	chr1	303128687	303133394	DUF4378 domain protein	153.3	83.5496	-0.874478	1.79e-07	195.786	126.77	-0.62766	0.000462	Down
K0326Y_005567	chr1	303203311	303203844	Uncharacterized protein	115.723	74.2673	-0.636093	0.000107	305.99	133.466	-1.19708	6.11e-15	Down
K0326Y_005632	chr1	305191806	305194452	B-cell receptor-associated protein 31-like containing protein	393	153.632	-1.35367	1.78e-29	274	174.932	-0.645757	2.86e-06	Down
K0326Y_005653	chr1	305639765	306000000	Retrovirus-related Pol polyprotein from transposon TNT 1-94	118.252	44.3544	-1.41007	3.89e-16	163.987	90.9586	-0.853767	1.1e-06	Down
K0326Y_029482	chr10	4238793	4240000	RING-H2 finger protein ATL47	60.7	36.9097	-0.712589	0.0102	34.8	14.5254	-1.26064	0.000831	Down
K0326Y_029537	chr10	5522279	5523436	Pentatricopeptide repeat-containing protein	52	29.7076	-0.813701	0.0102	49.3	23.8118	-1.05873	0.00366	Down
K0326Y_029548	chr10	6271776	6272417	NDR1/HIN1-like 1	962.929	270	-1.83387	5.82e-110	405.813	247.191	-0.705738	2.45e-12	Down
K0326Y_029556	chr10	6547019	6552357	Transcription factor LHW	111	47.6925	-1.22286	8.84e-12	87.7	42.6742	-1.03691	2.38e-06	Down
K0326Y_029557	chr10	6740000	6741190	RNA helicase	516.712	87.8059	-2.55967	3.04e-116	240.281	147.257	-0.704732	2.76e-08	Down
K0326Y_029577	chr10	7282704	7284488	Pentatricopeptide repeat-containing protein	47.107	26.1649	-0.847085	0.00409	28.8246	14.5064	-1.01648	0.011	Down
K0326Y_029606	chr10	8600057	8602045	gata8,C2C2-GATA-transcription	742	443.006	-0.745158	2.26e-16	416	171.677	-1.27929	2.33e-29	Down
K0326Y_029652	chr10	10369696	10371629	Amino acid permease 2	27.982	3.00966	-3.25267	1.22e-09	35.3	10.1633	-1.80845	0.000178	Down
K0326Y_029741	chr10	15416166	15400000	Zinc finger BED domain-containing protein DAYSLEEPER	158.07	3.95802	-5.32114	4.76e-46	47.4194	28.1284	-0.760387	0.00799	Down
K0326Y_029809	chr10	22284716	22289908	Triacylglycerol lipase	11.8	4.98767	-1.23831	0.0137	48.925	17.2629	-1.50764	0.000224	Down
K0326Y_029851	chr10	25200000	25234123	rRNA-processing protein FYV7	173	110.411	-0.647	5.82e-05	187.52	104.21	-0.849401	1.55e-06	Down
K0326Y_029853	chr10	25263328	25300000	Flavonol reductase/cinnamoyl-CoA reductase	101	0	-9.78	1.39e-15	130.178	0	-9.30009	6.18e-14	Down
K0326Y_029904	chr10	30407722	30411402	zmm1,Zea	184	103.934	-0.822527	6.92e-08	296.666	115.742	-1.36006	9.57e-18	Down
K0326Y_029971	chr10	37005316	37000000	Thioredoxin domain-containing protein PLP3B	18	0	-7.28897	1.06e-08	68.0635	28.8237	-1.24025	0.00183	Down
K0326Y_030060	chr10	50606626	50600000	GDU1	51	24.9452	-1.03605	0.000655	83.3364	11.2178	-2.86572	1.95e-14	Down
K0326Y_030159	chr10	59887993	59893111	Probable potassium transporter 11	1380.48	844.631	-0.709453	1.33e-28	687.033	451.321	-0.607351	1.33e-14	Down
K0326Y_030195	chr10	63647987	63700000	Uncharacterized protein	201	99.0734	-1.01724	3.16e-07	26.2294	4.69253	-2.44029	8.01e-07	Down
K0326Y_030203	chr10	64533523	64534452	wrky67,WRKY-transcription	18.8	8.26931	-1.17821	0.0233318	28.4	9.40873	-1.60364	0.00409777	Down
K0326Y_030288	chr10	70771438	70775073	myb155,MYB-transcription	458	194.136	-1.23908	1.72e-43	664	214.038	-1.63439	5.54e-64	Down
K0326Y_030311	chr10	73295367	73300000	Rubredoxin family protein	238	108.162	-1.13565	1.52e-13	104.894	66.7649	-0.644687	0.00158	Down
K0326Y_030307	chr10	73360452	73361873	RING/U-box superfamily protein	40.8178	18.6173	-1.12133	0.000136	130.547	34.2036	-1.94116	1.53e-12	Down
K0326Y_030319	chr10	74010456	74012914	DNAJ heat shock family protein	34.9	22.3529	-0.635101	0.0093405	249.689	108.461	-1.20343	1.26e-12	Down
K0326Y_030322	chr10	74194475	74200515	Alpha/beta-Hydrolases superfamily protein	305.369	174	-0.811587	6.07e-11	214	88.0718	-1.27462	1.45e-16	Down
K0326Y_030340	chr10	75461341	75461957	cellular_component:GO:0016021//integral component of membrane;	56.4	34.6902	-0.700499	0.0157835	55.0062	14.5805	-1.92059	8.57e-08	Down
K0326Y_030371	chr10	78151374	78152055	bap3b,basal	74	3.66421	-4.37331	6.55e-20	41.9596	19.09	-1.14033	0.00825	Down
K0326Y_030382	chr10	78460492	78500000	MYB-related transcription factor	134	84.5221	-0.661492	0.000496	132	86.8221	-0.589926	0.00610968	Down
K0326Y_030393	chr10	79752395	79753232	Uncharacterized protein	858	567.539	-0.597098	1.17e-15	1245.49	443.179	-1.49095	6.49e-78	Down
K0326Y_030406	chr10	80650603	80656316	chr156,chromatin	291.248	92.1649	-1.6606	1.02e-41	197.698	118.051	-0.738886	2.32e-07	Down
K0326Y_030410	chr10	80660627	80664749	Calcium/calmodulin-regulated receptor-like kinase 1	283.639	145.52	-0.963257	1.54e-12	192.56	124.261	-0.62125	0.00013	Down
K0326Y_030404	chr10	80716160	80700000	Disease resistance protein RPM1	10.6	0.65212	-4.08184	0.000140711	12.8495	2.38473	-2.34629	0.00977	Down
K0326Y_030475	chr10	83647415	83700000	Non-specific serine/threonine protein kinase	123.803	40.4299	-1.61668	2.24e-14	62.2651	32.8377	-0.939	0.000591	Down
K0326Y_030528	chr10	86095234	86096746	mybr33,MYB-related-transcription	34.3	17.2162	-0.993029	0.00345	68.1791	20.9723	-1.70575	9.23e-07	Down
K0326Y_030552	chr10	87858089	87900000	Lipopolysaccharide-modifying protein	44.4	21.391	-1.05016	0.00446	44.9259	10.2857	-2.11585	2.24e-06	Down
K0326Y_030568	chr10	88213668	88217479	Double-stranded RNA-binding protein 3	356.896	160.956	-1.14651	2.61e-23	313.112	191.735	-0.712051	3.11e-08	Down
K0326Y_030612	chr10	92438888	92500000	UNC93-like protein 2	63.234	26.7669	-1.24109	1.32e-06	57.3165	15.1256	-1.91194	7.54e-09	Down
K0326Y_030621	chr10	93027504	93030411	Basic salivary proline-rich protein 2	210.224	120.515	-0.800226	1e-09	241.667	135.629	-0.834932	5.55e-09	Down
K0326Y_030619	chr10	93210706	93214834	OSJNBa0089E12Uncharacterized protein13-like protein	354	167.566	-1.07388	2.38e-25	343.996	187.8	-0.873253	3.54e-14	Down
K0326Y_030703	chr10	97901449	97904417	Uncharacterized protein	287.479	148.501	-0.955583	7.29e-17	365.612	201.307	-0.861778	1.03e-12	Down
K0326Y_030712	chr10	98579151	98581022	Glycosyltransferase	78.0921	36.6862	-1.08365	3.32e-06	99.5757	59.6937	-0.74312	0.00303	Down
K0326Y_030737	chr10	100268525	100274782	mmp16,	115.704	33.4356	-1.78938	3.27e-12	53.8	21.3519	-1.31048	7.08e-05	Down
K0326Y_030747	chr10	100602280	100606454	Uncharacterized protein	308	199.382	-0.629147	5.87e-08	346.416	184.143	-0.914377	5.15e-13	Down
K0326Y_030811	chr10	105977200	106000000	Protein XRI1	179	114.887	-0.642822	9.77e-07	271.318	91.2348	-1.57054	3.59e-27	Down
K0326Y_030810	chr10	106331512	106332988	Glycosyl hydrolase family protein with chitinase insertion domain	136	7.96681	-4.07188	8.66e-35	43.1	10.5888	-2.04305	2.25e-07	Down
K0326Y_030821	chr10	106941979	107000000	Transcription factor FER-LIKE IRON DEFICIENCY-INDUCED TRANSCRIPTION FACTOR	48.1	0	-8.70946	2.56e-11	9.49474	2.38473	-1.90534	0.0292	Down
K0326Y_030854	chr10	108982620	109000000	OSJNBa0055C08Uncharacterized protein12-like protein	30.6026	10.9474	-1.47	8.53e-06	136.646	30.1381	-2.16321	1.27e-14	Down
K0326Y_030862	chr10	109405520	109415922	cellular_component:GO:0005737//cytoplasm;	41.6	25.6687	-0.698246	0.0158	56.2018	32.2606	-0.807336	0.00988	Down
K0326Y_030901	chr10	111688891	111689193	putative protein phosphatase 2C 40 isoform 2	20.4	9.92943	-1.05585	0.0123	50.5258	6.19893	-3.00694	8.31e-10	Down
K0326Y_030895	chr10	112000000	112000000	Formate dehydrogenase chloroplastic/mitochondrial	118	0.401	-8.15	3.49e-14	34.42	15.0283	-1.2298	0.00139	Down
K0326Y_030916	chr10	112449613	112453571	Serine/threonine-protein kinase KIPK	412.3	109.106	-1.92043	6.61e-76	318.424	168.878	-0.913395	1.24e-15	Down
K0326Y_030915	chr10	112859760	112860254	Ferredoxin	114	58.6754	-0.952485	1.59e-09	295.982	154.852	-0.931568	6.27e-11	Down
K0326Y_030947	chr10	114851642	114854468	Aluminum-activated malate transporter 1	61.0015	2.2799	-4.73715	2.23e-21	92.567	19.3171	-2.25946	2.59e-13	Down
K0326Y_030975	chr10	116759209	116763225	Uncharacterized protein	96.0594	51.612	-0.902049	2.5e-07	170.433	104.885	-0.702538	4.99e-05	Down
K0326Y_031015	chr10	118338370	118000000	Smr (Small MutS Related) domain-containing protein	87.9	38.6847	-1.18774	4.59e-09	124	53.5907	-1.21411	1.31e-08	Down
K0326Y_031045	chr10	119603211	119610759	lox7,lipoxygenase7	30.7313	9.52077	-1.69474	9.75e-06	47.3719	24.0157	-0.999901	0.00979	Down
K0326Y_031073	chr10	120240277	120244849	Probable protein phosphatase 2C 40	158.856	102.166	-0.640178	1.95e-05	205.251	104.7	-0.972179	1.69e-09	Down
K0326Y_031166	chr10	124235466	124000000	Hapless 8	1275.27	572.995	-1.15462	5.54e-83	2232.21	712.117	-1.64809	2.35e-157	Down
K0326Y_031212	chr10	125462207	125463232	Wax synthase isoform 1	121	71.2111	-0.759031	0.0132	28.0203	5.02023	-2.44099	3.59e-06	Down
K0326Y_031217	chr10	126000000	126000000	Inactive LRR receptor-like serine/threonine-protein kinase BIR2	258.9	146.563	-0.819279	9.95e-12	192.481	111.176	-0.792	6.41e-08	Down
K0326Y_031285	chr10	128473538	128478326	Calmodulin-binding receptor-like cytoplasmic kinase 3	242	151.17	-0.684894	2.11e-09	484	248.011	-0.960699	8.43e-18	Down
K0326Y_031358	chr10	131459195	131000000	Endosomal targeting BRO1-like domain-containing protein	207.97	117.714	-0.817352	0.000245	248.942	116.775	-1.0918	2.68e-06	Down
K0326Y_031369	chr10	132113994	132116036	L-type lectin-domain containing receptor kinase VUncharacterized protein9	398.843	160.749	-1.30797	1.15e-33	516.831	244.556	-1.0839	3.5e-22	Down
K0326Y_031424	chr10	133787171	134000000	gata19,C2C2-GATA-transcription	221	118.931	-0.899204	5.57e-12	213.709	106.404	-1.00162	2.2e-11	Down
K0326Y_031432	chr10	134000000	134075455	Protein kinase G11A	739.248	305.54	-1.27613	3.77e-67	407.053	228.052	-0.827128	1.18e-18	Down
K0326Y_031461	chr10	134000000	134400844	mybr111,MYB-related-transcription	43.5	3.98593	-3.45816	3.02e-14	16.9519	3.81559	-2.18018	0.000442	Down
K0326Y_031516	chr10	136429701	136000000	ocl2,outer	38.6	12.2571	-1.6556	0.00102	6.71009	0.375905	-4.04991	0.00484	Down
K0326Y_031533	chr10	136992812	137000000	Syntaxin-81	278	101.486	-1.45212	9.88e-34	280	171.517	-0.700676	4.7e-08	Down
K0326Y_031663	chr10	141178887	141185097	Core-2/I-branching beta-16-N-acetylglucosaminyltransferase family protein	196.364	108.244	-0.859767	3.47e-12	218	143.376	-0.605795	9.43e-06	Down
K0326Y_031689	chr10	141917300	142000000	OSJNBa0070C17Uncharacterized protein17-like protein	46.4	13.4284	-1.78257	2.4e-09	48.4295	30.6402	-0.673067	0.0386	Down
K0326Y_031708	chr10	142932365	142941520	SIT4 phosphatase-associated family protein	374	108.431	-1.7893	5.38e-51	151.727	86.6808	-0.800104	3.39e-07	Down
K0326Y_031716	chr10	142942641	143000000	Bromodomain containing protein	206	62.8661	-1.71698	3.75e-22	64.1667	36.0539	-0.831181	0.001	Down
K0326Y_031924	chr10	147710708	147712111	Putative homeodomain-like transcription factor superfamily protein	77.8	50.9535	-0.60922	0.00408	76.4662	39.7424	-0.934288	0.000161	Down
K0326Y_005865	chr2	1713579	1720000	BTB/POZ domain-containing protein	34.4	19.5744	-0.818	0.00231	93.5618	29.9829	-1.63766	1.03e-10	Down
K0326Y_005891	chr2	1876829	1880000	Phytosulfokine receptor 1	123.978	37.6251	-1.72054	5.54e-23	217.707	132	-0.718499	7.54e-06	Down
K0326Y_005894	chr2	1894389	1900000	Auxin response factor 3	420.163	267.871	-0.65135	1.08e-13	611.734	353.309	-0.789813	3.23e-18	Down
K0326Y_005889	chr2	2059603	2060000	Trihelix transcription factor ASR3	109	45.7462	-1.25063	1.28e-05	181.081	119.139	-0.609466	0.0480341	Down
K0326Y_006049	chr2	5227427	5228425	Plant-specific domain TIGR01627 family protein	196	107.967	-0.860693	1.53e-10	555	214.584	-1.3741	1.03e-27	Down
K0326Y_006076	chr2	5874655	5877594	Acyl-CoA N-acyltransferase (NAT) superfamily protein	18.4475	0.2	-6.37	3.21e-07	162.917	104.177	-0.645008	0.000357177	Down
K0326Y_006108	chr2	6847047	6850584	ENTH/VHS family protein	462.86	274	-0.753657	3.94e-17	502.454	333.107	-0.587614	1.69e-09	Down
K0326Y_006130	chr2	7255668	7257694	Pentatricopeptide repeat-containing protein mitochondrial	69.93	45.5058	-0.619477	0.0151	134	76.6942	-0.801252	0.0016	Down
K0326Y_006223	chr2	9881937	9882609	Probable lipid transfer	332	182.333	-0.865533	1.65e-06	142.34	57.6917	-1.28793	5.47e-09	Down
K0326Y_006240	chr2	10100000	10095962	F-box/kelch-repeat protein	1102.84	316	-1.80274	4.94e-115	447.968	281.15	-0.667751	5.09e-12	Down
K0326Y_006324	chr2	12760833	12800000	Putative peptidyl-tRNA hydrolase PTRHD1	112	59.1273	-0.919851	0.00499	123.8	64.8845	-0.933318	0.00786	Down
K0326Y_006333	chr2	13162828	13200000	thx4,Trihelix-transcription	715	427.522	-0.739635	1.16e-22	1002.5	627.482	-0.675991	3.02e-18	Down
K0326Y_006349	chr2	14508260	14509364	Peroxidase	9.03	2.62891	-1.76965	0.0438	18.3	1.28068	-3.98672	0.000568	Down
K0326Y_006409	chr2	18597909	18601270	Dof zinc finger protein DOF2Uncharacterized protein5	440	88.5929	-2.31515	3.31e-90	501	137.08	-1.87849	3.48e-55	Down
K0326Y_006411	chr2	18716322	18720039	G2-like transcription factor (Fragment)	10.2	2.10721	-2.29702	0.00881	11.3	1.60699	-2.89398	0.00889157	Down
K0326Y_006525	chr2	22381042	22400000	DeSI-like protein	72.2	37.6223	-0.941697	2.43e-06	125.544	58.7875	-1.10128	4.7e-08	Down
K0326Y_006544	chr2	23370995	23374805	gata5,C2C2-GATA-transcription	132	64.8045	-1.0268	2.14e-09	92.0307	60.6244	-0.609933	0.00446	Down
K0326Y_006548	chr2	23849722	23900000	dbb2,double	16.6	7.39617	-1.17867	0.00671	78.9426	4.26564	-4.1564	1.95e-15	Down
K0326Y_006557	chr2	24032180	24033877	gata11,C2C2-GATA-transcription	511	280.339	-0.866353	3.6e-11	1020	433.107	-1.24252	1.32e-21	Down
K0326Y_006604	chr2	26326037	26326681	Integral membrane protein	14.3	1.60048	-3.12295	1.95e-06	142.642	77.436	-0.891262	0.0187	Down
K0326Y_006623	chr2	27239842	27200000	Uncharacterized protein	61.9	26.1431	-1.24882	1.76e-08	478.897	152.092	-1.6558	1.68e-22	Down
K0326Y_006724	chr2	31208420	31208824	Uncharacterized protein	47.1	25.2813	-0.895025	0.00316	143.847	25.0095	-2.5257	1.52e-16	Down
K0326Y_006760	chr2	35114262	35100000	biological_process:GO:0006355//regulation of transcription, DNA-templated;GO:0006351//transcription, DNA-templated;cellular_component:GO:0005634//nucleus;molecular_function:GO:0003677//DNA binding;	35.2	0.226068	-7.29841	4.39e-09	53.2485	34.0233	-0.659185	0.0359243	Down
K0326Y_006953	chr2	45219691	45200000	biological_process:GO:0009793//embryo development ending in seed dormancy;cellular_component:GO:0009507//chloroplast;	116.251	18.6422	-2.63625	5.02e-20	57.8372	19.345	-1.59781	3.46e-06	Down
K0326Y_007126	chr2	52900000	52900000	NAD(P)-binding Rossmann-fold superfamily protein	102	57.9266	-0.810983	0.00178	127.058	71.4259	-0.826974	0.00285	Down
K0326Y_007189	chr2	55718211	55719071	Uncharacterized protein	33.1	13.4948	-1.30431	0.00492479	67.6411	21.0459	-1.66412	0.000373	Down
K0326Y_007251	chr2	59355237	59357322	Glutathione S-transferase TCHQD	93.8	28.8517	-1.70436	1.42e-16	63.1	38.4196	-0.720699	0.00410306	Down
K0326Y_007275	chr2	60873593	60900000	Acetyltransferase At1g77540	99.8	62.6468	-0.663342	0.00147268	425.496	249.268	-0.773349	4.28e-05	Down
K0326Y_007289	chr2	61514767	61534698	Nicotinate phosphoribosyltransferase-like protein	156.038	83.9835	-0.895475	6.12e-06	89.5395	38.2555	-1.22578	9.25e-07	Down
K0326Y_007315	chr2	64094759	64095781	UPF0496 protein	11.7	5.66648	-1.0606	0.0185	90.7032	46.8985	-0.946392	0.00144	Down
K0326Y_007322	chr2	64400000	64404428	SWIb domain-containing protein	507	296.326	-0.772504	6.21e-18	538.979	298.376	-0.85482	2.99e-18	Down
K0326Y_007326	chr2	65235105	65237858	ALMT1	36.2	5.9888	-2.58968	1.48e-12	159.471	54.6947	-1.5415	1.27e-09	Down
K0326Y_007403	chr2	70296780	70298120	Spermidine hydroxycinnamoyl transferase	611.43	362.426	-0.754351	2.53e-15	276	59.0824	-2.23775	3.78e-49	Down
K0326Y_007412	chr2	70963886	70968928	hak1,potassium	151.706	41.2485	-1.87665	2.35e-25	102.131	57.0011	-0.837574	6.43e-05	Down
K0326Y_007430	chr2	73000000	72963362	Trihelix transcription factor ASR3	115	49.8229	-1.20667	7.83e-11	144.542	47.6161	-1.60088	1.31e-14	Down
K0326Y_007499	chr2	81633862	81636566	Leucine-rich repeat protein kinase family protein	22.3	0.827842	-4.74459	1.51e-09	333.281	8.05391	-5.4093	2.38e-48	Down
K0326Y_007505	chr2	81934316	81900000	F-box protein	16.3	0.800543	-4.3048	9.76e-07	20.7477	8.33201	-1.33332	0.0284	Down
K0326Y_007620	chr2	95000000	95000000	Protein NDL2	192	0.199984	-9.74478	2.47e-15	99.2	0	-8.90678	1.06e-12	Down
K0326Y_007685	chr2	104556942	105000000	Glutathione S-transferase T3	52.4	13.5091	-1.95053	3.22e-08	34.987	0	-7.40604	7.24e-09	Down
K0326Y_007700	chr2	106038190	106042167	Beta-expansin 1a	182	117.868	-0.630431	0.000331	171	58.6864	-1.53513	3.57e-14	Down
K0326Y_007745	chr2	111903630	111906604	02g0745300 protein	86.3	0.200591	-8.59038	5.05e-12	54.5	0	-8.04542	2.17e-10	Down
K0326Y_007746	chr2	111911530	111912820	Ypt/Rab-GAP domain of gyp1p superfamily protein	30.2648	5.94	-2.35618	0.0014	15.3418	0	-6.21921	1.74e-05	Down
K0326Y_007756	chr2	113854819	114000000	ko01100:Metabolic pathways|Metabolism;Global and overview maps||ko01110:Biosynthesis of secondary metabolites|Metabolism;Global and overview maps||ko01230:Biosynthesis of amino acids|Metabolism;Global and overview maps||ko01200:Carbon metabolism|Metabolism;Global and overview maps||ko00710:Carbon fixation in photosynthetic organisms|Metabolism;Energy metabolism||ko00030:Pentose phosphate pathway|…	176	0.601167	-8.14188	4.06e-21	99.0616	0.326306	-7.9458	1.65e-10	Down
K0326Y_007772	chr2	114000000	114495819	Cystathionin beta synthase protein	67	28.6915	-1.222	7.35e-07	86.6536	29.403	-1.54696	1.49e-08	Down
K0326Y_007768	chr2	114713673	115000000	prh10,protein	1340	436.457	-1.61908	1.83e-07	2383.88	1310	-0.860907	0.0100596	Down
K0326Y_007831	chr2	120827593	120834992	ABC transporter B family member 19	117.338	24.9608	-2.23108	2.46e-15	8.88599	1.02852	-3.0034	0.00286922	Down
K0326Y_007852	chr2	122479360	122488083	Werner Syndrome-like exonuclease	76	44.2719	-0.77558	0.00247	45.6143	24.6664	-0.87902	0.00784	Down
K0326Y_007858	chr2	123159172	123000000	Transmembrane-like protein	261	151.59	-0.784959	0.000448	122.869	25.1666	-2.29606	9.56e-16	Down
K0326Y_007894	chr2	125239023	125000000	Protein REDUCED WALL ACETYLATION 3	69.7639	27.1928	-1.35954	1.85e-06	47.8	1.9319	-4.67892	1.12e-10	Down
K0326Y_008085	chr2	148417255	148421549	bzip23,bZIP-transcription	95.6	36.7855	-1.37107	4.15e-12	145.426	87.4875	-0.738933	0.000192	Down
K0326Y_008104	chr2	150829145	151000000	Zinc finger (MYND type) family protein / programmed cell death 2 C-terminal domain-containing protein	71.8771	0.452	-7.43	1.68e-11	32.0819	17.0664	-0.940374	0.0482	Down
K0326Y_008142	chr2	153591066	154000000	Heavy metal-associated isoprenylated plant protein 32	8540	2707.47	-1.65689	9.25e-108	2500	1428.61	-0.80717	1.34e-23	Down
K0326Y_008314	chr2	166145092	166000000	Mediator of RNA polymerase II transcription subunit 33A	219.624	111.817	-0.974467	2.26e-15	302.604	185.646	-0.702468	3.42e-08	Down
K0326Y_008346	chr2	168863659	169000000	DNA-directed RNA polymerases II IV and V subunit 3	1220	406.005	-1.5876	6.73e-129	888.059	488.599	-0.85922	8.13e-32	Down
K0326Y_008336	chr2	169000000	168686911	cyc11,cyclin11	74.1	44.6239	-0.73223	0.0106	72.6294	35.8273	-1.03595	0.00117546	Down
K0326Y_008477	chr2	177179675	177000000	S-adenosyl-L-methionine-dependent methyltransferase superfamily protein	51.2	2.25564	-4.48917	1.96e-14	12.2179	3.56343	-1.73185	0.0146	Down
K0326Y_008472	chr2	177208030	177214445	Serine/threonine protein phosphatase 2A regulatory subunit	63.0816	31.0665	-1.0189	1.32e-05	68.0001	31.163	-1.1219	3.01e-05	Down
K0326Y_008499	chr2	179313074	179000000	Histone-lysine N-methyltransferase ASHH3	90.4	59.1008	-0.615421	0.00628	64.0518	38.8451	-0.726674	0.00890854	Down
K0326Y_008545	chr2	181383798	181385643	Glycosyltransferase	265	85.3038	-1.63999	1.83e-29	217	122.097	-0.833366	2.05e-07	Down
K0326Y_008579	chr2	183427462	183000000	ASC1-like protein 1	56.3	33.1282	-0.756901	0.00177	70.7678	20.4504	-1.79127	6.7e-10	Down
K0326Y_008790	chr2	193556740	193558384	hb54,Homeobox-transcription	107	32.522	-1.70994	1.47e-10	47	22.0986	-1.09788	0.00148651	Down
K0326Y_008912	chr2	197000000	197244645	Peroxidase	96.8	57.3829	-0.757579	0.000741	65.4	39.9649	-0.682384	0.0148	Down
K0326Y_009051	chr2	202094755	202000000	Pollen-specific kinase partner protein	232.419	71.7635	-1.70027	5.63e-39	294.987	186.724	-0.657228	3e-07	Down
K0326Y_009062	chr2	202604249	203000000	nlp17,NLP-transcription	320.165	29.2516	-3.45692	2.57e-92	202.971	63.982	-1.65339	1.97e-22	Down
K0326Y_009139	chr2	205141574	205143187	Core-2/I-branching beta-16-N-acetylglucosaminyltransferase family protein	23.9202	5.59	-2.09525	1.77e-07	66.8179	39.5376	-0.756421	0.0182345	Down
K0326Y_009143	chr2	205240623	205241093	Glycine-rich protein	158	30.6869	-2.36053	9.95e-30	384.325	71.3259	-2.43315	5.67e-35	Down
K0326Y_009258	chr2	210855664	211000000	Protein LAZ1	66.8	34.7517	-0.935025	4.01e-05	98.3565	47.4668	-1.03573	1.5e-05	Down
K0326Y_009280	chr2	211724891	211727996	Protein DETOXIFICATION	729.921	202.781	-1.84966	2.24e-114	969.477	476.468	-1.02176	2.98e-38	Down
K0326Y_009293	chr2	212043925	212048812	Glutamate receptor	183.498	118.496	-0.630103	3.95e-06	151.25	80.0615	-0.9015	5.48e-08	Down
K0326Y_009302	chr2	212098272	212100813	Glucose-6-phosphate/phosphate translocator 2 chloroplastic	47.5778	10.0524	-2.25148	4.06e-12	56.2939	29.2302	-0.960994	0.00279	Down
K0326Y_009359	chr2	213549893	214000000	psb29,photosystem	18.2	0	-7.30336	1.71e-08	26.096	4.26564	-2.56728	4.98e-05	Down
K0326Y_009384	chr2	214376477	214380196	cellular_component:GO:0016021//integral component of membrane;	274	69.8826	-1.96625	6.18e-32	206.007	84.045	-1.30017	2.16e-12	Down
K0326Y_009393	chr2	215111426	215000000	mkkk27,MAP	368.426	154.529	-1.25647	3.12e-21	105.246	68.5689	-0.61463	0.00139	Down
K0326Y_009448	chr2	216634871	216638008	ARM repeat superfamily protein	39.2	23.987	-0.711755	0.0164	118	38.4637	-1.61636	4.57e-09	Down
K0326Y_009474	chr2	217616364	218000000	lbd14,LBD-transcription	32.6	1.53031	-4.46677	1.26e-10	36.1413	12.4438	-1.56997	0.00276	Down
K0326Y_009528	chr2	219371555	219372883	Protein PYRICULARIA ORYZAE RESISTANCE 21	359	222.918	-0.688289	1.05e-07	210.006	80.9916	-1.35002	1.15e-16	Down
K0326Y_009636	chr2	222454884	222000000	gbptf6,GeBP-transcription	134	81.2305	-0.719512	0.00264	148	78.7928	-0.89434	0.000481	Down
K0326Y_009640	chr2	222461652	222463747	Cytochrome P450 CYP709C14	61.3	24.9068	-1.29902	7.67e-06	35.0905	5.92222	-2.56105	6.33e-08	Down
K0326Y_009628	chr2	222480651	222482729	Cytochrome P450 CYP709C14	10.1	1.60169	-2.6339	0.0304022	2.62511	0	-3.67294	0.0474	Down
K0326Y_009753	chr2	225882336	226000000	Ribosome biogenesis NSA2-like protein	1680	615.194	-1.44955	3.7e-116	1150	697.141	-0.725893	2.86e-25	Down
K0326Y_009747	chr2	225972116	226000000	p-loop containing nucleoside triphosphate hydrolase superfamily protein	73.7	0	-9.31922	2.5e-14	94.9395	46.4151	-1.02403	7.17e-06	Down
K0326Y_009769	chr2	226430683	226000000	Protein ENHANCED DISEASE RESISTANCE 4	27.7	3.30772	-3.0551	1.05e-10	27.1758	13.1993	-1.02767	0.017	Down
K0326Y_009874	chr2	230319781	230000000	Protein NRT1/ PTR FAMILY 1Uncharacterized protein2	56.7385	13	-2.11606	2.67e-11	55.0635	31.1139	-0.836507	0.0137	Down
K0326Y_009981	chr2	234401637	234404935	grftf15,GRF-transcription	108	18.7793	-2.52407	5.32e-22	54.7	33.8508	-0.691765	0.0253	Down
K0326Y_009979	chr2	234504555	235000000	DUF724 domain-containing protein 2	820	357.496	-1.20064	4.67e-33	469.842	243.139	-0.952625	2.03e-16	Down
K0326Y_009973	chr2	234588406	234589477	Uncharacterized protein	230	34.6611	-2.73236	3.15e-32	44.5106	15.1535	-1.57609	4.94e-06	Down
K0326Y_009977	chr2	235000000	234599682	Uncharacterized protein	315	38.7724	-3.02436	1.33e-55	28.0492	11.9654	-1.20039	0.00105	Down
K0326Y_009986	chr2	235020826	235023177	Glycosyltransferase	18.3	2.25381	-3.01025	2.63e-07	46.5906	16.1078	-1.55462	0.000375	Down
K0326Y_010009	chr2	235998053	236000000	Obtusifoliol 14-alpha demethylase	216	61.8624	-1.80544	4.01e-25	146	46.0336	-1.65801	3.46e-15	Down
K0326Y_010164	chr2	240844658	241000000	Wall-associated kinase	10.6	2.6823	-1.98271	0.00467	11.7976	3.88835	-1.55817	0.0488	Down
K0326Y_010209	chr2	242078281	242080833	Disease resistance protein RGA2	169	53.4515	-1.65515	3.94e-22	101	63.7799	-0.662603	0.00148431	Down
K0326Y_010276	chr2	244313101	244000000	pan2,pangloss2	558.014	292.618	-0.931985	1.93e-18	180.563	111.604	-0.677031	4.46e-06	Down
K0326Y_010321	chr2	244869978	244876674	MAPKKK5	60.1	40.2089	-0.585451	0.0305	53.627	30.5697	-0.813508	0.0103	Down
K0326Y_010314	chr2	245000000	245095241	UDP-glucuronic acid decarboxylase 1	36	0	-8.28785	2.52e-11	104.374	57.2625	-0.858283	0.00313	Down
K0326Y_010318	chr2	245253826	245273089	Urease	70.9023	45.1624	-0.648796	0.00176	61.9836	40.6241	-0.614314	0.0163	Down
K0326Y_010451	chr3	1747268	1751600	arftf7,ARF-transcription	1088.41	377.529	-1.52805	3.78e-111	456	268.224	-0.763407	6.87e-18	Down
K0326Y_010479	chr3	1948100	1950000	Serine/threonine-protein kinase AGC1-5	123.678	11.9267	-3.36249	2.14e-36	127.317	30.3546	-2.06	3.23e-16	Down
K0326Y_010491	chr3	2736511	2738229	Uncharacterized protein	11.7045	0	-6.65836	2.58e-07	65.4821	20.9004	-1.6406	0.000122391	Down
K0326Y_010538	chr3	4271292	4273765	SPOROCYTELESS-like EAR-containing protein 2	44.9877	2.75873	-4.05238	1.07e-16	64.874	16.5111	-1.98242	2.46e-08	Down
K0326Y_010563	chr3	4571288	4573506	Transmembrane protein	20.8	0.401183	-5.65273	8.51e-07	34.8	14.0257	-1.32527	0.0119	Down
K0326Y_010595	chr3	5235130	5240000	Early nodulin 20	316	50.1394	-2.6495	4.4e-60	219.401	128.356	-0.775229	3.72e-06	Down
K0326Y_010616	chr3	5364672	5373615	MADS-box transcription factor 3	64	29.8993	-1.09353	2.32e-05	67.5855	39.1408	-0.784561	0.00711	Down
K0326Y_010680	chr3	8268663	8270000	Zinc finger CCCH domain-containing protein 59	427	241.779	-0.818839	1.53e-18	472.219	297.794	-0.672225	2.84e-11	Down
K0326Y_010853	chr3	15657569	15700000	Zinc finger, C3HC4 type family protein	245	122.096	-1.00594	3.74e-20	373	235.255	-0.664768	1.33e-09	Down
K0326Y_010887	chr3	17355245	17400000	Fasciclin-like arabinogalactan protein 11	13.6	3.30469	-2.0322	0.00477	25.9741	5.86707	-2.13553	0.00356988	Down
K0326Y_010925	chr3	18582469	18582918	Histone H2B	2140	1176.26	-0.862961	2.4e-51	1230	781.002	-0.654929	3.76e-23	Down
K0326Y_010995	chr3	21657016	21662909	Uncharacterized protein	435	216.059	-1.01059	3.1e-20	609.656	310.083	-0.968028	9.19e-18	Down
K0326Y_011018	chr3	23141162	23147343	LEAF RUST 10 DISEASE-RESISTANCE LOCUS RECEPTOR-LIKE PROTEIN KINASE-like 1Uncharacterized protein2	41.3	14.2885	-1.52545	3.7e-05	30.8	13.8959	-1.13142	0.0116179	Down
K0326Y_011056	chr3	24810453	24800000	I-Branching enzyme	19.9	0	-7.4287	2.54e-08	28.3776	5.01606	-2.46632	0.000432	Down
K0326Y_011069	chr3	25463081	25468235	Uncharacterized protein	41.8576	17.926	-1.22396	0.00395	16.9345	4.08674	-2.04592	0.00169747	Down
K0326Y_011074	chr3	25989257	25992503	Metal tolerance protein 10	27.2039	12.58	-1.10947	0.0222	14.4401	1.82993	-2.96359	0.000501	Down
K0326Y_011224	chr3	35814821	35800000	Glycosyltransferase family 61 protein	140	65.1074	-1.09982	1.19e-10	212.572	61.2348	-1.78123	1.14e-21	Down
K0326Y_011233	chr3	36100000	36124374	Enolase-phosphatase E1	30.5	16.0493	-0.936	0.0265	27.1746	12.3223	-1.14995	0.0212	Down
K0326Y_011266	chr3	38227288	38200000	Zinc finger protein ZPR1 homolog	67	0	-9.18648	7.45e-13	43.5	3.89112	-3.43338	6.8e-08	Down
K0326Y_011270	chr3	38348613	38400000	ko04141:Protein processing in endoplasmic reticulum|Genetic Information Processing;Folding, sorting and degradation||ko03060:Protein export|Genetic Information Processing;Folding, sorting and degradation||	9.82181	1.82715	-2.39605	0.000653	20.3351	6.62305	-1.6053	0.00927	Down
K0326Y_011307	chr3	40282050	40287672	c3h12,C3H-transcription	194.834	112.746	-0.788235	5.33e-13	687.253	334.581	-1.03422	2.12e-29	Down
K0326Y_011350	chr3	42963668	42965005	ggh2,geranylgeranyl	84.2	48.1895	-0.809679	9.44e-05	298	79.5054	-1.91371	5.57e-23	Down
K0326Y_011404	chr3	47073096	47074541	Presenilin	85.8	29.2132	-1.54769	1.79e-09	80.7869	49.9554	-0.690085	0.01693	Down
K0326Y_011401	chr3	47219211	47200000	RING/U-box superfamily protein	60.8199	10.9	-2.46394	9.57e-18	140.554	43.3527	-1.68737	2.3e-12	Down
K0326Y_011412	chr3	47419193	47437661	Glucosidase 2 subunit beta	1136.97	734.23	-0.631452	1.71e-17	331.774	196.427	-0.75838	5.63e-13	Down
K0326Y_011410	chr3	47836935	47840423	dof8,C2C2-Dof-transcription	84.3	47.3527	-0.834015	7.29e-05	70.1	27.1531	-1.35591	3.17e-07	Down
K0326Y_011424	chr3	48524763	48528298	CO(2)-response secreted protease	287.271	30.0352	-3.26059	3.08e-67	95.1879	42.5323	-1.15567	1.88e-07	Down
K0326Y_011447	chr3	51283239	51291396	Protein ZINC INDUCED FACILITATOR-LIKE 1	116.798	18.4	-2.66	1.93e-32	169.216	72.2682	-1.23699	4e-10	Down
K0326Y_011485	chr3	54822843	54800000	sbp24,SBP-transcription	251.922	149.406	-0.755748	3.95e-12	343.053	145.725	-1.23951	3.13e-25	Down
K0326Y_011551	chr3	60138809	60145911	Dual specificity protein phosphatase PHS1	136.436	74.5057	-0.870785	2.79e-07	120.287	79.9401	-0.595259	0.0028	Down
K0326Y_011639	chr3	69200000	69200000	Putative F-box protein At5g55150	380	89.3081	-2.09088	3.96e-86	882.496	383.316	-1.19977	3.06e-41	Down
K0326Y_011669	chr3	71709305	71714112	Protein LOW PSII ACCUMULATION 1 chloroplastic	121.575	75.1016	-0.691172	8.04e-06	301.757	181.588	-0.731542	3.43e-07	Down
K0326Y_011672	chr3	72635195	72640694	Acyltransferase-like protein chloroplastic	105.047	68.5476	-0.61641	0.000973	127.975	46.4225	-1.46826	5.22e-12	Down
K0326Y_011676	chr3	72825382	72832621	NAD(P)-binding Rossmann-fold superfamily protein	76.9	50.0132	-0.618134	0.0139984	93.1111	53.1688	-0.800496	0.00319312	Down
K0326Y_011754	chr3	87700000	87685388	Glucose-inhibited division family A protein	177	1.40292	-6.92279	5.26e-34	212	131.758	-0.686004	2.24e-05	Down
K0326Y_011823	chr3	99557384	99559067	Uncharacterized protein	77.7	0	-9.4001	2.11e-13	3.91128	0	-4.25855	0.00341	Down
K0326Y_011866	chr3	105551471	105551854	Uncharacterized protein	43.7141	0	-8.56894	2.5e-11	23.0926	6.02281	-1.94579	0.00152	Down
K0326Y_011871	chr3	106775172	106792818	26S proteasome non-ATPase regulatory subunit 8	171	0	-10.5349	4.13e-18	291.977	0	-10.5	1.28e-17	Down
K0326Y_011931	chr3	114271053	114272246	Uncharacterized protein	163.918	66.6719	-1.30031	2.31e-15	72.8653	44.5096	-0.707587	0.00193306	Down
K0326Y_012015	chr3	122100048	122000000	wrky110,WRKY-transcription	244	148.457	-0.71616	7.48e-10	299.115	158.31	-0.916298	4.36e-13	Down
K0326Y_012025	chr3	123040565	123051421	E3 ubiquitin protein ligase DRIP2	346	198.716	-0.801507	8.09e-11	165.313	64.0483	-1.36227	9.58e-16	Down
K0326Y_012073	chr3	128920736	128925870	Chaperone DnaJ-domain superfamily protein	306	113.455	-1.43247	1.78e-20	222.289	132.302	-0.750591	1.6e-05	Down
K0326Y_012079	chr3	129661227	130000000	arftf9,ARF-transcription	654.595	315.69	-1.05311	1.82e-38	351.138	209.844	-0.74732	5.28e-13	Down
K0326Y_012129	chr3	133370732	133000000	myb6,MYB-transcription	20.4	6.0428	-1.76066	0.000178	28.4	14.5764	-0.967726	0.0475	Down
K0326Y_012141	chr3	134121181	134123336	ARM repeat superfamily protein	170	0	-10.5259	5.15e-18	122	78.5435	-0.634186	0.00309	Down
K0326Y_012283	chr3	143078212	143000000	Glycosyltransferase	65.3	3.05557	-4.39253	3.34e-18	15.1071	5.42119	-1.52824	0.0116	Down
K0326Y_012292	chr3	143481341	143493138	Carboxypeptidase	11.0342	0.826627	-3.71393	2.03e-05	62.7	15.2535	-2.02326	8.81e-06	Down
K0326Y_012300	chr3	144488783	144494456	MADS box protein	201	94.5758	-1.08736	4.47e-10	345.386	138.581	-1.31055	1.08e-13	Down
K0326Y_012306	chr3	145362559	145364134	myb51,MYB-transcription	25.7	6.66458	-1.94966	6.24e-06	55.9139	29.7039	-0.925138	0.0204	Down
K0326Y_012380	chr3	149862985	149867212	bzip8,bZIP-transcription	168	53.7011	-1.6427	1.83e-16	166.224	106.411	-0.645921	0.00285073	Down
K0326Y_012385	chr3	150304122	150304694	NDR1/HIN1-like 1	33.584	3.13	-3.4255	1.82e-09	14.4346	2.15762	-2.70668	0.000829	Down
K0326Y_012414	chr3	152106557	152000000	Transcription factor LUX	45.9	0.42666	-6.78519	1.24e-09	98.5	18.4142	-2.43865	1.09e-08	Down
K0326Y_012416	chr3	152130497	152000000	Drought-induced 19	58.8	18.6309	-1.6662	3.76e-15	261.513	139.189	-0.901136	2.67e-10	Down
K0326Y_012442	chr3	152921854	152924928	incw8,invertase	70.2266	26.2935	-1.42251	1.38e-07	39.9388	19.0705	-1.05517	0.00272	Down
K0326Y_012542	chr3	159925876	159928823	cko2,cytokinin	76.2824	37.0183	-1.03641	2.85e-06	166.102	53.3	-1.6354	1.15e-13	Down
K0326Y_012565	chr3	161613728	162000000	Potassium transporter 3	1325.42	875.905	-0.598057	1.01e-27	897.203	422.09	-1.08862	3.9e-56	Down
K0326Y_012597	chr3	163315963	163000000	betl10,basal	951	290.75	-1.70942	4.4e-60	415.551	103.68	-1.9872	7.64e-49	Down
K0326Y_012616	chr3	164000000	164061303	Protein kinase superfamily protein	389	188.781	-1.04	1.53e-25	540.524	119	-2.17957	9.52e-76	Down
K0326Y_012671	chr3	166698809	166710361	Uncharacterized protein	101.625	47.6852	-1.09167	4.26e-06	47.121	30.388	-0.638635	0.0479	Down
K0326Y_012674	chr3	167359403	167000000	F-box protein	165	85.9369	-0.943359	6.73e-09	313.696	78.0106	-2.02647	1.31e-31	Down
K0326Y_012706	chr3	168490327	168000000	ko03013:RNA transport|Genetic Information Processing;Translation	145	47.3139	-1.61805	8.47e-23	267.717	135.507	-0.98924	1.21e-10	Down
K0326Y_012710	chr3	168881226	168887501	sps2,sucrose	476.002	138.804	-1.78032	2.7e-78	773.27	393.402	-0.973866	5.01e-28	Down
K0326Y_012797	chr3	174821379	174824401	bhlh132,bHLH-transcription	52.5	23.4715	-1.1533	4.55e-06	160.154	101.5	-0.668245	0.00308	Down
K0326Y_012842	chr3	176941312	176952291	Transmembrane protein 62	565	96.4097	-2.55322	7.15e-83	71.0443	27.4003	-1.40323	2.61e-09	Down
K0326Y_012872	chr3	178768675	178772828	Alpha/beta-Hydrolases superfamily protein	410.671	274	-0.58498	1.58e-11	388.195	233.026	-0.730646	3.41e-13	Down
K0326Y_012931	chr3	180999317	181003503	Chloride channel protein	11.2114	0.400575	-4.75769	2.93e-05	39.622	19.1159	-1.04359	0.014	Down
K0326Y_013086	chr3	187849351	187851680	Uncharacterized protein	201.286	110.088	-0.867169	1.67e-11	279.358	158.265	-0.820951	1.07e-09	Down
K0326Y_013138	chr3	190000000	189907120	SLT1 protein	293.257	188.586	-0.63663	4.37e-09	456.393	274.98	-0.735111	3.11e-11	Down
K0326Y_013188	chr3	192139123	192141322	2-oxoglutarate (2OG) and Fe(II)-dependent oxygenase superfamily protein	175.033	45.7492	-1.93821	3.4e-40	357.721	82.8477	-2.10428	9.49e-50	Down
K0326Y_013215	chr3	193325387	193000000	RING-H2 finger protein ATL74	166	12.5254	-3.71975	2.25e-47	261.106	74.1815	-1.8167	1.67e-18	Down
K0326Y_013250	chr3	195042253	195052197	Leucine-rich repeat protein kinase family protein	161.204	31.4818	-2.3578	4.15e-45	261.77	171.186	-0.611448	1.55e-05	Down
K0326Y_013361	chr3	198843048	198848131	hb118,Homeobox-transcription	220.595	69.212	-1.67488	1.23e-34	418	278.582	-0.590563	2.49e-06	Down
K0326Y_013378	chr3	199496405	199504121	Serine/threonine-protein kinase	1436.84	93.4326	-3.93563	0	475.713	261.977	-0.860526	4.71e-20	Down
K0326Y_013473	chr3	205868051	205870606	Peptide transporter PTR2	270	27.712	-3.27908	4.68e-82	282.357	105.11	-1.43717	6.12e-22	Down
K0326Y_013477	chr3	206063542	206000000	Protein CHLORORESPIRATORY REDUCTION 7 chloroplastic	12.5	3.48284	-1.829	0.00453	14.1466	2.63272	-2.43888	0.00269	Down
K0326Y_013541	chr3	208370912	208000000	DNA-binding WRKY	21.4	3.65552	-2.52493	3.48e-06	22.7123	8.0553	-1.52498	0.00735	Down
K0326Y_013692	chr3	215000000	214944334	mkkk55,MAP	413	127.417	-1.69811	1.57e-41	113.891	42.632	-1.4333	1.93e-13	Down
K0326Y_013697	chr3	215021610	215023919	cah3,carbonic	58.9	20.7282	-1.5035	3.13e-06	26.5845	10.4141	-1.38619	0.00219	Down
K0326Y_013711	chr3	215441691	215443160	Glycosyltransferase	171	65.3392	-1.38849	1.44e-15	12.3	3.18614	-1.87479	0.0022	Down
K0326Y_013759	chr3	217093515	217095088	Uncharacterized protein	67.8523	4.33434	-3.96308	2.63e-16	74.1597	32.3135	-1.21131	0.00488	Down
K0326Y_013787	chr3	218328916	218331008	thi2,thiamine	3241.94	541.322	-2.58209	4.37e-263	1643.74	849.085	-0.951971	5.03e-34	Down
K0326Y_013836	chr3	220102068	220000000	Actin binding protein family	836	538.04	-0.635488	1.27e-19	1050.49	432.834	-1.27776	2.62e-62	Down
K0326Y_013848	chr3	220567466	221000000	DUF630 family protein	418	265.072	-0.656876	4.64e-15	445.153	232.944	-0.932219	1.91e-22	Down
K0326Y_013870	chr3	221043192	221000000	Rbcl rna s1-binding domain protein1	43.2	26.6579	-0.685885	0.0335	50.1811	27.7979	-0.859955	0.0160774	Down
K0326Y_013976	chr3	223704159	223704776	Probable inactive receptor kinase At2g26730	228	145.76	-0.643705	0.00318	324	171.233	-0.922134	3.42e-05	Down
K0326Y_013979	chr3	224792304	224802688	GDSL esterase/lipase	223.567	95.9	-1.21758	1.54e-16	153.13	99.2	-0.638241	0.000295	Down
K0326Y_014055	chr3	227329033	227348818	ABC transporter B family member 9	136.561	83.2566	-0.71406	4.22e-06	82.4521	46.6218	-0.816817	0.000105332	Down
K0326Y_014185	chr4	1219001	1226183	Uncharacterized protein	224	122.897	-0.864652	1.42e-11	417.271	256.146	-0.705914	1.99e-08	Down
K0326Y_014234	chr4	1403541	1404053	Uncharacterized protein	78	22.7126	-1.78963	5.16e-11	77.0499	47.6481	-0.700788	0.019	Down
K0326Y_014277	chr4	2016146	2020000	Uncharacterized protein	119	78.4348	-0.598495	0.00175	108.874	60.8482	-0.832957	0.00015	Down
K0326Y_014307	chr4	3350000	3353921	Nuclear pore complex protein NUP107	63.1431	21.1	-1.57347	2.78e-10	141.295	31.8	-2.15569	7.38e-18	Down
K0326Y_014319	chr4	3834888	3840000	Disease resistance protein RGA2	177	1.0533	-7.41131	1.25e-28	382.273	236.503	-0.691928	2.68e-07	Down
K0326Y_014574	chr4	15465761	15470624	Uncharacterized protein	50.2812	19.0812	-1.40656	7.34e-09	212.05	101.11	-1.07681	1.7e-08	Down
K0326Y_014737	chr4	25250759	25300000	bhlh130,bHLH-transcription	1020	156.579	-2.69487	3.57e-227	1041.66	575.881	-0.85778	1.05e-28	Down
K0326Y_014784	chr4	27952697	27957073	O-Glycosyl hydrolase family 17 protein	21.244	3.61144	-2.5724	1.98e-06	35.2446	16.2302	-1.12883	0.0228	Down
K0326Y_014819	chr4	29500959	29500000	Transcription factor GTE7	497	292.619	-0.766178	8.5e-14	651.011	345.473	-0.914783	1.34e-17	Down
K0326Y_014872	chr4	32800000	32756033	sig5,Sigma70-like-transcription	52.5	19.4539	-1.43556	4.77e-07	85.219	28.1766	-1.60395	5.75e-08	Down
K0326Y_014971	chr4	38577573	38580958	Monodehydroascorbate reductase 1 peroxisomal	639.89	264.6	-1.27579	1.84e-27	193	127.78	-0.598371	0.000114	Down
K0326Y_015021	chr4	41747233	41700000	Pre-mRNA-splicing factor cwc15	286	56.5953	-2.33887	3.99e-81	607.176	0	-11.5218	2.42e-21	Down
K0326Y_015060	chr4	44204462	44200000	G-type lectin S-receptor-like serine/threonine-protein kinase SD2-5	10.9509	2.2	-2.2615	0.000447	43.1395	11.92	-1.83439	0.000225	Down
K0326Y_015077	chr4	44543076	44544998	Glyoxylate reductase	33.1	8.82518	-1.92	4.51e-06	57.3	25.5935	-1.17	0.00459	Down
K0326Y_015114	chr4	49195199	49199421	Bifunctional nuclease 2	188.564	118.015	-0.675326	3.84e-06	296.694	170.074	-0.80478	7.02e-08	Down
K0326Y_015149	chr4	53000000	53000000	Ubiquitin-protein ligase/ zinc ion binding protein	104	54.0094	-0.945709	7.52e-05	32.9761	18.4123	-0.832769	0.0213	Down
K0326Y_015153	chr4	53370581	53400000	two-component response regulator ORR31	44.9163	12.3638	-1.86483	3.85e-06	39.4122	17.5919	-1.16836	0.0102999	Down
K0326Y_015155	chr4	53801894	53800000	Ferredoxin-related	244	107.902	-1.17864	2.07e-18	147.205	54.9543	-1.43434	1.38e-15	Down
K0326Y_015202	chr4	57375102	57400000	cmos:111430087/5e-07/zinc finger protein 346-like; K13203 zinc finger RNA-binding protein	276	98.6119	-1.48651	1.97e-16	40.5356	20.4796	-1.01021	0.00117	Down
K0326Y_015216	chr4	58462206	58500000	Nuclear pore complex protein NUP43	217	115.695	-0.906066	1.69e-09	136.028	84.9626	-0.673723	0.000285	Down
K0326Y_015232	chr4	60202101	60203915	Alpha/beta-Hydrolases superfamily protein	269.212	42.1058	-2.67282	5.84e-26	174.384	90.4883	-0.952931	0.000472	Down
K0326Y_015234	chr4	60434866	60451304	60S ribosomal protein L18a-2	151	23.4913	-2.69261	2.4e-25	31.4	16.7845	-0.864892	0.021689	Down
K0326Y_015238	chr4	60896818	60900000	tcrr1,transfer	40.6	18.2677	-1.15236	0.0021	23.7	8.93363	-1.41203	0.0048	Down
K0326Y_015415	chr4	68888493	68891367	mybr20,MYB-related-transcription	203	84.2881	-1.26259	8.19e-29	690.561	213.266	-1.69501	2.68e-67	Down
K0326Y_015447	chr4	70242766	70200000	probable inactive leucine-rich repeat receptor kinase XIAO	405.662	243.763	-0.733412	1.03e-11	181.746	95.7206	-0.918556	4.44e-10	Down
K0326Y_015461	chr4	71300000	71317175	Calmodulin binding protein	1390	569.426	-1.28286	1.01e-82	2535.25	1087.24	-1.22281	1.68e-77	Down
K0326Y_015482	chr4	71814761	71800000	Histone-lysine N-methyltransferase, H3 lysine-9 specific SUVH5	41.7449	18.4	-1.18	1.59e-05	87.7835	24.6873	-1.83491	4.45e-11	Down
K0326Y_015491	chr4	72113078	72100000	UPF0503 protein chloroplastic	58.9	32.365	-0.874141	0.000171	164.605	107.606	-0.611843	0.00451	Down
K0326Y_015518	chr4	75249334	75250854	Oxidoreductase	33.8	4.50945	-2.894	2.83e-12	101.86	26.1	-1.97855	2e-10	Down
K0326Y_015558	chr4	78879962	78881498	HMG-Y-related protein A	289	189.675	-0.60669	0.00048	301.333	162.076	-0.903	8.56e-07	Down
K0326Y_015579	chr4	80558086	80560854	bhlh40,bHLH-transcription	228	110.368	-1.04448	0.000189876	179	109.421	-0.712406	0.022234	Down
K0326Y_015628	chr4	84729780	84700000	Protein NRT1/ PTR FAMILY 1Uncharacterized protein2	61.9426	28.4	-1.12322	7.63e-06	108.087	59.2	-0.861554	0.000626	Down
K0326Y_015630	chr4	84850572	84854868	Protein DETOXIFICATION	41.978	9.22454	-2.19507	1.54e-11	43.5741	21.6536	-0.998145	0.00287	Down
K0326Y_015699	chr4	92800000	92840868	Isoamylase 1 chloroplastic	21.7	7.22348	-1.61852	1.01e-06	377.124	134.773	-1.48718	1.98e-21	Down
K0326Y_015746	chr4	97502469	97505228	Carbohydrate-binding X8 domain superfamily protein	53.4	14.637	-1.86848	3.05e-09	41.6	17.515	-1.2658	0.000635087	Down
K0326Y_015821	chr4	113262583	113000000	Leucine-rich repeat (LRR) family protein	19	6.3912	-1.56426	0.000734	47.2865	23.3408	-1.02695	0.0165	Down
K0326Y_015833	chr4	114220675	114223240	40S ribosomal protein S4-3	36.2186	1.03	-5.13	7.2e-06	15.252	1.1291	-3.77314	0.00569654	Down
K0326Y_015834	chr4	114288004	114000000	Homeodomain-like superfamily protein	992.485	635.209	-0.645105	5.07e-34	1193.8	741.874	-0.686294	3.99e-33	Down
K0326Y_015882	chr4	119355897	119356350	Uncharacterized protein	12.4	0.400575	-4.90521	2.14e-05	29.3577	6.173	-2.28685	5.16e-05	Down
K0326Y_015886	chr4	119850759	119851976	F-box/kelch-repeat protein SKIP20	375.925	11.4	-5.02134	2.48e-65	773.422	373.414	-1.05	8.87e-06	Down
K0326Y_016059	chr4	134798021	135000000	DUF2431 domain protein	58.7	2.25624	-4.6893	3.76e-11	6.23849	0.426893	-3.9606	0.00793774	Down
K0326Y_016115	chr4	140220737	140000000	Long-chain-alcohol oxidase	304.856	84.607	-1.85182	3.5e-46	468.841	178.71	-1.39369	5.41e-28	Down
K0326Y_016198	chr4	145922465	145937131	krp1,kinesin-related	762.525	471.805	-0.691969	1.09e-22	850.169	493.688	-0.781961	1.67e-24	Down
K0326Y_016264	chr4	150713957	150716083	GRAS transcription factor	218	101.946	-1.10034	2.62e-16	391.982	143	-1.46	1.04e-26	Down
K0326Y_016315	chr4	152394675	152399580	Serine/threonine-protein kinase WNK8	1661.79	796.645	-1.06019	5.84e-87	1255.87	813.634	-0.627134	3.23e-25	Down
K0326Y_016316	chr4	152619792	152622570	dof17,C2C2-Dof-transcription	13.1	1.20233	-3.40942	5.03e-06	109	13.8463	-2.95936	3.35e-11	Down
K0326Y_016330	chr4	153836918	153837397	RING/U-box superfamily protein	35.8944	17	-1.06	0.00205	132.039	77.2	-0.784	0.0138644	Down
K0326Y_016444	chr4	159150891	159151277	Uncharacterized protein	36.4	10.2904	-1.81688	0.00197	9.96086	0.753199	-3.74046	0.00382	Down
K0326Y_016461	chr4	159525764	160000000	Imidazole glycerol phosphate synthase hisHF chloroplastic	14.1	0	-6.93211	1.66e-06	7.53561	0.652611	-3.37925	0.0209	Down
K0326Y_016479	chr4	159997746	159998150	molecular_function:GO:0003677//DNA binding;	51.7	26.0737	-0.998099	0.000399	69.3216	19.7222	-1.83067	1.35e-08	Down
K0326Y_016677	chr4	170000000	169640164	5'-3' exoribonuclease 3	170	79.6401	-1.09257	8.56e-08	60.9147	31.8114	-0.935046	0.000869722	Down
K0326Y_016769	chr4	173825789	173836133	jmj6,JUMONJI-transcription	48.7102	20.8034	-1.22909	1.42e-06	139.192	87.8771	-0.654596	0.00394535	Down
K0326Y_016762	chr4	173841175	174000000	Uncharacterized protein	50	0.200591	-7.80154	5.53e-09	3.26272	0	-3.99457	0.00925031	Down
K0326Y_016768	chr4	173860958	173941191	jmj9,JUMONJI-transcription	28.4001	8.77058	-1.71316	1.31e-06	125.71	69.9524	-0.841777	0.00261	Down
K0326Y_016767	chr4	173975126	174000000	jmj2,JUMONJI-transcription	1304.38	676.461	-0.949047	1.28e-47	1548.93	896.364	-0.788	6.88e-31	Down
K0326Y_016771	chr4	174318128	174324065	gata4,C2C2-GATA-transcription	266	141.874	-0.902579	2.89e-10	252.359	131.62	-0.943148	2.82e-09	Down
K0326Y_016772	chr4	174366268	174000000	Quinone oxidoreductase PIG3	218	60.3268	-1.85368	4.41e-27	67.6	37.4078	-0.867506	0.000378	Down
K0326Y_016881	chr4	178532207	179000000	Fatty-acid-binding protein 2	187	101.666	-0.878355	2.98e-09	183.147	119.164	-0.623864	0.00018761	Down
K0326Y_016934	chr4	180719907	180720647	Uncharacterized protein	97.6	36.3104	-1.42447	8.67e-09	131.121	71.4885	-0.879115	0.000682	Down
K0326Y_017013	chr4	183918106	184000000	CL171_2,	131.435	79.1065	-0.730132	4.13e-06	163.599	98.9346	-0.725675	2.38e-05	Down
K0326Y_017104	chr4	186970475	187000000	Vacuolar protein sorting-associated protein 32 homolog 1	251	145.805	-0.785022	3.94e-12	277.206	157.53	-0.812326	9.75e-11	Down
K0326Y_017088	chr4	187012155	187015767	scro1,scarecrow1	120.11	64.4816	-0.89665	0.0012	151.197	77.6621	-0.9696	0.000898	Down
K0326Y_017099	chr4	187151964	187154710	Probable apyrase 3	16.495	0	-7.1656	1.36e-08	87.221	10.8118	-3.0133	9.29e-15	Down
K0326Y_017124	chr4	187754288	187761095	Non-specific serine/threonine protein kinase	2002.81	377.453	-2.40694	0	477.283	208.053	-1.19215	1.1e-40	Down
K0326Y_017158	chr4	188674234	188677903	Grancalcin	252	162.821	-0.629015	5.5e-08	467	309.603	-0.587488	2.82e-07	Down
K0326Y_017161	chr4	189069319	189000000	Strictosidine synthase 3	36.7	1.85385	-4.29579	1.37e-15	153.186	91.8	-0.742207	0.000981	Down
K0326Y_017293	chr4	194269184	194272646	c2,colorless2	26.0695	1.25329	-4.38982	1.08e-09	55.2407	25.7418	-1.09759	0.0154	Down
K0326Y_017431	chr4	199539050	200000000	omt4,Caffeoyl	54.8	28.4244	-0.950395	0.000242	132	75.7236	-0.805677	0.00109	Down
K0326Y_017450	chr4	200063971	200000000	Protein ENHANCED DOWNY MILDEW 2	361	82.4969	-2.12523	2.53e-53	118.016	35.2062	-1.76408	1.56e-17	Down
K0326Y_017505	chr4	203339983	203342762	mlks2,Maize	247	134.54	-0.877334	9.4e-09	181.206	71.1821	-1.34315	2.24e-13	Down
K0326Y_017651	chr4	212999353	213000007	Uncharacterized protein	57.7	11.2802	-2.35565	4.31e-13	62.9144	32.9725	-0.937164	0.00426	Down
K0326Y_017659	chr4	213940438	214000000	GTP-binding protein ERG	47.6	14.4625	-1.72529	1.83e-08	135.861	47.9248	-1.50509	4.14e-08	Down
K0326Y_017671	chr4	214765698	214767314	Amino acid permease 2	65.5785	22.7292	-1.52553	1.16e-08	92.5	58.1956	-0.67357	0.0155	Down
K0326Y_017702	chr4	217000000	217472292	tubtf3,TUB-transcription	1714.5	942.472	-0.86408	3.45e-55	1780	1175.01	-0.598386	1.82e-24	Down
K0326Y_017700	chr4	217601202	218000000	Uncharacterized protein	31.2	14.7327	-1.08703	0.00532	66.0027	36.7103	-0.864052	0.0270782	Down
K0326Y_017712	chr4	218000000	217914215	Probable mediator of RNA polymerase II transcription subunit 26c	584	381.507	-0.612744	2.26e-13	491	297.203	-0.718298	8.4e-14	Down
K0326Y_017745	chr4	221201265	221203664	A Predicted transposase	12.8363	6.41303	-0.991728	0.0305671	41.5315	12.6445	-1.7134	2.67e-05	Down
K0326Y_017792	chr4	223000000	223000000	cpp4,CPP-transcription	202.802	110	-0.879343	1.4e-13	282.585	151	-0.907112	3.94e-13	Down
K0326Y_017807	chr4	223685592	223688732	Catalytic/ ligase	19.8	0	-7.42	6.92e-09	11.4877	0.427	-4.84216	0.000378913	Down
K0326Y_017834	chr4	224844115	225000000	cbl4,calcineurin	383	163.532	-1.22862	2.28e-32	239.513	51.0084	-2.21548	2.58e-44	Down
K0326Y_017870	chr4	225495094	225496515	Glycosyltransferase	34.1	15.4202	-1.1583	0.00203	62.1	14.8035	-2.06484	2.56e-07	Down
K0326Y_017882	chr4	225504172	225505608	Glycosyltransferase	173	64.8536	-1.41622	4.26e-25	384	78.9144	-2.28689	3.56e-57	Down
K0326Y_017914	chr4	226492334	226000000	Probable ADP-ribosylation factor GTPase-activating protein AGD14	29.4	8.42582	-1.81745	2.42e-06	14.573	2.80884	-2.29995	0.0006	Down
K0326Y_017977	chr4	228000000	227965959	Acid phosphatase/vanadium-dependent haloperoxidase related	76.3593	49.6	-0.623	0.00131273	128.046	74.4735	-0.784436	6.75e-05	Down
K0326Y_017988	chr4	228688650	228697205	Uncharacterized protein	76.3909	42.2067	-0.855613	5.63e-05	46.3729	23.4877	-0.966723	0.000953041	Down
K0326Y_018021	chr4	229000000	229290940	Purine permease	946	319.938	-1.56	5.7e-117	939.092	596.457	-0.654479	1.54e-20	Down
K0326Y_018011	chr4	229032127	229049897	Glutamate synthase 2 [NADH], chloroplastic	21.6958	8.57363	-1.33991	0.00455	13.3102	4.94331	-1.44874	0.0273	Down
K0326Y_018039	chr4	229744851	229747601	Protein MALE DISCOVERER 2	74.6	11.4256	-2.70544	5.9e-21	53.9	30.5062	-0.821186	0.00651	Down
K0326Y_018110	chr4	231213109	231000000	Tetratricopeptide repeat (TPR)-like superfamily protein	61.7	30.7057	-1.01243	0.000884	46.7469	17.9915	-1.4015	0.000166306	Down
K0326Y_018135	chr4	231460073	231465282	Protein CHUP1 chloroplastic	124.59	75.4314	-0.721169	5.16e-05	95.8648	54.0774	-0.839315	0.000113	Down
K0326Y_018170	chr4	233614187	234000000	Steroid nuclear receptor ligand-binding	10.4	1.10426	-3.30185	1.99e-05	48	19.4918	-1.2935	0.00119	Down
K0326Y_018310	chr4	241377735	241383374	Glycerophosphodiester phosphodiesterase GDPDL7	364.903	2.00288	-7.45486	4.9e-56	314.419	202.167	-0.637939	6.88e-07	Down
K0326Y_018356	chr4	242806090	243000000	Gamma-thionins family protein	339	202.857	-0.74217	2.06e-12	598.987	215.218	-1.47989	1.78e-41	Down
K0326Y_018357	chr4	242811113	243000000	Defensin-like protein 6	1060	371.956	-1.50864	1.43e-82	669.234	251.685	-1.40952	3.12e-51	Down
K0326Y_018478	chr4	246000000	245667034	Formate dehydrogenase chloroplastic/mitochondrial	246.509	0.4	-9.21	4.27e-18	69.063	19.0942	-1.85973	9.51e-10	Down
K0326Y_018489	chr4	246000898	246000000	Bax inhibitor 1	31.6	12.4993	-1.31292	5.36e-05	138	51.5359	-1.41495	1.3e-07	Down
K0326Y_018547	chr4	248000000	248031250	Senescence-induced receptor-like serine/threonine-protein kinase	31.7055	4.13	-2.94	5.66e-06	16.3	4.11736	-2.07836	0.00911	Down
K0326Y_018579	chr4	248074041	248000000	Nucleic acid binding protein	449	277.118	-0.696962	2.13e-19	628.701	400.157	-0.65063	5.78e-16	Down
K0326Y_018610	chr5	962000	968000	Hydroxyproline-rich glycoprotein family protein	44	22.2316	-0.977502	0.00194	85.1568	39.9246	-1.09475	0.000515	Down
K0326Y_018669	chr5	1583165	1590000	bige1,big	48.9547	21.3227	-1.20287	0.00013	208.899	74.3416	-1.50392	1.04e-07	Down
K0326Y_018655	chr5	1803094	1810000	Carbohydrate-binding X8 domain superfamily protein	10.6	5.69135	-0.905736	0.0388483	194.085	41.9028	-2.20324	1.97e-20	Down
K0326Y_018716	chr5	2431386	2455902	CRAL/TRIO domain containing protein	1005.14	336	-1.58331	6.98e-119	654.862	388.561	-0.75	1.38e-21	Down
K0326Y_018715	chr5	2778855	2780000	CASP-like protein	74.3	31.0584	-1.26065	7.96e-06	107.978	44.0507	-1.28495	1.28e-05	Down
K0326Y_018834	chr5	4108075	4115458	Guanylate-binding family protein	63.4	20.7573	-1.60817	3.03e-11	89.8	44.1147	-1.03146	2.24e-05	Down
K0326Y_018848	chr5	4570000	4575983	cdpk18,calcium	57.7	30.2427	-0.922334	0.000164	83.4845	41.8774	-1.00811	9.77e-05	Down
K0326Y_018884	chr5	5081599	5080000	gbptf19,GeBP-transcription	584	348.608	-0.744788	1.64e-18	475.977	248.52	-0.936739	3.79e-21	Down
K0326Y_018943	chr5	5922237	5924682	BTB/POZ domain-containing protein	334.203	179.661	-0.896427	5.96e-15	396	149.282	-1.39879	4.18e-28	Down
K0326Y_018932	chr5	6264391	6270000	Zinc finger protein AZF2	32.6	8.34392	-1.96263	3.59e-08	78.6971	33.3234	-1.23569	6.08e-05	Down
K0326Y_018958	chr5	6422911	6430000	Orphans transcription factor (Fragment)	236.27	86.207	-1.45516	5.37e-07	765	346.923	-1.14121	9.88e-05	Down
K0326Y_019034	chr5	7638803	7642225	wrky113,WRKY-transcription	566.13	360.833	-0.650482	2.22e-17	495.32	327.508	-0.592699	2.51e-11	Down
K0326Y_019061	chr5	8699507	8700000	Thioredoxin superfamily protein	86.1	19.6178	-2.1286	7.1e-21	98.8737	49.548	-0.998115	8.9e-06	Down
K0326Y_019172	chr5	12093729	12099001	ers14,ethylene	418.642	176.216	-1.24652	7.45e-23	70.7	39.3169	-0.834598	0.000141	Down
K0326Y_019329	chr5	16499828	16500000	am1,ameiotic1	143.025	56.3536	-1.34683	3.53e-16	167.559	55.9346	-1.5937	1.38e-17	Down
K0326Y_019362	chr5	18319918	18323889	RBR-type E3 ubiquitin transferase	283	162.647	-0.796261	6.22e-12	301	150.488	-1.00685	7.35e-15	Down
K0326Y_019380	chr5	18984921	19000000	BTB/POZ domain-containing protein NPY2	63.959	40.6572	-0.651515	0.0225	56.161	35.0457	-0.675002	0.0435212	Down
K0326Y_019406	chr5	19759391	19800000	Zinc finger CCHC-type profileUncharacterized protein	264.101	5.44102	-5.60832	2.43e-68	53.4717	17.8659	-1.58466	4.47e-08	Down
K0326Y_019428	chr5	20645958	20649063	Myb domain protein 101	797	487.945	-0.708217	8.47e-23	976.838	456.481	-1.1013	1.85e-45	Down
K0326Y_019483	chr5	23176871	23181040	Probable serine protease EDA2	252.811	91.3793	-1.46738	5.79e-22	93.4868	52.6915	-0.82374	8.32e-05	Down
K0326Y_019512	chr5	25131431	25133748	Pentatricopeptide repeat-containing protein mitochondrial	522	297.352	-0.812255	1.13e-18	251	164.882	-0.608546	5.46e-07	Down
K0326Y_019642	chr5	31449743	31453496	Uncharacterized protein	99.3	54.3962	-0.87235	7.41e-05	54.4545	24.5427	-1.15182	9.67e-05	Down
K0326Y_019650	chr5	32756756	32758539	Orphans transcription factor	141.685	81.2481	-0.805671	7.67e-07	200.258	80.1951	-1.32715	3.78e-14	Down
K0326Y_019681	chr5	34719292	34721718	Uncharacterized protein	128.802	51.0313	-1.33806	4.05e-14	153.118	99.7258	-0.610208	0.0012	Down
K0326Y_019706	chr5	35510634	35513678	Calcium-transporting ATPase	14.1578	6.84334	-1.03583	0.00844	192.28	97.8492	-0.98048	1.13e-05	Down
K0326Y_019704	chr5	35574216	35578180	3-ketoacyl-CoA synthase	8.72104	2.88046	-1.56708	0.00887729	58.3794	5.74611	-3.37575	7.6e-11	Down
K0326Y_019736	chr5	36921110	36923026	Dof-type zinc finger DNA-binding family protein	20.8	1.22902	-4.05695	1.22e-07	32.7	10.2871	-1.66185	0.00375	Down
K0326Y_019860	chr5	45246075	45251177	RNA-binding (RRM/RBD/RNP motifs) family protein	737.036	466.473	-0.658721	5.12e-16	849	527.311	-0.687942	1.43e-15	Down
K0326Y_019888	chr5	46666037	46671967	nactf111,NAC-transcription	52.9	1.02843	-5.66964	1.17e-14	24.2757	11.1918	-1.11736	0.0218	Down
K0326Y_019886	chr5	46760947	46764050	Beta-14-N-acetylglucosaminyltransferase family protein	97.6785	42.8	-1.18717	1.04e-07	120.21	49.1197	-1.28962	9.12e-08	Down
K0326Y_019927	chr5	47559833	47567796	mtr:MTR_2g036080/8e-08/PPR containing plant-like protein; K17964 leucine-rich PPR motif-containing protein, mitochondrial	123	67.3042	-0.87009	7.03e-06	59.1766	37.2316	-0.633891	0.0177	Down
K0326Y_019944	chr5	49158664	49200000	Ternary complex factor MIP1-like	155	86.0141	-0.847396	1.07e-09	167.287	78.164	-1.10394	6.19e-12	Down
K0326Y_020013	chr5	52956883	52957365	Uncharacterized protein	10.8	1.65447	-2.68482	0.000199	25.3887	8.22864	-1.63077	0.00555833	Down
K0326Y_020045	chr5	55087549	55100000	ARM repeat superfamily protein	78.7727	29.1036	-1.43946	3.33e-10	103.529	55.575	-0.898219	0.000164	Down
K0326Y_020061	chr5	56096178	56100000	Squamosa promoter-binding-like protein 12	68.7	39.2717	-0.805328	0.000293639	59.3999	27.7057	-1.1093	5.62e-05	Down
K0326Y_020098	chr5	58335404	58300000	srs4,SHI/STY	15.5195	5.91	-1.37	0.00127	252.838	40.3117	-2.65648	4.84e-21	Down
K0326Y_020308	chr5	69049260	69100000	Probable ubiquitin-conjugating enzyme E2 23	260	5.31181	-5.58797	6.65e-69	177.414	50.0384	-1.83009	1.63e-20	Down
K0326Y_020336	chr5	70268494	70300000	Nuclear pore complex protein NUP35	25.3	1.95697	-3.73818	8.68e-08	12.9242	2.80884	-2.13966	0.00819378	Down
K0326Y_020379	chr5	72263747	72276105	Ribose-phosphate pyrophosphokinase	1211.52	481.395	-1.33027	5.48e-97	514.89	335.439	-0.618147	6.72e-14	Down
K0326Y_020401	chr5	73338828	73339340	mmp58,	34	13.075	-1.37689	0.0446	278	50.8311	-2.45581	0.000137	Down
K0326Y_020459	chr5	76500000	76500000	BR-signaling kinase 3	152	31.7835	-2.25	1.53e-34	104.045	67.7948	-0.60901	0.00272895	Down
K0326Y_020451	chr5	76728735	76733526	sbp27,SBP-transcription	107	64.0366	-0.731789	1.26e-05	170.826	82.2535	-1.05871	1.06e-09	Down
K0326Y_020464	chr5	77039581	77048021	arftf20,ARF-transcription	512.088	185.465	-1.46343	1.35e-48	295.76	111.577	-1.39738	9.31e-28	Down
K0326Y_020505	chr5	79146067	79150087	Cellulase OS	83.4233	11.1516	-2.89888	1.14e-18	43.1318	19.6726	-1.14946	0.00205577	Down
K0326Y_020571	chr5	84555428	84559144	zmm17,zea	57.7428	22.1523	-1.37836	7.9e-06	60.5407	13.902	-2.1609	7.98e-09	Down
K0326Y_020653	chr5	90400000	90400000	Heptahelical transmembrane protein 2	289	44.4308	-2.69579	1.41e-25	296	73.6008	-2.0099	3.71e-14	Down
K0326Y_020654	chr5	90400000	90400000	Heptahelical transmembrane protein 2	82.7	14.5258	-2.49549	1.84e-14	55.7	10.4127	-2.45508	2.44e-09	Down
K0326Y_020695	chr5	95422344	95426881	UDP-glycosyltransferase 76C1	113	65.3788	-0.796213	1.07e-05	85.5	55.7187	-0.632979	0.00481	Down
K0326Y_020731	chr5	97575560	97600000	Probably inactive leucine-rich repeat receptor-like protein kinase At3g28040	123.261	24.0844	-2.35205	2.85e-25	67.7849	27.5981	-1.3	1.76e-06	Down
K0326Y_020759	chr5	99255020	99257754	cellular_component:GO:0016021//integral component of membrane;	306.467	136.914	-1.16299	5.69e-17	547.945	298.057	-0.885561	1.38e-10	Down
K0326Y_020855	chr5	113569470	113575546	Uncharacterized protein	44.7	17.5901	-1.33824	2.39e-05	43.1955	22.207	-0.944778	0.0095	Down
K0326Y_020898	chr5	119567577	119568591	Uncharacterized protein	281	106.21	-1.40377	1.64e-16	118.657	72.3577	-0.723355	0.000733	Down
K0326Y_021029	chr5	135388543	135391067	Protein DETOXIFICATION 16	62.6	10.7075	-2.5547	4.73e-20	125	40.5499	-1.62814	2.69e-12	Down
K0326Y_021069	chr5	140360303	140360674	Uncharacterized protein	42	1.05391	-5.3317	1.62e-11	14.7728	1.45541	-3.32036	0.000363737	Down
K0326Y_021097	chr5	142300338	142000000	wrky2,WRKY-transcription	66	25.418	-1.37994	1.29e-06	45.8393	28.426	-0.701253	0.046	Down
K0326Y_021135	chr5	145334695	145000000	AT-rich element binding factor 3	206	120.447	-0.776293	1.25e-09	268.479	150.768	-0.826035	1.28e-09	Down
K0326Y_021257	chr5	155518437	156000000	iaa23,Aux/IAA-transcription	187.457	28.6	-2.71	8.37e-34	150	63.7373	-1.23144	8.36e-08	Down
K0326Y_021264	chr5	155564313	156000000	Nucleotide/sugar transporter family protein	70.5601	29.3	-1.27	1.21e-05	44.3042	21.3806	-1.02	0.00499	Down
K0326Y_021428	chr5	165480359	165482124	F-box protein	4410	1997.98	-1.143	3.01e-22	5360.5	3364.44	-0.672328	3.45e-08	Down
K0326Y_021473	chr5	168037747	168044316	Carbohydrate-binding X8 domain superfamily protein	111	45.7221	-1.28617	1.83e-05	269	62.339	-2.11675	1.53e-12	Down
K0326Y_021553	chr5	173239702	173000000	hsftf6,HSF-transcription	24.4744	10.7306	-1.21323	0.000128	148	66.5647	-1.15847	2.13e-07	Down
K0326Y_021697	chr5	180220192	180000000	bhlh152,bHLH-transcription	606	70.4898	-3.11114	4.85e-156	332.404	153.582	-1.11098	2.03e-20	Down
K0326Y_021738	chr5	180820871	180822839	Glycosyltransferase	10.1	3.18478	-1.68058	0.00568	31.1904	9.68405	-1.69121	0.00135	Down
K0326Y_021704	chr5	181000000	180540667	F11F12Uncharacterized protein5 protein	26.5244	13.5866	-0.956945	0.0415	28.1402	6.22121	-2.21869	0.000112626	Down
K0326Y_021773	chr5	182657552	183000000	Myosin-like protein	65.8	10.8218	-2.58144	3.24e-24	207.665	103.702	-1.00622	2.21e-09	Down
K0326Y_021827	chr5	184422065	184432084	Uncharacterized protein	412.113	256.762	-0.684197	8.53e-15	461.176	250.468	-0.882767	1.87e-19	Down
K0326Y_021912	chr5	188505356	188506736	col3,C2C2-CO-like-transcription	251	93.5878	-1.42266	5.42e-27	321	188.234	-0.773569	9.65e-09	Down
K0326Y_021948	chr5	189578091	189581449	Phosphatidylinositol N-acetyglucosaminlytransferase subunit P-related	210.993	89.1536	-1.24181	1.13e-16	132.417	79.9675	-0.725968	7.84e-05	Down
K0326Y_021961	chr5	190503330	190506339	toc1,timing	317.327	120.31	-1.39766	5.62e-45	556.492	240.698	-1.21449	8.47e-37	Down
K0326Y_021986	chr5	191848733	191850191	ppck3,phosphoenolpyruvate	27.7	8.97238	-1.62631	2.36e-06	105.249	48.7507	-1.11278	4.35e-05	Down
K0326Y_022053	chr5	194152483	194000000	Survival motor neuron containing protein	408	248.674	-0.717378	3.33e-09	284.006	162.866	-0.797871	1.47e-08	Down
K0326Y_022048	chr5	194239793	194250671	RNA polymerase II C-terminal domain phosphatase-like 1	634.41	346.222	-0.873803	7.56e-30	687.065	417.545	-0.71675	8.04e-18	Down
K0326Y_022083	chr5	194431618	194435748	E3 ubiquitin-protein ligase RMA1	109	52.5374	-1.0472	7.44e-08	414.127	134.121	-1.63556	2.47e-20	Down
K0326Y_022147	chr5	197785467	198000000	Zinc finger protein ZAT9	63.2	21.425	-1.55213	1.17e-08	41.702	22.2789	-0.902526	0.00788	Down
K0326Y_022187	chr5	199000000	199196268	Late embryogenesis abundant (LEA) hydroxyproline-rich glycoprotein family	12.8	0	-6.8	8.97e-08	102.591	36.7817	-1.49624	5.21e-06	Down
K0326Y_022201	chr5	199791922	200000000	S-acyltransferase	124	74.5805	-0.731215	5.65e-05	128.756	53.662	-1.25654	1.69e-09	Down
K0326Y_022217	chr5	199985812	200000000	Transcription factor bHLH111	11.5	1.07878	-3.45769	3.84e-05	59.8931	5.62236	-3.48266	1.04e-08	Down
K0326Y_022215	chr5	200007184	200000000	iddp10,indeterminate	3140	1957.83	-0.682031	1.57e-113	3961.53	2228.96	-0.828161	6.2e-145	Down
K0326Y_022223	chr5	200598349	200600902	dof22,C2C2-Dof-transcription	22.8	3.78534	-2.6099	2.82e-08	108	11.6132	-3.22673	7.85e-17	Down
K0326Y_022257	chr5	205225904	205000000	Fringe-related protein	14.8	4.58709	-1.69318	0.000689	40.7148	16.0313	-1.31224	0.00256094	Down
K0326Y_022255	chr5	205310916	205000000	bde1,bearded-ear1	145	54.0956	-1.42538	3.68e-12	206.274	66.0108	-1.64707	2.16e-14	Down
K0326Y_022344	chr5	208370864	208372791	Uncharacterized protein	116	57.379	-1.01013	9.84e-08	83.6626	50.8871	-0.735533	0.00162	Down
K0326Y_022452	chr5	212130471	212130878	Zinc finger BED domain-containing protein DAYSLEEPER	183	69.5671	-1.38786	1.66e-16	146.534	89.9056	-0.713143	0.000205	Down
K0326Y_022455	chr5	212232743	212000000	mdm:103410433/2e-46/tRNA uridine 5-carboxymethylaminomethyl modification enzyme MnmG-like; K03495 tRNA uridine 5-carboxymethylaminomethyl modification enzyme	11.5	2.48049	-2.20623	6.14e-05	75.5999	7.20152	-3.4133	2.07e-15	Down
K0326Y_022491	chr5	213233819	213235651	Pentatricopeptide repeat-containing protein mitochondrial	199.489	81.347	-1.29285	3.11e-13	125.958	80.5019	-0.646848	0.00233	Down
K0326Y_022511	chr5	213558720	213563154	Protein NSP-INTERACTING KINASE 1	57.2665	7.19922	-3.01032	1.76e-20	66.1904	34.268	-0.953316	0.000547	Down
K0326Y_022502	chr5	213732320	213734415	Homeobox-leucine zipper protein HAT5	40.7	15.3195	-1.41632	1.25e-07	143	78.4142	-0.868007	5.44e-05	Down
K0326Y_022611	chr5	216476538	216477457	CASP-like protein	49.4	0	-8.74659	1.81e-11	1.94121	0	-3.25818	0.042487	Down
K0326Y_022644	chr5	217426113	217000000	Protein NRT1/ PTR FAMILY 5Uncharacterized protein10	22.9	0	-7.64	5.81e-09	13.6761	0.427	-5.09585	0.000239006	Down
K0326Y_022678	chr5	218382455	218000000	Phi-1-like phosphate-induced protein	12.9	1.60412	-2.93155	2.7e-06	223.976	41.3221	-2.43902	1.34e-17	Down
K0326Y_022686	chr5	219256278	219258034	cki5,cyclin-dependent	279	170.298	-0.709999	1.5e-08	722.584	322	-1.17	1.99e-22	Down
K0326Y_022741	chr5	220410172	220412768	acco35,1-aminocyclopropane-1-carboxylate	25.8	8.86562	-1.53663	0.000724	51.9628	8.77928	-2.54993	2.01e-07	Down
K0326Y_022778	chr5	221578617	222000000	MTD1	108	51.3934	-1.0732	5.8e-09	157.721	101.723	-0.625376	0.00107	Down
K0326Y_022804	chr5	221770351	222000000	Transducin/WD40 repeat-like superfamily protein	53.1704	3.48162	-3.91198	1.7e-20	41.3648	19.9215	-1.04614	0.00187	Down
K0326Y_022833	chr5	222781316	222785039	Transmembrane amino acid transporter family protein	181.882	24.8714	-2.88062	2.57e-35	42.3	14.1796	-1.55281	5.37e-06	Down
K0326Y_022942	chr5	225292307	225301134	CLIP-associated protein	51.1198	5.28877	-3.24703	2.3e-17	74.7	40.2264	-0.900793	0.00361	Down
K0326Y_022988	chr5	226000000	225632821	Protein kinase superfamily protein	450	289.103	-0.641866	1.66e-16	1126.73	366.09	-1.62	1.47e-97	Down
K0326Y_023038	chr5	227319577	227000000	ko01100:Metabolic pathways|Metabolism;Global and overview maps||ko01110:Biosynthesis of secondary metabolites|Metabolism;Global and overview maps||ko01230:Biosynthesis of amino acids|Metabolism;Global and overview maps||ko01200:Carbon metabolism|Metabolism;Global and overview maps||ko00710:Carbon fixation in photosynthetic organisms|Metabolism;Energy metabolism||ko00030:Pentose phosphate pathway|…	78.4	30.5367	-1.36683	6.47e-06	34.3167	14.5268	-1.23754	0.00246	Down
K0326Y_023055	chr6	333428	337000	BRCT domain-containing DNA repair protein	22.6	5.04105	-2.17295	2.62e-06	30.8295	15.2086	-1.03656	0.0230893	Down
K0326Y_023166	chr6	3044135	3044794	glk56,G2-like-transcription	61.1	3.76047	-4.02992	3.05e-18	31.7	10.6398	-1.59632	0.000491284	Down
K0326Y_023172	chr6	3112588	3113996	Transducin family protein / WD-40 repeat family protein	32.7546	1.0533	-4.97856	1.32e-11	39.0202	5.86846	-2.71691	6.23e-08	Down
K0326Y_023261	chr6	7922876	7920000	Uncharacterized protein	63.4	1.02722	-5.92956	1.29e-16	90.6214	13.2985	-2.76261	1.49e-13	Down
K0326Y_023330	chr6	10567430	10572592	mate1,multidrug	17.9767	5.09079	-1.83273	0.000103	46.1	12.2204	-1.9111	9.82e-06	Down
K0326Y_023363	chr6	12100000	12100000	Transcription factor bHLH95	28.2	12.8813	-1.12944	0.00258	76.8786	27.1291	-1.52047	1.63e-05	Down
K0326Y_023439	chr6	20148475	20154848	gbptf15,GeBP-transcription	123	40.8772	-1.59132	7.03e-14	63.3743	25.2148	-1.3427	1.83e-06	Down
K0326Y_023500	chr6	25808217	25809708	Peroxidase	323	169.729	-0.928598	6.41e-17	325.817	177.579	-0.876834	1.28e-12	Down
K0326Y_023572	chr6	31734628	31739539	ereb81,AP2-EREBP-transcription	133	72.1172	-0.882211	2.92e-05	117	47.1892	-1.30317	7.82e-08	Down
K0326Y_023595	chr6	33025386	33000000	GPRP	49.2693	31.1	-0.665	0.0173	155.799	32.065	-2.28259	6.72e-17	Down
K0326Y_023639	chr6	36913228	36914162	Acidic leucine-rich nuclear phosphoprotein 32-related protein	55.3	0	-8.90447	6.7e-13	52.8	29.0522	-0.864336	0.0119495	Down
K0326Y_023650	chr6	37500000	37563540	UDP-galactose/UDP-glucose transporter 5	302.806	168	-0.848589	7.69e-09	55.9084	16.7108	-1.76831	8.08e-10	Down
K0326Y_023744	chr6	45535245	45537648	Uncharacterized protein	15.8438	0	-7.10877	1.32e-07	13.9239	3.99032	-1.78147	0.0275	Down
K0326Y_023877	chr6	64284990	64286012	Histone H3Uncharacterized protein3	8100	4372.89	-0.889175	1.77e-241	8893.28	4180	-1.09	0	Down
K0326Y_023911	chr6	67200000	67200000	platz13,PLATZ-transcription	13.2	1.42719	-3.18009	7.17e-05	6.13995	0.326306	-3.94902	0.0074723	Down
K0326Y_023931	chr6	68715895	68808395	AT-hook motif nuclear-localized protein 16	29.4	13.6116	-1.1184	0.00201	37.5	10.9633	-1.78959	2.31e-05	Down
K0326Y_023955	chr6	70715928	70700000	end1,early	30300	16732.2	-0.856255	1.55e-173	40640.8	16178.4	-1.32858	0	Down
K0326Y_023974	chr6	72127874	72133920	Uncharacterized protein	11.9	0	-6.69669	1.49e-06	10.702	1.93051	-2.50217	0.0145974	Down
K0326Y_024012	chr6	74732831	74800000	GW2	48.7	4.88455	-3.29298	9.29e-16	58.6854	35.4041	-0.734062	0.0392	Down
K0326Y_024214	chr6	87068554	87100000	oec33,oxygen	11.3617	1.53092	-2.94418	7.38e-05	24.7571	2.53491	-3.26	1.22e-05	Down
K0326Y_024246	chr6	87402026	87400000	Lipid binding protein	272	131.094	-1.05156	9.4e-12	418.657	266.311	-0.648023	4.53e-05	Down
K0326Y_024266	chr6	89140623	89148119	arftf22,ARF-transcription	98.5878	65.1008	-0.594734	0.00228743	134.471	63.8574	-1.07712	2.22e-07	Down
K0326Y_024307	chr6	91175408	91200000	BTB/POZ and MATH domain-containing protein 2	65.4018	12.6	-2.37	2.14e-17	134.503	24.5876	-2.42597	1.76e-19	Down
K0326Y_024312	chr6	91498401	91500000	Endonuclease V	199	77.5547	-1.36362	4.9e-18	195.382	43.4875	-2.15006	5.2e-28	Down
K0326Y_024344	chr6	93094945	93100000	CASP-like protein	18.3	5.51058	-1.71329	0.000391	35.3894	13.0245	-1.44337	0.00209	Down
K0326Y_024340	chr6	93400000	93352511	U5 small nuclear ribonucleoprotein 40 kDa protein	267	174.083	-0.617654	9.68e-08	236.567	132.748	-0.829331	9.5e-10	Down
K0326Y_024364	chr6	94000383	94003055	Cytochrome b561 DM13 and DOMON domain-containing protein	9.27687	3.5344	-1.39071	0.0143217	35.1644	14.48	-1.28228	0.0048065	Down
K0326Y_024378	chr6	94545564	94545884	Uncharacterized protein	34.3	19.8154	-0.786132	0.0142	89.9604	24.2067	-1.89433	1.66e-09	Down
K0326Y_024373	chr6	94552136	94555908	S-adenosylmethionine-dependent methyltransferase	141	78.7069	-0.839403	1.55e-09	338	214.98	-0.649063	3.49e-07	Down
K0326Y_024408	chr6	95342727	95348345	Protein STRUBBELIG-RECEPTOR FAMILY 8	240.55	105.89	-1.1842	1.37e-11	167.586	67.4	-1.3226	1.05e-10	Down
K0326Y_024476	chr6	98337596	98338194	Uncharacterized protein	18.4	5.18583	-1.81914	4.49e-05	73.3865	0	-8.47383	1.98e-11	Down
K0326Y_024611	chr6	103445299	103447089	Cationic amino acid transporter 5	30.2855	13.934	-1.12025	0.000169	111.579	22.8588	-2.29584	9.44e-17	Down
K0326Y_024659	chr6	105638500	105640588	Cytochrome P450 709B2	319	134.129	-1.25119	3.45e-22	528.144	168.016	-1.64697	4.15e-35	Down
K0326Y_024675	chr6	106285535	106000000	Smr domain containing protein	854	467.243	-0.86959	3.83e-33	1000.02	655.645	-0.606901	1.76e-15	Down
K0326Y_024728	chr6	108680287	109000000	bzip100,bZIP-transcription	74.3	38.7628	-0.930541	0.000573	95.8964	53.2959	-0.842846	0.00367	Down
K0326Y_024809	chr6	112048076	112000000	Chaperone protein dnaJ 16	639	356.823	-0.840071	4.61e-26	426.571	280.113	-0.599182	4.83e-10	Down
K0326Y_025039	chr6	123276030	123281400	hagtf28,GNAT-transcription	1669.02	1036.2	-0.68831	1.66e-33	1310	799.993	-0.705115	3.83e-28	Down
K0326Y_025111	chr6	126749676	126751013	HXXXD-type acyl-transferase family protein	30.5	9.09958	-1.74136	4.55e-06	53.5807	31.8693	-0.747953	0.0454083	Down
K0326Y_025144	chr6	128377703	128378674	Xylanase inhibitor protein 1	54.3	2.05626	-4.69812	6.81e-21	186.261	102.268	-0.86284	1.18e-05	Down
K0326Y_025184	chr6	130000000	130000000	Polyadenylate-binding protein-interacting protein 11	35.5	0	-8.2672	7.19e-11	37.6355	0.326306	-6.54914	5.34e-07	Down
K0326Y_025194	chr6	130388924	130000000	Protein MARD1	330	159.844	-1.04332	3.98e-19	331.668	138.303	-1.26106	1.11e-21	Down
K0326Y_025258	chr6	133670968	133671600	Uncharacterized protein	24	5.51806	-2.1346	1.21e-05	41.439	19.6013	-1.09957	0.0195759	Down
K0326Y_025280	chr6	134498143	135000000	slac2,slow	51.0588	16.0175	-1.67458	5.82e-08	97.6502	18.1208	-2.44432	1.48e-13	Down
K0326Y_025313	chr6	136216697	136218939	40S ribosomal protein S4	32.7	4.9628	-2.71084	4.28e-12	69.1	32.3389	-1.09238	0.000253862	Down
K0326Y_025326	chr6	136620161	136622161	Pentatricopeptide repeat-containing protein	73.967	24.5236	-1.60199	1.89e-08	34.6542	16.7613	-1.03066	0.0069	Down
K0326Y_025347	chr6	137793072	137797091	UDP-glucuronic acid decarboxylase 4	127.367	78.5119	-0.691271	1.85e-05	273.775	165.745	-0.726787	2.94e-06	Down
K0326Y_025572	chr6	147397133	147402205	Calcium-binding EF-hand family protein	1307.94	642.869	-1.02338	2.98e-73	3012.87	1800.99	-0.741904	2.12e-44	Down
K0326Y_025577	chr6	148000000	147946210	THAUMATIN-LIKE PROTEIN 1	75.2	34.9	-1.10795	0.00588	123.711	50.0051	-1.3186	0.00142	Down
K0326Y_025700	chr6	159722780	159725721	Cyclin-U3-1	61.7	32.0067	-0.95431	3.12e-06	98.035	49.3259	-0.98267	3.01e-06	Down
K0326Y_025708	chr6	159971312	160000000	GDSL esterase/lipase	107.245	44.6	-1.27196	7.69e-13	230.984	97.7068	-1.24394	1.21e-13	Down
K0326Y_025770	chr6	162589676	163000000	nactf20,NAC-transcription	25.1	7.86934	-1.67394	9.73e-07	117.502	78.3554	-0.589842	0.017	Down
K0326Y_025809	chr6	163946541	164000000	Serine/threonine-protein kinase Nek4	113.831	72.0678	-0.663732	5.88e-05	221.873	68.4284	-1.69214	1.47e-22	Down
K0326Y_025854	chr6	166183380	166000000	Zinc finger, C3HC4 type family protein	371	38.6786	-3.2681	1.01e-137	625.347	228.167	-1.45088	1.02e-52	Down
K0326Y_025945	chr6	168724282	168729710	mmp150,	152	86.2885	-0.81218	2.03e-09	212.908	122.42	-0.799408	1.96e-08	Down
K0326Y_025976	chr6	169353691	169381178	Alanine--glyoxylate aminotransferase 2 homolog 3, mitochondrial	109.3	32.3588	-1.75794	1.21e-13	94.9486	62.769	-0.595377	0.0256904	Down
K0326Y_025985	chr6	170225150	170000000	Probable inactive receptor kinase At5g58300	630.761	401.458	-0.653788	2.42e-14	415.291	236.342	-0.813081	4.39e-15	Down
K0326Y_026031	chr6	171469332	171471050	Uncharacterized protein	13.8624	0.200591	-5.94576	2.7e-06	130.716	59.4132	-1.1313	2.03e-05	Down
K0326Y_026117	chr6	173684217	174000000	Pentatricopeptide repeat-containing protein	12.2	0.399968	-4.88	0.000252	7.70283	1.02852	-2.81195	0.0311	Down
K0326Y_026206	chr7	883979	893183	cellular_component:GO:0009506//plasmodesma;GO:0046658//anchored component of plasma membrane;	560	291.499	-0.942586	2.07e-30	491.161	277.501	-0.818224	3.36e-18	Down
K0326Y_026212	chr7	1562977	1571181	Outer arm dynein light chain 1 protein	718	463.159	-0.634331	2.45e-25	688.328	445.369	-0.630752	3.24e-19	Down
K0326Y_026469	chr7	8686500	8690000	Protein containing PDZ domain a K-box domain and a TPR region	199	64.8037	-1.6179	2.38e-31	473.248	97.6673	-2.2681	5.44e-60	Down
K0326Y_026564	chr7	13070122	13200000	Protein MATERNALLY EXPRESSED GENE 1	192	94.9944	-1.01682	5.23e-08	109.051	65.2571	-0.736591	0.00127	Down
K0326Y_026610	chr7	14900000	14887984	ATPase 2	70.8	10.7516	-2.71049	4.09e-23	477.975	9.73365	-5.62658	3.28e-65	Down
K0326Y_026701	chr7	21515962	21518747	Tryptophan/tyrosine permease	61.1481	35.5391	-0.783879	0.00284	25.154	13.2985	-0.912084	0.0236	Down
K0326Y_026721	chr7	22574861	22579113	sid1,sister	131	61.0246	-1.09567	2.66e-08	121.888	48.2447	-1.35466	2.57e-09	Down
K0326Y_026883	chr7	32067197	32100000	cellular_component:GO:0016021//integral component of membrane;	106	68.4004	-0.624013	0.0100515	66.6915	43.9326	-0.595703	0.0463797	Down
K0326Y_026916	chr7	34328372	34332076	Methyltransferase-like protein	193	116.474	-0.725466	4.94e-07	121	79.9341	-0.587688	0.00146	Down
K0326Y_026948	chr7	37922988	37900000	p-loop containing nucleoside triphosphate hydrolase superfamily protein	30.5493	2.4811	-3.61914	3.11e-13	40.5644	23.1586	-0.800483	0.0207	Down
K0326Y_027040	chr7	47859330	47860044	Uncharacterized protein	11	2.28111	-2.26333	0.000767	22.4363	7.6474	-1.53483	0.012	Down
K0326Y_027050	chr7	48662670	48663271	alanine and glycine-rich protein-like	14	2.08052	-2.75102	1.47e-06	58.1187	14.2997	-2.03477	2.67e-08	Down
K0326Y_027054	chr7	49200000	49220864	cyc10,cyclin10	61.3	36.3397	-0.750689	0.0158	30.6668	11.546	-1.44634	0.000714	Down
K0326Y_027130	chr7	60669047	60700000	UTP:RNA uridylyltransferase 1	390	237.491	-0.71505	1.11e-11	199.753	117.397	-0.769025	3.08e-08	Down
K0326Y_027132	chr7	61350527	61350808	Uncharacterized protein	24.0902	9.19784	-1.39263	5.39e-05	80.0176	26.9455	-1.57391	6.14e-08	Down
K0326Y_027151	chr7	64117186	64117533	Uncharacterized protein	11.4468	3.5071	-1.6913	0.00704	21.2885	7.73038	-1.49057	0.0171	Down
K0326Y_027155	chr7	64124364	64125409	Uncharacterized protein	14.8	0.878188	-4.1344	9.31e-06	12.684	4.09091	-1.62957	0.0429	Down
K0326Y_027175	chr7	66429217	66435912	Fatty acyl-CoA reductase	237	107.292	-1.14413	3.74e-13	141	88.7551	-0.67252	0.000446	Down
K0326Y_027185	chr7	67510887	67511312	Uncharacterized protein	12.5	3.95984	-1.64727	0.00104	61.6646	15.4547	-1.98652	2.32e-07	Down
K0326Y_027198	chr7	70364913	70400000	Major pollen allergen Car b 1 isoforms 1A and 1B	248	79.4879	-1.64136	2.91e-35	143.766	91.9111	-0.646879	6.93e-05	Down
K0326Y_027220	chr7	71641393	71642207	Uncharacterized protein	21.9	11.7061	-0.899369	0.0326	67.7692	27.2699	-1.3002	0.000753	Down
K0326Y_027249	chr7	76804502	76825864	4-coumarate--CoA ligase-like 9	183.683	9.24618	-4.29891	3.69e-42	21.6375	11.0913	-0.965608	0.0290634	Down
K0326Y_027307	chr7	83516441	83500000	Uncharacterized protein	9.97	0.800543	-3.59088	5.42e-05	31.6446	6.32267	-2.27228	6.56e-05	Down
K0326Y_027343	chr7	86978486	87000000	ko03410:Base excision repair|Genetic Information Processing;Replication and repair||	178	63.8418	-1.48628	4.52e-11	84.364	50.5552	-0.752557	0.00684	Down
K0326Y_027387	chr7	92100000	92173698	Probable LRR receptor-like serine/threonine-protein kinase At1g07650	140.873	47.6099	-1.56328	6.06e-11	86.2661	52.5435	-0.702898	0.0136	Down
K0326Y_027404	chr7	93400000	93431056	Probable LRR receptor-like serine/threonine-protein kinase At1g51860	109	65.6999	-0.7289	0.000773	55.7521	33.0935	-0.75411	0.00892	Down
K0326Y_027425	chr7	95836072	95800000	ics1,isochorismate	65.375	34.9832	-0.908566	0.00103	70.9878	35.2252	-1.01495	0.00099	Down
K0326Y_027467	chr7	98671447	98685659	Galactosyltransferases	111.946	53.3	-1.07521	2.99e-08	70.936	34.927	-0.999985	6.43e-05	Down
K0326Y_027486	chr7	99564572	99566278	Uncharacterized protein	173	97.539	-0.823469	2.98e-06	190.633	103.397	-0.879702	4.2e-06	Down
K0326Y_027487	chr7	99573484	99600000	Uncharacterized protein	376	158.29	-1.24477	8.83e-20	206.039	98.002	-1.06421	1.24e-10	Down
K0326Y_027492	chr7	100246998	100247597	Basal layer antifungal peptide (BAP)	74.7	19.3204	-1.94945	3.9e-13	47.9639	23.4855	-1.04705	0.0012	Down
K0326Y_027581	chr7	104873418	105000000	F-box protein At3g57590	87.1	41.6632	-1.06752	3.57e-09	171.986	96.5805	-0.834959	1.22e-06	Down
K0326Y_027643	chr7	112099833	112000000	Protein CCC1	79.7	28.772	-1.46888	1.99e-05	19.3249	8.50674	-1.17429	0.0258	Down
K0326Y_027660	chr7	113445914	113447424	HMG-Y-related protein A	154	70.8714	-1.11636	6.13e-12	136.214	60.9438	-1.16408	1.12e-09	Down
K0326Y_027688	chr7	115732778	115733658	Uncharacterized protein	613	313.202	-0.966774	3.37e-18	295.255	194.549	-0.596809	9.74e-06	Down
K0326Y_027717	chr7	118767096	118768640	wrky53,WRKY-transcription	185	25.3583	-2.86153	4.28e-32	10.8506	2.53491	-2.06878	0.00311	Down
K0326Y_027754	chr7	120485041	120487943	UBP1-associated proteins 1C	31.4	1.45388	-4.43331	5.08e-10	16.7	3.10922	-2.47379	0.000883755	Down
K0326Y_027774	chr7	122226779	122229923	Xyloglucan glycosyltransferase	327.013	120.924	-1.43187	2.2e-34	296.43	148.756	-0.988004	2.64e-14	Down
K0326Y_027781	chr7	122528612	122534306	Glutamate receptor	314.891	1.42719	-7.75712	1.15e-40	10.8501	0.326306	-4.7612	0.000325	Down
K0326Y_027825	chr7	125401588	125405852	Pectin lyase-like superfamily protein	167	109.356	-0.614957	7.19e-07	771	146.996	-2.3913	4.95e-94	Down
K0326Y_027850	chr7	126508943	127000000	Protein Brevis radix-like 1	119	15.2419	-2.97207	1.22e-33	93.239	19.2722	-2.31423	2.4e-16	Down
K0326Y_027862	chr7	127579274	128000000	Potassium transporter	27.3936	1.02783	-4.72838	9.73e-10	28.5	3.56343	-2.95133	3.81e-06	Down
K0326Y_027863	chr7	127627298	128000000	Protein XRI1	272	121.965	-1.15698	3.89e-05	150.203	55.0925	-1.45915	2.62e-06	Down
K0326Y_027867	chr7	127869134	127871832	ms7,male	833.514	341.696	-1.28694	4.31e-65	1580.28	652.819	-1.27853	5.17e-67	Down
K0326Y_027983	chr7	135340773	135343324	Carboxypeptidase	10.6	5.0641	-1.07612	0.018	73	7.57742	-3.2895	2.95e-16	Down
K0326Y_027992	chr7	135680057	135684845	cah5,carbonic	498	291.03	-0.774069	1.22e-17	338	202.06	-0.74418	1.47e-11	Down
K0326Y_028066	chr7	139356494	139365093	Subtilisin-like protease SBT5Uncharacterized protein3	1574.2	676.272	-1.21949	5.09e-69	3180.09	1329.77	-1.25867	9.07e-76	Down
K0326Y_028113	chr7	141452181	141000000	tsh4,tassel	67.5	10.7261	-2.64925	7.21e-17	77.0352	36.9124	-1.07743	0.000416	Down
K0326Y_028154	chr7	143526459	143586045	Calcium-transporting ATPase	41.2898	5.26408	-2.98215	1.39e-10	13.8552	3.56065	-1.91087	0.00459	Down
K0326Y_028181	chr7	144760006	144765785	FK506-binding protein 2-1	468.495	91.0062	-2.37205	5.32e-92	749.289	305.824	-1.29388	8.09e-34	Down
K0326Y_028202	chr7	145821533	145826845	Uncharacterized protein	73.9	19.7272	-1.91474	1.12e-18	763.157	89.9379	-3.08548	8.06e-82	Down
K0326Y_028210	chr7	146297115	146000000	Gene trap locus 3	369	186.891	-0.981964	2.87e-19	435.076	251.074	-0.801378	5.15e-12	Down
K0326Y_028332	chr7	150513105	151000000	Armadillo repeat-containing kinesin-like protein 3	20.6	11.8615	-0.808731	0.0387	51.7739	5.59453	-3.212	3.55e-11	Down
K0326Y_028364	chr7	152000000	151554794	Imidazole glycerol phosphate synthase hisHF chloroplastic	26.1	0	-7.82098	5.58e-10	87.875	4.08952	-4.42446	4.72e-16	Down
K0326Y_028378	chr7	152700750	152703827	Folate synthesis bifunctional protein	385.363	228.902	-0.751405	3.92e-19	722.845	337.533	-1.09756	3e-39	Down
K0326Y_028400	chr7	153429113	153431788	grftf3,GRF-transcription	160	101.424	-0.65417	6.14e-05	189	118.105	-0.678162	0.000127	Down
K0326Y_028433	chr7	154594300	154599167	Octicosapeptide/Phox/Bem1p (PB1) domain-containing protein / tetratricopeptide repeat (TPR)-containing protein	194.554	99.297	-0.967281	3.9e-10	102.414	45.921	-1.15218	3.06e-08	Down
K0326Y_028424	chr7	154680947	154686898	idd7,indeterminate1	481	261.188	-0.880829	1.39e-21	243.042	68.9305	-1.83241	1.11e-37	Down
K0326Y_028444	chr7	155035831	155036562	Uncharacterized protein	501	186.838	-1.42354	4.32e-06	332.994	206.818	-0.690048	0.0472	Down
K0326Y_028464	chr7	156000000	155558086	DNA polymerase eta	498	25.2222	-4.31246	6.2e-89	20.0028	0	-6.59043	2.38e-07	Down
K0326Y_028621	chr7	161690354	161692834	pk3,S-domain	181.737	42.4882	-2.10142	2.57e-28	53.9373	24.1858	-1.14102	3.91e-05	Down
K0326Y_028639	chr7	161954858	161957219	CYCD6	177	73.0463	-1.2803	2.36e-18	217.04	140.465	-0.627397	4.37e-05	Down
K0326Y_028709	chr7	164250591	164256818	npi263,	3660	2417.8	-0.597584	2.29e-47	3694.96	2047.69	-0.84921	2.8e-82	Down
K0326Y_028741	chr7	164979860	165000000	CMP-sialic acid transporter 4	465.831	64.6387	-2.84988	5.13e-116	409.077	183.763	-1.15489	2.41e-22	Down
K0326Y_028756	chr7	165646227	165647894	bes1,brassinosteroid	173.753	101.694	-0.772528	0.00229844	72.2	23.1327	-1.64467	3.12e-07	Down
K0326Y_028772	chr7	166000000	166273148	Polyol transporter 5	76.5064	4.86472	-3.99515	1.31e-26	60.6937	14.6519	-2.03293	1.2e-09	Down
K0326Y_028781	chr7	166460479	166000000	gras38,GRAS-transcription	39.7515	8.95055	-2.15259	5.37e-12	134.648	86.908	-0.624426	0.00816376	Down
K0326Y_028775	chr7	166530720	166533475	BTB/POZ domain-containing protein	24.506	10.3	-1.25858	0.00957449	16.7	6.19754	-1.41789	0.023814	Down
K0326Y_028792	chr7	167226272	167232951	Formin-like protein	310.717	130.288	-1.2535	1.75e-21	220.139	135.155	-0.708824	3.54e-06	Down
K0326Y_028790	chr7	167291797	167000000	lbd14,LBD-transcription	603	370.646	-0.699933	1.03e-09	648.904	290.882	-1.16184	1.31e-21	Down
K0326Y_028825	chr7	167671785	168000000	Zinc finger SWIM domain-containing protein 7	65.5	38.4198	-0.766984	0.00345	49.9808	19.3417	-1.3509	4.2e-05	Down
K0326Y_028835	chr7	167837215	167842304	S-acyltransferase	350	230.463	-0.604045	2.88e-08	240	109.865	-1.11402	4.1e-16	Down
K0326Y_028841	chr7	167868846	167874232	Protein IMPAIRED IN BABA-INDUCED STERILITY 1	611.846	282.861	-1.11403	2.96e-43	592.399	368.221	-0.680859	1.16e-14	Down
K0326Y_028853	chr7	168792221	168794904	Ninja-family protein 5	34.5714	21.8462	-0.664465	0.0194	127.97	60.1178	-1.09665	6.09e-06	Down
K0326Y_028863	chr7	169250069	169253611	Alpha-1,4-glucan-protein synthase 1	459.325	80.5177	-2.51559	9.89e-85	107.505	67.2455	-0.673093	0.000194	Down
K0326Y_028968	chr7	172147067	172151305	ra3,ramosa3	116.253	59.9008	-0.956494	2.04e-07	162.175	72.0442	-1.16593	2.34e-09	Down
K0326Y_029034	chr7	173000000	173393815	Catalytic/ hydrolase	26.8633	9.78	-1.45585	2.94e-06	765.382	80	-3.26	3.41e-65	Down
K0326Y_029099	chr7	175489238	175492198	Probable glycosyltransferase STELLO1	360.034	213.9	-0.752048	1.46e-14	658.337	394.488	-0.737036	1.82e-14	Down
K0326Y_029235	chr7	179476732	179000000	Calmodulin	2270	734.02	-1.63014	1.31e-146	2062.98	790.91	-1.38425	8.38e-94	Down
K0326Y_029248	chr7	179739643	179743789	Methyltransferase	142.974	83.0894	-0.777177	3.63e-08	344.765	154.055	-1.15901	3.17e-18	Down
K0326Y_029295	chr7	181327908	181000000	Os09g0538750-like protein	310	120.137	-1.36473	2.02e-28	317.32	162.645	-0.960443	5.12e-13	Down
K0326Y_029301	chr7	181708199	181710393	npi611a,	258	29.7256	-3.12562	3.26e-79	484.069	321.272	-0.590196	3.44e-06	Down
K0326Y_032028	chr8	489925	496537	sbp9,SBP-transcription	575.448	256.221	-1.16831	6.05e-41	464.597	299.045	-0.640132	8.25e-11	Down
K0326Y_032041	chr8	1085441	1090000	pmpm7,proteolipid	35.9	15.545	-1.21611	1.25e-05	195.59	111.926	-0.803589	0.00015	Down
K0326Y_032074	chr8	2850000	2847161	myb60,MYB-transcription	18.2	5.16218	-1.81361	0.000262	24.9171	9.10836	-1.43846	0.00601	Down
K0326Y_032218	chr8	7490000	7491540	Uncharacterized protein	99.6925	34.7695	-1.51843	9.57e-10	58.0039	30.0051	-0.956422	0.00189	Down
K0326Y_032261	chr8	9235128	9240000	Sulfated surface glycoprotein 185	119	34.7624	-1.77092	3.32e-11	407.426	166.136	-1.29659	2.7e-07	Down
K0326Y_032374	chr8	13384877	13400000	Calmodulin-related protein 2, touch-induced	52.3	20.9271	-1.31761	0.0234719	39.7394	14.9032	-1.43675	0.0268	Down
K0326Y_032440	chr8	17072113	17073696	Ultraviolet-B-repressible protein	86.3	15.57	-2.4668	4.24e-07	66.1169	10.0892	-2.74094	8.52e-07	Down
K0326Y_032553	chr8	24420324	24431769	Potassium transporter	14.7136	0	-6.99982	3.48e-07	7.46096	0.326306	-4.22417	0.00462	Down
K0326Y_032636	chr8	27709046	27711245	Cytochrome b561 and DOMON domain-containing protein	39.5	21.4543	-0.872334	0.000206	245.709	143.237	-0.774805	2.82e-06	Down
K0326Y_032748	chr8	32000000	32000000	Protein PLASTID TRANSCRIPTIONALLY ACTIVE 7	89.1	58.3662	-0.611893	0.0145	61.7845	32.0886	-0.954651	0.00158	Down
K0326Y_032766	chr8	32491778	32494418	IQ-domain 6	33.3	15.2158	-1.13684	0.000518	49.5778	26.9728	-0.873828	0.0112	Down
K0326Y_032783	chr8	33857799	33880641	Alpha-amylase 3 chloroplastic	416.734	159.726	-1.38498	4.86e-36	206.676	79.4381	-1.36947	3.6e-20	Down
K0326Y_032823	chr8	34930111	34900000	Metal ion binding protein	205	25.9334	-2.98156	3.21e-73	134	83.3029	-0.695088	1.19e-05	Down
K0326Y_032860	chr8	36444029	36445248	Heat shock factor protein HSF30	20.4	1.20233	-4.03466	8.36e-09	38.5775	10.2361	-1.89941	2.43e-05	Down
K0326Y_032885	chr8	37441570	37445273	Phosphatidylglycerophosphatase and protein-tyrosine phosphatase 1	579	203.921	-1.50292	6.71e-46	248	119.496	-1.04979	9.91e-15	Down
K0326Y_033058	chr8	52075384	52075827	unknown	126	2.63134	-5.54592	5.08e-32	18.7941	8.55634	-1.13857	0.017	Down
K0326Y_033096	chr8	56920368	56926798	Pco119340	79.2	0	-9.42547	2.24e-14	64.9	33.8166	-0.948179	0.00302	Down
K0326Y_033138	chr8	62401908	62400000	Uncharacterized protein	48.3	0	-8.71582	8.81e-12	21.3903	4.74352	-2.15699	0.000605	Down
K0326Y_033306	chr8	78465023	78471229	CTP synthase	77.5413	16.1182	-2.27098	3.43e-18	101.25	48.9277	-1.0374	3.27e-05	Down
K0326Y_033396	chr8	83652977	83655901	prh15,protein	64.8209	34.1944	-0.922612	2.74e-05	103.909	63.6	-0.719026	0.00142	Down
K0326Y_033416	chr8	84394856	84400000	DCD (Development and Cell Death) domain protein	51.8	25.839	-1.00446	0.000158	71.4753	37.2632	-0.946822	0.00085	Down
K0326Y_033435	chr8	86509718	86512939	Adenine nucleotide transporter BT1 chloroplastic/mitochondrial	77.8038	8.82	-3.14586	3.71e-23	60.5683	32.1173	-0.918487	0.00264786	Down
K0326Y_033671	chr8	103897864	104000000	UPF0503 protein chloroplastic	27.2	11.9032	-1.1982	0.000882	116.841	37.932	-1.62317	1.48e-07	Down
K0326Y_033715	chr8	108000000	107624475	Protein NRT1/ PTR FAMILY 5Uncharacterized protein10	84.6329	53.4	-0.665987	0.000634	144.219	94.7993	-0.613	0.00202	Down
K0326Y_033748	chr8	108754620	109000000	Protein trichome berefringence-like 7	135	77.7007	-0.797328	2.28e-05	64.3	38.4155	-0.748006	0.00361	Down
K0326Y_033754	chr8	109229437	109232871	zmm29,Zea	43.4	19.6726	-1.14171	0.00406	32.9	9.96354	-1.71853	0.000444	Down
K0326Y_033788	chr8	110729219	111000000	Oxysterol-binding protein-related protein 3B	51.1	0.226068	-7.83023	9.13e-10	16.946	6.54752	-1.40153	0.023	Down
K0326Y_033814	chr8	112480119	112482758	Gibberellin receptor GID1A	320.471	189.537	-0.754338	4.11e-13	425.816	163.421	-1.38689	1.84e-33	Down
K0326Y_033818	chr8	113205870	113000000	mbd101,methyl	974	624.753	-0.640888	3.19e-24	526	347.47	-0.593938	3.1e-13	Down
K0326Y_033850	chr8	115095217	115095645	Uncharacterized protein	22.6	2.50597	-3.17716	3.41e-06	19.7214	3.43552	-2.54088	0.00101	Down
K0326Y_033878	chr8	116592710	116598545	Cyclin-A1-1	141	73.8289	-0.931362	1.37e-06	87.1	49.3537	-0.815073	0.000689959	Down
K0326Y_033927	chr8	119967613	119975054	Glycosyltransferase	178	93.4063	-0.929893	5.92e-07	226.336	93.7448	-1.28087	9.28e-11	Down
K0326Y_034016	chr8	125185314	125186097	Uncharacterized protein	60.7	19.503	-1.64182	4.06e-09	60.6348	35.2539	-0.782963	0.0111599	Down
K0326Y_034078	chr8	128471493	128000000	Zinc finger CCCH domain-containing protein 36	64.7	5.8416	-3.47137	7.65e-15	6.26088	1.35482	-2.08929	0.0349	Down
K0326Y_034083	chr8	129266117	129000000	21Uncharacterized protein7 kDa class VI heat shock protein	74.8	32.322	-1.20395	1.6e-05	53.9292	20.57	-1.3821	5.27e-05	Down
K0326Y_034119	chr8	130623025	130625267	Rac-like GTP-binding protein 2	170	90.7383	-0.898792	8.71e-11	321	207.885	-0.626951	3.49e-06	Down
K0326Y_034139	chr8	131183398	131000000	pebp8,phosphatidylethanolamine-binding	13.3	5.11122	-1.36559	0.0121	12.2522	4.64155	-1.35734	0.0464	Down
K0326Y_034227	chr8	135409515	135416414	Tudor/PWWP/MBT superfamily protein	1258.29	700.863	-0.844105	1.04e-26	1331.99	736.905	-0.855189	6.48e-25	Down
K0326Y_034263	chr8	136953163	136966906	Peroxisomal nicotinamide adenine dinucleotide carrier	121	40.7243	-1.57366	1.21e-18	147.698	80.9418	-0.881777	1.65e-06	Down
K0326Y_034259	chr8	137147849	137149516	Uncharacterized protein	36.5238	0	-8.30893	7.99e-11	32.0694	10.2904	-1.68906	0.0014	Down
K0326Y_034345	chr8	141210459	141212867	UPA23	17.8	8.65067	-1.05135	0.0145	40.3696	18.9894	-1.08811	0.00812	Down
K0326Y_034361	chr8	141935070	141935405	DVL family protein	21.6	8.29539	-1.37735	0.0039217	15.1083	3.16159	-2.31809	0.00120673	Down
K0326Y_034372	chr8	141990958	141991725	E3 ubiquitin-protein ligase RDUF1	42.5	20.2085	-1.06046	0.00209	123.672	66.1629	-0.908369	0.00598801	Down
K0326Y_034406	chr8	143866456	143868512	ereb117,AP2-EREBP-transcription	159.221	11.9	-3.75	1.07e-42	64.1573	28.8306	-1.16	5.22e-05	Down
K0326Y_034460	chr8	146326451	146328021	thi1,thiamine	170.2	15.9108	-3.41403	5.19e-29	81.9552	40.7534	-1.00924	0.00197	Down
K0326Y_034467	chr8	146719582	147000000	Sodium/hydrogen exchanger 2	33.7452	7.29304	-2.21273	5.35e-10	67.6053	35.6	-0.927541	0.00235	Down
K0326Y_034509	chr8	148676813	148678080	Hsp20/alpha crystallin family protein	10.8441	0	-6.57162	3.02e-07	43.6801	12.3182	-1.82905	2.24e-05	Down
K0326Y_034508	chr8	148678453	149000000	por1,porin1	656.43	417.425	-0.65173	5.61e-21	954.704	497.323	-0.943773	9.67e-39	Down
K0326Y_034524	chr8	149265001	149268108	Ribosomal protein L25/Gln-tRNA synthetase anti-codon-binding domain	498.889	326.802	-0.61091	2.37e-09	477.409	270.032	-0.820835	3e-13	Down
K0326Y_034521	chr8	149349182	149000000	Protein SYS1	145	69.0952	-1.06863	1.66e-12	179	106.602	-0.739269	4.72e-06	Down
K0326Y_034541	chr8	150000000	149681140	Auxin-induced protein PCNT115	43.9	18.0485	-1.29585	4.18e-06	160.162	92.9763	-0.79047	0.00117	Down
K0326Y_034568	chr8	150442619	150447696	Probable inactive receptor kinase At2g26730	350	134.174	-1.38203	1.12e-31	257	155.615	-0.727657	7.89e-08	Down
K0326Y_034562	chr8	150751325	151000000	Plant Tudor-like RNA-binding protein	16.8	3.85854	-2.10487	0.000536	27.2286	7.22467	-1.89003	0.00241	Down
K0326Y_034592	chr8	152224273	152224725	Uncharacterized protein	83.2	7.46755	-3.47491	3.97e-23	19.7017	8.35655	-1.21794	0.0108	Down
K0326Y_034612	chr8	153666225	153667890	GTPase activating protein	160	86.0942	-0.895158	6.13e-08	235.223	110	-1.1	1.68e-10	Down
K0326Y_034627	chr8	154174706	154000000	Cytochrome P450 72A14	690.768	233.542	-1.56322	4.95e-72	353.105	222.132	-0.666783	3.34e-10	Down
K0326Y_034662	chr8	155372991	155000000	Protein kinase superfamily protein	381	110.308	-1.78929	2.93e-67	423.064	236.842	-0.841682	5.18e-16	Down
K0326Y_034781	chr8	160857176	160861260	Alpha/beta-Hydrolases superfamily protein	379.681	139	-1.45	2.03e-28	220	138.292	-0.677668	1.23e-05	Down
K0326Y_034778	chr8	160866518	160867674	DUF1639 family protein	110	24.8765	-2.15006	3.16e-07	65.6107	22.3313	-1.55505	0.00102705	Down
K0326Y_034898	chr8	165285917	165000000	Receptor-like protein kinase ANXUR2	37.5	18.5894	-1.00274	0.000341	130.451	44.6394	-1.55352	2.86e-10	Down
K0326Y_034903	chr8	165481206	165000000	Src2-like protein	121	52.2638	-1.21006	0.000126	652.886	385.023	-0.762809	0.0173	Down
K0326Y_034934	chr8	166018650	166021462	Secondary cell wall glycosyltransferase family 47	258.465	159.829	-0.69536	3.36e-08	196.061	122.394	-0.673231	7.84e-06	Down
K0326Y_035109	chr8	171232540	171235618	Protein trichome berefringence-like 7	376	219.042	-0.779758	5.2e-15	364.613	226.831	-0.691173	6.54e-10	Down
K0326Y_035129	chr8	171550653	171553671	sun4,SUN	205	52.4106	-1.96465	4.12e-28	148.71	75.553	-0.975233	9.2e-07	Down
K0326Y_035146	chr8	172186112	172195162	ko01100:Metabolic pathways|Metabolism;Global and overview maps||ko03013:RNA transport|Genetic Information Processing;Translation||ko03015:mRNA surveillance pathway|Genetic Information Processing;Translation||ko03040:Spliceosome|Genetic Information Processing;Transcription||ko04070:Phosphatidylinositol signaling system|Environmental Information Processing;Signal transduction||ko00562:Inositol phos…	43.8101	22.653	-0.951148	0.00882	20.3993	9.63584	-1.07216	0.0352	Down
K0326Y_035210	chr8	173627563	173629095	HXXXD-type acyl-transferase family protein	72.5	1.25268	-5.861	2.94e-19	163.428	54.4163	-1.59762	1.78e-08	Down
K0326Y_035212	chr8	173648090	173649478	czog2,cis-zeatin	60.5078	7.26757	-3.05476	3.36e-15	25.6948	10.06	-1.34909	0.0041	Down
K0326Y_035432	chr8	178633755	178638054	cko4b,cytokinin	20.6854	8.57242	-1.27808	0.00157	100.66	28.4227	-1.8196	6.25e-08	Down
K0326Y_035482	chr8	179590939	179591283	cellular_component:GO:0016021//integral component of membrane;	9540	5025.89	-0.923715	1.07e-58	6450.06	4223.24	-0.6113	7.19e-25	Down
K0326Y_035514	chr8	180093088	180095823	bzip20,bZIP-transcription	26.3	13.4098	-0.978194	0.0196	21.5352	10	-1.134	0.029342	Down
K0326Y_035510	chr8	180354950	180000000	Protein kinase C substrate heavy chain-related	60.9	39.8733	-0.606802	0.0107	74.1286	42.1495	-0.809441	0.002	Down
K0326Y_035667	chr9	4961193	4964429	Ankyrin repeat family protein	299	184.308	-0.698357	0.000178	352.312	192.072	-0.876034	6.48e-06	Down
K0326Y_035727	chr9	6794989	6797579	cellular_component:GO:0016021//integral component of membrane;	188	19.1093	-3.29722	1.71e-14	83.2824	20.6215	-2.02566	2.05e-05	Down
K0326Y_035737	chr9	6999501	7000000	Cysteine-rich receptor-like protein kinase 25	51.3	2.42771	-4.37018	2.99e-14	13.1763	2.91082	-2.15611	0.00349	Down
K0326Y_035758	chr9	8142351	8145839	pin1,PIN-formed	33.7698	5.86829	-2.5306	1.63e-07	73.1087	30.8757	-1.25176	0.0051	Down
K0326Y_035787	chr9	9906686	9908449	Protein MARD1	75	40.5982	-0.880933	0.00157	51.7	10.0817	-2.32404	2.9e-09	Down
K0326Y_035800	chr9	10385891	10389000	Trehalose 6-phosphate phosphatase	147	24.9371	-2.56226	5.52e-26	14.5381	2.76063	-2.29713	0.000329	Down
K0326Y_035846	chr9	13342407	13344530	WAT1-related protein	19.4	0.199984	-6.43352	7.6e-06	2.65945	0	-3.68348	0.0267	Down
K0326Y_035862	chr9	13861469	13873347	Eukaryotic translation initiation factor 5A-1	11.9	0	-6.69424	7.35e-07	15	5.37159	-1.5149	0.0493	Down
K0326Y_035867	chr9	13888557	13900000	Probable tyrosine-protein phosphatase DSP2	91.8	50.8269	-0.853467	0.000465	64.7	21.8849	-1.54719	5.16e-07	Down
K0326Y_035893	chr9	15406025	15416695	Monocopper oxidase-like protein SKU5	298	121.992	-1.28916	4.73e-17	30.9	18.4212	-0.779782	0.0168	Down
K0326Y_035964	chr9	18300000	18389451	ABC transporter C family member 13	185	29.4063	-2.65861	5.79e-38	45.5332	24.9696	-0.871617	0.00293971	Down
K0326Y_035973	chr9	19036289	19040938	arr2,ARR-B-transcription	347.967	146.376	-1.24633	4.85e-36	657.163	154.377	-2.09448	3.98e-85	Down
K0326Y_035990	chr9	20265781	20267693	Leucoanthocyanidin dioxygenase	15100	5638.69	-1.4249	7.39e-185	3420	903.982	-1.91843	4.18e-239	Down
K0326Y_035998	chr9	21274911	21276251	mybr19,MYB-related-transcription	81.1	18.995	-2.09704	5.06e-14	87.3	56.3546	-0.635577	0.0309	Down
K0326Y_036039	chr9	22358992	22400000	pipf1,Ping-Pong	52.9082	33.4	-0.67	0.017	81.4365	42.7284	-0.941031	0.00124	Down
K0326Y_036074	chr9	24077529	24079373	GDSL esterase/lipase	98.0468	47.7	-1.0459	2.49e-11	246.395	159.376	-0.623	5.03e-06	Down
K0326Y_036133	chr9	25500000	25479445	Probable sugar phosphate/phosphate translocator At1g06470	98.0764	36.9	-1.41088	1.11e-09	54.5602	25.1619	-1.09436	0.000266	Down
K0326Y_036143	chr9	26335568	26338837	Iron-sulfur assembly protein IscA	37.2	20.1832	-0.874732	0.0157	62.7	28.2758	-1.15639	0.00189	Down
K0326Y_036186	chr9	26889412	26900000	Uncharacterized protein	18.1	6.84273	-1.39581	6.15e-05	383.804	117.921	-1.7004	3.84e-25	Down
K0326Y_036177	chr9	27100000	27113292	Ran BP2/NZF zinc finger-like superfamily protein	226.882	142	-0.672344	8.32e-08	340.774	217.25	-0.643723	6.22e-07	Down
K0326Y_036207	chr9	28384374	28385390	baf1,barren	46.3	6.81179	-2.7609	5.02e-09	117	53.6297	-1.12331	0.0109	Down
K0326Y_036224	chr9	29161839	29200000	Long chain base biosynthesis protein 1a	228	0	-10.9517	2.29e-19	12.8495	0	-5.96454	3.99e-06	Down
K0326Y_036259	chr9	31000000	31000000	NAD(P)-binding Rossmann-fold superfamily protein	92.9	7.72213	-3.59286	2.22e-29	19.2662	5.39336	-1.78965	0.000359	Down
K0326Y_036311	chr9	33015683	33000000	molecular_function:GO:0003677//DNA binding;	20.6	4.73552	-2.11249	6.41e-05	16.2272	5.97044	-1.44456	0.0223	Down
K0326Y_036334	chr9	33918028	33920105	Ferredoxin--NADP reductase, chloroplastic	20.7831	2.45501	-3.06862	8.24e-09	65.5231	14.4276	-2.17848	8.21e-09	Down
K0326Y_036341	chr9	33920198	33922718	WAT1-related protein	29.5	5.0914	-2.55778	6.76e-10	71.6516	27.4	-1.40267	2.24e-05	Down
K0326Y_036433	chr9	41673754	41675622	Heat shock factor binding protein 2	361	232	-0.641246	2.12e-11	371.627	145.549	-1.3575	1.52e-32	Down
K0326Y_036435	chr9	42051785	42055544	bak1,brassinosteroid	285.987	44.4911	-2.68672	5.35e-87	289.316	87.2139	-1.72373	8.53e-37	Down
K0326Y_036477	chr9	44874304	44875092	cadtfr12,CCAAT-DR1-transcription	704	360.022	-0.965965	1.76e-21	117	31.7919	-1.85196	2.38e-20	Down
K0326Y_036508	chr9	47738984	47700000	Uncharacterized protein	32.9945	0.802365	-5.31878	3.28e-09	19.7371	5.52178	-1.88897	0.00723	Down
K0326Y_036509	chr9	47746844	47700000	Uncharacterized protein	133.132	1.87993	-6.15109	2.79e-32	143.894	54.5788	-1.38788	5.22e-10	Down
K0326Y_036512	chr9	47980866	48000000	UTP--glucose-1-phosphate uridylyltransferase 2	29.9	3.98654	-2.91593	1.01e-13	232.643	23.6861	-3.29056	4.75e-44	Down
K0326Y_036846	chr9	86060122	86061958	hsftf28,HSF-transcription	9.95	1.0527	-3.24268	4.8e-05	43.1	11.9905	-1.8504	7.03e-05	Down
K0326Y_036873	chr9	88765445	88766314	Uncharacterized protein	18.5363	0.400575	-5.47445	1.99e-06	13.8945	1.78171	-2.9107	0.000672	Down
K0326Y_036935	chr9	92936322	92900000	magi67004,	990	630.172	-0.650703	1.39e-32	1732.38	1070.57	-0.692919	1.16e-37	Down
K0326Y_036932	chr9	93221881	93226300	Glycosyl hydrolase superfamily protein	362	219.141	-0.72691	1.43e-12	296	150.823	-0.967212	3e-15	Down
K0326Y_037198	chr9	109945753	110000000	lim166,	247	119.04	-1.05245	1.12e-12	232.823	90.3227	-1.37585	3.21e-16	Down
K0326Y_037209	chr9	110357111	110000000	Probable 4-coumarate--CoA ligase 4	136.006	49.9507	-1.44296	2.15e-15	51.2261	23.1614	-1.13346	3.93e-05	Down
K0326Y_037230	chr9	111429478	111435440	Protein kinase superfamily protein	613.745	283.125	-1.11782	7.56e-56	1069.34	622.343	-0.780961	1.9e-30	Down
K0326Y_037315	chr9	117016171	117029172	Uncharacterized protein	1080	71.8062	-3.91117	8.44e-265	265.996	177.753	-0.59158	1.11e-06	Down
K0326Y_037458	chr9	123311453	123312961	Glucan endo-1,3-beta-glucosidase 5	74.6754	4.13435	-4.169	5.54e-27	93.2816	52.7388	-0.832811	0.00136	Down
K0326Y_037550	chr9	127245259	127000000	Orphans transcription factor	462.804	268.322	-0.784984	2.03e-14	321.001	207.18	-0.621955	2.99e-07	Down
K0326Y_037637	chr9	130143716	130000000	Early response to dehydration 15-like protein	513	332.434	-0.625931	7.01e-13	916.827	443.403	-1.04351	1.02e-32	Down
K0326Y_037830	chr9	138253428	138000000	Peptidase M50B-like	27	7.5452	-1.83934	1.33e-05	25.0674	13.0245	-0.947526	0.0487	Down
K0326Y_037952	chr9	142498958	143000000	lbd42,LBD-transcription	39	14.4326	-1.42913	9.05e-05	30.8241	14.6764	-1.03754	0.0185	Down
K0326Y_038067	chr9	146748404	146751736	CRAL/TRIO domain containing protein	306.989	31	-3.31604	9.59e-98	506.103	320	-0.664162	2.04e-08	Down
K0326Y_038107	chr9	147919185	147934165	Remorin family protein	36.1	5.54171	-2.73061	1.53e-12	66.4651	36.8132	-0.86692	0.00546	Down
K0326Y_038126	chr9	148778099	149000000	Protein EARLY RESPONSIVE TO DEHYDRATION 15	730	387.672	-0.912581	9.51e-23	166.582	101.603	-0.713567	6.58e-07	Down
K0326Y_038182	chr9	150000000	150063728	Pumilio homolog 9	66.9	14.2035	-2.22575	4.67e-12	53.957	32.2169	-0.716662	0.0457	Down
K0326Y_038204	chr9	150815519	150817606	abi43,ABI3-VP1-transcription	35.7	0.452136	-6.41541	1.75e-08	9.93	0	-5.58766	4.4e-05	Down
K0326Y_038252	chr9	152000000	151635112	OSJNBa0089K21Uncharacterized protein9-like protein	31.1	0	-8.08	9.95e-11	61.6036	6.24714	-3.2854	9.07e-13	Down
K0326Y_038390	chr9	154675805	155000000	Senescence-associated protein	900	552.324	-0.703189	4.03e-15	1633.66	528.898	-1.63055	3.2e-71	Down
K0326Y_038408	chr9	155000000	154916048	Probable serine/threonine-protein kinase At1g01540	544.364	247.556	-1.13658	1.75e-21	348.218	194.007	-0.849167	4.89e-10	Down
K0326Y_038465	chr9	156075484	156000000	Probable glucuronosyltransferase03g0107900	185.312	122.017	-0.60338	2.47e-05	284.509	135.446	-1.07855	3.63e-13	Down
K0326Y_038620	Scaffold000102	2932614	2930000	Uncharacterized protein	85.9	0	-9.54395	2.04e-14	47.3579	0	-7.84388	8.26e-10	Down
K0326Y_005759	Scaffold000458	285324	286000	gst31,glutathione	346	37.6067	-3.19103	1.15e-98	1233.16	170.404	-2.85433	1.28e-120	Down
