# Supplementary material for: Long-read sequencing reveals genomic structural variations that underlie creation of quality protein maize
Source: Nat Commun. 2020 Jan 7;11:17. doi: 10.1038/s41467-019-14023-2 (PMC6946643; doi:10.1038/s41467-019-14023-2)
Supplement: Supplementary file 7 — Supplementary Dataset 3 [file 41467_2019_14023_MOESM7_ESM.xlsx]

## Sheet: Supplementary Data 3
Supplementary Data 3 | Differentially expressed genes associated with heat shock proteins and related genes.
Gene ID	W64Ao2#	K0326Y#	Fold Change	p-value	CM105o2#	CM105Mo2#	Fold Change	p-value	Threshold	Chr	Start	End	Annotation
K0326Y_002415	8.4	0.7	-12.8	0.00021	55.1	10.5	-5.2	3.27e-06	Down	1	131971888	132000000	HSP 20
K0326Y_021553	24.5	10.7	-2.3	0.000128	148	66.6	-2.2	2.13e-07	Down	5	173239702	173000000	HSP 6 transcription factor
K0326Y_030319	34.9	22.4	-1.6	0.0093405	249.7	108.5	-2.3	1.26e-12	Down	10	74010456	74012914	DNAJ HSP
K0326Y_032860	20.4	1.2	-17	8.36e-09	38.6	10.2	-3.8	2.43e-05	Down	8	36444029	36445248	HSP 30
K0326Y_034083	74.8	32.3	-2.3	1.6e-05	53.9	20.6	-2.6	5.27e-05	Down	8	129266117	129000000	HSP 22
K0326Y_036433	361	232	-1.6	2.12e-11	371.6	145.5	-2.6	1.52e-32	Down	9	41673754	41675622	HSP binding protein
K0326Y_001009	7400	14607.7	2	2.33e-297	3521	57005.6	16.2	0	Up	1	38700000	38724325	HSP 10
K0326Y_002528	7010.5	12532.5	1.8	1.53e-187	4217.4	9613.4	2.3	0	Up	1	163965128	163968703	HSP 70
K0326Y_003023	45.6	1154.2	25.3	4.31e-92	28	2600.4	92.7	8.65e-144	Up	1	191000000	191043092	HSP 8
K0326Y_003024	5362.3	25589.7	4.8	0	309	9739.7	31.5	0	Up	1	191295608	191299465	HSP 90
K0326Y_003274	54.6	1470.4	26.9	2.08e-252	41.3	862.9	20.9	8.68e-154	Up	1	202595093	202596715	HSP 8 transcription factor
K0326Y_003276	147	2024.2	13.8	0	121	2804.5	23.2	0	Up	1	202721686	202725075	Activator of HSP 90
K0326Y_004210	587.2	3535.3	6	0	123	4132.9	33.6	0	Up	1	246909282	246912963	HSP 24 transcription factor
K0326Y_004728	4295.5	8597.4	2	1.17e-194	2025.8	13997.5	6.9	0	Up	1	271206392	271220319	HSP 70
K0326Y_005002	111	3319.6	29.9	0	27.7	3745.5	135.2	0	Up	1	283153135	283155553	HSP 17 transcription factor
K0326Y_005336	47.1	252.6	5.4	4.83e-50	120.4	669.6	5.6	8.19e-67	Up	1	295000000	295000000	HSP 11 transcription factor
K0326Y_008759	161	896	5.6	2.72e-125	180	416.8	2.3	7.19e-26	Up	2	191902640	191911518	HSP 18 transcription factor
K0326Y_008822	5104.7	10946.7	2.1	0	1863.9	8540.5	4.6	0	Up	2	194748165	194751940	HSP 90
K0326Y_008855	1869.6	3082.3	1.6	3.14e-71	1500.6	4075.2	2.7	1.43e-246	Up	2	195329352	195332656	HSP 70
K0326Y_009837	14.1	57.2	4.1	3.45e-12	1.7	150.8	89.9	8.03e-21	Up	2	229000000	229119029	HSP 22
K0326Y_011022	1	91.1	94.3	1.08e-16	0.3	60.8	182.4	5.15e-09	Up	3	23400000	23363609	HSP 12
K0326Y_011039	0.3	34.6	127.8	1.47e-08	5	614.6	122.4	4.56e-67	Up	3	23490079	23500000	HSP 17
K0326Y_011851	8336.4	13883.9	1.7	5.71e-136	9209	15565.1	1.7	1.32e-138	Up	3	103782284	103792129	HSP 70
K0326Y_013912	379	2198.2	5.8	3.31e-197	50.3	222.6	4.4	3.67e-44	Up	3	222136122	222148796	HSP 90
K0326Y_015165	48.8	450.6	9.2	1.94e-134	18.4	1418.6	77.1	3.73e-199	Up	4	55094422	55097851	Activator of HSP 90
K0326Y_016200	2109.8	4028.7	1.9	6.77e-95	891.7	4528.5	5.1	0	Up	4	146006483	146014683	HSP70
K0326Y_016947	3730	21402.6	5.7	0	297.9	25916.6	87	0	Up	4	181550391	181551586	HSP 22
K0326Y_017403	1540.8	3020.7	2	4.15e-63	1418.1	4139.3	2.9	1.69e-149	Up	4	198737669	198742128	HSP 90
K0326Y_017891	26.8	143.4	5.4	9.91e-28	5.9	137.4	23.1	5.63e-31	Up	4	226197710	226203029	HSP 101
K0326Y_018062	1088.5	5280	4.9	0	173.8	4762.4	27.4	0	Up	4	229963598	229965758	HSP 40
K0326Y_019190	3732.3	6376.7	1.7	3.87e-101	695.1	9595.2	13.8	0	Up	5	12591095	12600000	HSP 70
K0326Y_021239	4.8	27.3	5.7	2.59e-09	55.3	108.5	2	0.000322	Up	5	154203643	154205141	HSP 18 transcription factor
K0326Y_022095	2143.4	3907.8	1.8	1.22e-132	605.4	4008.8	6.6	0	Up	5	195365858	195372177	HSP70
K0326Y_022779	19.7	423	21.5	2.33e-29	3	507	170.4	3.4e-34	Up	5	221840104	221841162	HSP 17
K0326Y_025006	1470	4609.3	3.1	0.0371	0.6	21.8	34.4	0.000238	Up	6	122000000	121660566	HSP 18
K0326Y_025191	626.8	3305.8	5.3	0	454.9	6660.3	14.6	0	Up	6	130513831	130519849	HSP 70
K0326Y_026055	27.3	99.7	3.7	1.51e-16	131.9	199.6	1.5	0.00407	Up	6	172619513	173000000	HSP 22
K0326Y_026209	733	3690.6	5	0	1765.2	3462.6	2	1.37e-129	Up	7	1731363	1730000	HSP 3
K0326Y_028042	1443.9	9537.2	6.6	0	619.4	11485.3	18.5	0	Up	7	138042122	138046965	HSP 90
K0326Y_028084	1722.9	4484	2.6	0	849.2	11923.6	14	0	Up	7	139972693	139976246	HSP 4
K0326Y_030597	349.8	3005.2	8.6	0	126.1	24953.4	197.9	0	Up	10	91568371	91571136	HSP 90
K0326Y_031035	1.3	6.2	4.8	0.00229	24.5	1115.3	45.5	2.7e-145	Up	10	119000000	119000000	HSP 22
K0326Y_031520	14.1	684.8	48.6	3.67e-41	12.3	959.1	78	4.79e-46	Up	10	136514515	136515760	HSP 20 transcription factor
K0326Y_032526	541	11212.5	20.7	1.16e-27	214.7	9725	45.3	3.5e-42	Up	8	22600000	22556483	HSP 18
K0326Y_033259	148.3	921	6.2	3.94e-191	55.2	2814.3	51	0	Up	8	74673581	74675640	HSP 40
K0326Y_033975	3639.9	5844.4	1.6	2.06e-72	173.1	11589	67	0	Up	8	123264071	123266896	HSP 6
K0326Y_035268	14121.7	31973.4	2.3	0	5641.3	93185.7	16.5	0	Up	8	175126442	175129341	HSP 1
K0326Y_035804	520	2975.3	5.7	0	1181.8	4422.6	3.7	0	Up	9	11300000	11254812	HSP 24
K0326Y_038055	330.1	1502.7	4.6	7.53e-211	45.4	3958.2	87.1	0	Up	9	146825264	146829347	HSP 70
#The gene expression level is calculated in fragments per kilobase per million mapped fragments.
