# Supplementary material for: Long-read sequencing reveals genomic structural variations that underlie creation of quality protein maize
Source: Nat Commun. 2020 Jan 7;11:17. doi: 10.1038/s41467-019-14023-2 (PMC6946643; doi:10.1038/s41467-019-14023-2)
Supplement: Supplementary file 8 — Supplementary Dataset 4 [file 41467_2019_14023_MOESM8_ESM.xlsx]

## Sheet: Supplementary Data 4
Supplementary Data 4 | Identification of candidate genes generated from BSA-seq, RNA-seq and genomic variation.
Gene ID	Chr	Start	End	Functional Description	W64Ao2	K0326Y	WK_log2FoldChange	WK_padj	CM105o2	CM105Mo2	CC_log2FoldChange	CC_padj	Threshold	PAVs	Tandems	SNP against B73	Insertions against B73(<100bp)	Deletions against B73(<100bp)	Insertions against B73(>100bp)	Deletions against B73(>100bp)	SNP against Mo17	Insertions against Mo17(<100bp)	Deletions against Mo17(<100bp)	Insertions against Mo17(>100bp)	Deletions against Mo17(>100bp)
K0326Y_003411	chr1	209651899	210000000	Chlorophyllase-1	2.27	40.5454	4.17141	3.78e-15	48.1	116.424	1.26991	2.12e-08	Up	NO	NO	NO	NO	NO	NO	NO	synonymous	NO	NO	NO	UTR3,intronic
K0326Y_003418	chr1	210242223	210249450	krp4,kinesin-related	189.2	306.415	0.694126	4.09e-08	84.8654	127.694	0.585698	0.000696	Up	NO	NO	synonymous	NO	NO	NO	NO	synonymous	NO	NO	upstream,UTR3	upstream
K0326Y_003439	chr1	210448676	210452203	hp1,histidine-containing	643	393.552	-0.707951	1.5e-12	249.736	152.504	-0.70629	6.84e-08	Down	NO	NO	NO	NO	NO	NO	NO	NO	NO	NO	NO	NO
K0326Y_003438	chr1	210833371	210837723	S-acyltransferase	158.121	56.8533	-1.48294	3.55e-19	156.393	81.1971	-0.948486	1.62e-07	Down	NO	NO	synonymous	NO	NO	NO	downstream,intronic	synonymous	NO	NO	NO	NO
K0326Y_003499	chr1	213064083	213066052	6-phosphogluconolactonase	15.3	124.045	3.01755	3.34e-30	38.3	104.779	1.45386	3.95e-09	Up	NO	NO	synonymous	NO	NO	NO	upstream	synonymous	NO	NO	NO	NO
K0326Y_003530	chr1	213928624	214000000	Cupin superfamily (DUF985)	177	80.7741	-1.12695	6.03e-15	259.811	101.121	-1.36172	3.71e-19	Down	NO	NO	NO	NO	NO	NO	exonic	synonymous	NO	NO	NO	exonic
K0326Y_003540	chr1	214738752	215000000	SAUR33-auxin-responsive SAUR family member	0.463	13.0234	4.73332	0.00142	0	2.53352	3.81113	0.0372	Up	NO	YES	synonymous	NO	NO	NO	NO	synonymous	NO	NO	NO	NO
K0326Y_003543	chr1	214930588	214931296	nactf100,NAC-transcription	14.1753	0	-6.95	3.6e-08	62.3	27.327	-1.19347	0.000292	Down	YES	NO	NO	NO	NO	NO	NO	NO	NO	NO	NO	NO
K0326Y_003576	chr1	216948222	216953294	hct9,hydroxycinnamoyltransferase9	173	45.2965	-1.92692	3.73e-31	210.577	62.3236	-1.76481	3.05e-23	Down	NO	NO	NO	NO	NO	NO	NO	synonymous	NO	NO	intronic	NO
K0326Y_003575	chr1	217167444	217173177	cncr1,cinnamoyl	117	207.17	0.825439	1.37e-07	32.0923	99.54	1.62589	2.15e-13	Up	YES	NO	synonymous	NO	NO	NO	NO	synonymous	NO	NO	upstream,exonic,intronic	UTR3
K0326Y_003584	chr1	217172109	217000000	Cytochrome oxidase c subunit VIb	122	314.133	1.36398	4.75e-23	145.367	229.973	0.659277	2.01e-05	Up	NO	NO	synonymous	NO	frameshift	splicing	NO	synonymous	NO	NO	NO	UTR3,intronic,UTR5
K0326Y_003601	chr1	218712732	218714227	Ribonuclease 1	277	4392.08	3.98024	0	11700	28943.8	1.30312	1.41e-282	Up	NO	NO	NO	NO	NO	downstream	NO	NO	NO	NO	upstream	NO
K0326Y_003639	chr1	220656365	220661316	Regulator of chromosome condensation (RCC1) family protein	907	3316.44	1.8701	0	755.266	1174.85	0.640358	6.43e-31	Up	NO	NO	synonymous	NO	frameshift	upstream,intronic	NO	synonymous	NO	frameshift	NO	NO
K0326Y_003656	chr1	221283248	221000000	DNA repair protein RAD4	1587.05	127.729	-3.63752	0	102.223	65.9301	-0.614493	0.00021349	Down	NO	NO	synonymous	NO	NO	downstream	NO	synonymous	NO	NO	UTR3	UTR5
K0326Y_003756	chr1	226424349	226000000	phot2,blue-light	38.328	19.2583	-1.00119	0.00156696	65.8976	39.7725	-0.716665	0.0282	Down	NO	NO	NO	NO	NO	NO	NO	synonymous	NO	frameshift	exonic,intronic,upstream	intronic
K0326Y_003762	chr1	226996239	226998479	Uncharacterized protein	33.5	13.7433	-1.28979	0.000321	91.0522	33.5	-1.44982	1.56e-05	Down	NO	NO	synonymous	NO	NO	NO	NO	synonymous	NO	NO	NO	UTR3
K0326Y_003772	chr1	227640758	227641840	Two-component response regulator ARR16	80	51.1003	-0.641058	0.00604	79.8	22.608	-1.81556	2.23e-10	Down	NO	NO	NO	NO	NO	NO	NO	NO	NO	NO	NO	NO
K0326Y_003770	chr1	227708618	227712726	Phosphoenolpyruvate/phosphate translocator 1 chloroplastic	8.56412	48.1318	2.49183	2.13e-06	0.660507	4.81818	2.7936	0.0403	Up	NO	NO	NO	NO	NO	NO	NO	NO	NO	NO	NO	NO
K0326Y_003780	chr1	228238065	228000000	Plant mobile domain protein family	217	134.095	-0.692306	6.67e-08	165.099	49.3033	-1.75674	2.91e-23	Down	NO	NO	NO	NO	NO	NO	NO	NO	NO	NO	NO	NO
K0326Y_003877	chr1	231949073	232000000	Vesicle-associated protein 1-1	72.3	47.2049	-0.612344	0.00809	74.3678	44.8911	-0.727188	0.00585	Down	NO	NO	NO	NO	NO	NO	intronic	NO	NO	NO	NO	downstream
K0326Y_003890	chr1	232377737	232000000	Transmembrane ascorbate ferrireductase 1	64.5	0.226068	-8.16782	5.07e-11	25.8	5.64413	-2.20539	1.24e-05	Down	YES	NO	synonymous	frameshift	NO	NO	NO	synonymous	frameshift	NO	NO	NO
K0326Y_003898	chr1	233301728	233306013	Formin-like protein	25.7473	156.333	2.60151	3.11e-44	169.388	524.439	1.63176	8.26e-36	Up	NO	NO	synonymous	NO	NO	NO	NO	NO	NO	NO	NO	NO
K0326Y_003903	chr1	233339303	233349324	Monothiol glutaredoxin-S11	423.335	936.707	1.14823	2.93e-38	300.097	720.651	1.26233	1.26e-37	Up	NO	NO	stopgain	NO	frameshift	NO	NO	NO	NO	NO	NO	NO
K0326Y_003932	chr1	234524115	234525588	dof13,C2C2-Dof-transcription	18.4	1.02843	-4.14942	1.26e-08	191.465	25.8424	-2.88411	1.76e-22	Down	NO	NO	synonymous	NO	NO	NO	NO	NO	NO	NO	NO	NO
K0326Y_003953	chr1	235185820	235000000	Alpha-galactosidase 2	776	1311.13	0.756461	8.12e-22	531.675	1320.22	1.31476	2.55e-55	Up	NO	YES	synonymous	NO	NO	intronic	intronic	NO	NO	NO	NO	NO
K0326Y_003961	chr1	235427913	235437296	Protein TIC110 chloroplastic	5601.5	9372.51	0.742351	1.58e-181	5745.37	9768.17	0.765972	8.22e-177	Up	NO	NO	synonymous	NO	NO	intronic	NO	NO	NO	NO	NO	NO
K0326Y_003987	chr1	236091087	236102586	myo3,myosin1	574.34	1045.62	0.863849	9.1e-34	321.324	570.825	0.827971	1.3e-21	Up	NO	NO	synonymous	frameshift	NO	NO	intronic,upstream	NO	NO	NO	NO	NO
K0326Y_004075	chr1	241293216	241296590	RPM1 interacting protein 13	390.225	218.075	-0.842043	1.44e-16	381.909	239.375	-0.670058	3.19e-09	Down	NO	NO	NO	NO	NO	NO	NO	NO	NO	NO	NO	NO
K0326Y_004279	chr1	250679153	251000000	Oxidoreductase	100	40.8762	-1.2897	6.99e-11	183.326	69.2744	-1.4083	9.71e-13	Down	NO	NO	NO	NO	NO	NO	upstream	NO	NO	NO	NO	NO
K0326Y_004306	chr1	252314814	252000000	Protein FATTY ACID EXPORT 5	32.6	18.8602	-0.779455	0.0322	49.6311	29.3043	-0.766216	0.0472	Down	NO	NO	NO	NO	NO	NO	NO	NO	NO	NO	NO	NO
K0326Y_004313	chr1	252677318	252685672	Protein DETOXIFICATION	94.4984	421.522	2.15837	1.78e-38	14.188	65.3641	2.2146	5.64e-14	Up	NO	YES	synonymous	NO	NO	intronic,exonic	upstream	NO	NO	NO	NO	NO
K0326Y_004314	chr1	252693944	252696653	Protein DETOXIFICATION	21.2463	2.02775	-3.36619	1.9e-07	24.7685	9.00638	-1.4355	0.0134	Down	NO	YES	synonymous	NO	NO	NO	NO	NO	NO	NO	NO	NO
K0326Y_004340	chr1	254000000	253915428	Coatomer subunit beta-1	457	95.3962	-2.25955	3.26e-87	536.545	275.678	-0.96359	1.2e-18	Down	NO	NO	synonymous	NO	NO	NO	upstream	synonymous	NO	NO	downstream	NO
K0326Y_004386	chr1	255891550	255898844	jmj22,JUMONJI-transcription	278.285	1553.93	2.48248	1.06e-138	177.859	435.713	1.2965	2.68e-28	Up	NO	NO	synonymous	frameshift	NO	NO	NO	synonymous	frameshift	NO	exonic	NO
K0326Y_004387	chr1	255954801	255968064	GRAS transcription factor (Fragment) (Fragment)	23.7	0	-7.68643	4.75e-09	21.3326	8.12389	-1.38831	0.0336	Down	NO	NO	NO	NO	frameshift	NO	NO	synonymous	NO	frameshift	NO	NO
K0326Y_004406	chr1	256547441	256556080	Fumarate hydratase 1 mitochondrial	1.49	308.987	7.68278	1.89e-34	0	2.15762	3.60835	0.016683	Up	NO	NO	NO	NO	NO	NO	NO	NO	NO	NO	NO	NO
K0326Y_004439	chr1	258296121	258303143	NagB/RpiA/CoA transferase-like superfamily protein	103.625	55.8839	-0.893213	2.89e-05	74.0992	47.6763	-0.625875	0.0175	Down	NO	NO	NO	NO	NO	NO	NO	stopgain	frameshift	frameshift	NO	NO
K0326Y_004459	chr1	259633517	260000000	Zinc finger protein LSD2	190	116.143	-0.715946	1.31e-08	325.687	198.628	-0.713528	1.47e-08	Down	NO	NO	synonymous	NO	NO	intronic	NO	NO	NO	NO	NO	NO
K0326Y_004456	chr1	259746991	259749444	myb73,MYB-transcription	814	217.01	-1.90689	3.92e-96	620	287.617	-1.11816	2.7e-29	Down	NO	NO	synonymous	NO	NO	NO	NO	synonymous	NO	NO	NO	NO
K0326Y_004483	chr1	261259525	261265033	E3 ubiquitin protein ligase DRIP2	68.5	360.048	2.39071	2.75e-84	334	631.883	0.917781	2.61e-20	Up	NO	NO	synonymous	NO	NO	NO	NO	synonymous	NO	NO	upstream	intronic,downstream
K0326Y_004499	chr1	261377631	261000000	p-loop containing nucleoside triphosphate hydrolase superfamily protein	123.462	54.0851	-1.19063	2.03e-06	26.0034	11.8166	-1.10128	0.0076	Down	NO	NO	synonymous	NO	frameshift	UTR3	NO	synonymous	frameshift	frameshift	intronic	NO
K0326Y_004524	chr1	263000000	263073999	snrkII9,SnRK2	147.175	49.5564	-1.57335	1.46e-23	243.677	156.255	-0.638903	1.76e-05	Down	NO	NO	synonymous	NO	NO	exonic	downstream	synonymous	frameshift	NO	exonic	downstream
K0326Y_004523	chr1	263110838	263116194	BTB/POZ domain-containing protein NPY2	49.4698	8.32148	-2.57402	1.59e-12	20.518	9.90977	-1.03595	0.0301913	Down	NO	NO	synonymous	NO	NO	UTR5	NO	synonymous	NO	NO	UTR5	NO
K0326Y_004555	chr1	264381904	264000000	hb33,Homeobox-transcription	257	142.022	-0.859256	5.7e-11	216	107.707	-1.0027	5.69e-11	Down	NO	NO	synonymous	NO	NO	NO	downstream	synonymous	NO	NO	NO	splicing
K0326Y_004588	chr1	265756088	265758462	geb7,glucan	137.289	90.742	-0.595455	4.78e-05	216.5	130.123	-0.728932	1.2e-06	Down	NO	NO	NO	NO	NO	NO	NO	synonymous	NO	NO	upstream	NO
K0326Y_004599	chr1	266014815	266017612	glb1,globulin1	991.043	5541.27	2.48345	0	4650	13759.1	1.56373	0	Up	NO	NO	synonymous	frameshift	NO	NO	UTR3	synonymous	NO	frameshift	upstream	exonic
K0326Y_004633	chr1	267184162	267187530	Membrin	461	835.208	0.857286	1.01e-33	427.431	944.34	1.14306	1.03e-50	Up	NO	NO	synonymous	NO	NO	NO	NO	NO	NO	NO	NO	NO
K0326Y_004659	chr1	267639512	267640591	nas3,nicotianamine	17.7	3.68221	-2.25113	8.82e-05	19.0582	6.87382	-1.49676	0.0160442	Down	YES	NO	synonymous	NO	NO	NO	downstream,upstream	synonymous	frameshift	NO	upstream	downstream
K0326Y_004665	chr1	268348508	268350136	Sulfotransferase	24.6	38.1134	0.635448	0.031	39.3	67.6465	0.782643	0.00748	Up	NO	YES	synonymous	NO	NO	NO	NO	NO	NO	NO	NO	NO
K0326Y_004695	chr1	269511557	270000000	Gamma-glutamyl peptidase 1	101	626.854	2.64295	7.66e-147	341.288	1784.75	2.38491	1.64e-178	Up	NO	NO	stoploss	frameshift	NO	exonic	NO	NO	NO	NO	NO	NO
K0326Y_004719	chr1	270578409	271000000	Hydroxyproline O-galactosyltransferase GALT6	14.2	64.7778	2.19688	4.08e-14	14.2462	185.058	3.69921	5.31e-34	Up	NO	NO	synonymous	NO	NO	intronic	exonic	synonymous	frameshift	NO	NO	intronic,upstream
K0326Y_004717	chr1	271000000	270573005	auxrp1,auxin-regulated	332	102.245	-1.70243	3.22e-51	430.766	240.356	-0.839335	4.67e-14	Down	NO	NO	synonymous	NO	NO	exonic	NO	synonymous	NO	NO	NO	NO
K0326Y_004726	chr1	271081548	271000000	lpe1,leaf	1256.55	202.743	-2.63012	6.98e-215	279.981	92.9591	-1.59477	1.11e-36	Down	NO	NO	synonymous	frameshift	NO	NO	NO	synonymous	frameshift	NO	intronic	NO
K0326Y_004728	chr1	271206392	271220319	tromal 70 kDa heat shock-related protein, chloroplastic	4295.48	8597.45	1.00071	1.17e-194	2025.76	13997.5	2.78876	0	Up	NO	NO	synonymous	NO	NO	NO	NO	synonymous	NO	NO	NO	NO
K0326Y_004755	chr1	272189820	272193118	Formate dehydrogenase2	186	0	-10.6589	2.16e-18	57.8257	37.5	-0.624388	0.0242	Down	NO	NO	NO	NO	NO	NO	NO	NO	NO	NO	NO	NO
K0326Y_004752	chr1	272194262	272197947	Adenylosuccinate synthetase, chloroplastic	31.3982	83.7714	1.41595	3.29e-10	41.2135	70.0493	0.761405	0.00297	Up	NO	NO	NO	NO	NO	NO	NO	NO	NO	NO	NO	NO
K0326Y_004757	chr1	272242954	272258455	lox4,lipoxygenase4	178.265	118.417	-0.590678	0.00041	143.378	73.8	-0.967331	6.9e-07	Down	NO	YES	NO	NO	NO	NO	NO	NO	NO	NO	NO	NO
K0326Y_004790	chr1	272977918	272984944	o10,opaque	1790.83	3369.42	0.911148	3.16e-143	3836.7	5883.49	0.617552	4.56e-72	Up	NO	NO	NO	NO	NO	NO	upstream	synonymous	NO	NO	NO	upstream
K0326Y_004835	chr1	274941593	275000000	Microsomal glutathione S-transferase 3	660	1316.16	0.995685	1.68e-63	636.201	1878.91	1.56054	4.45e-139	Up	NO	NO	NO	NO	NO	NO	NO	NO	NO	NO	intronic	UTR3,intronic,UTR5
K0326Y_004827	chr1	275267202	275269468	ACD11 homolog protein	11.9	5.24548	-1.21803	0.0218702	90.1	36.2777	-1.30173	0.00130667	Down	NO	NO	NO	NO	NO	NO	NO	NO	NO	NO	upstream	NO
K0326Y_004869	chr1	276683749	276687977	Receptor-like kinase TMK2	443.502	749.271	0.75566	1.05e-22	232.433	361.337	0.635137	1.84e-10	Up	NO	NO	synonymous	NO	NO	NO	NO	synonymous	NO	NO	NO	NO
K0326Y_004881	chr1	277167817	277000000	Alpha/beta-Hydrolases superfamily protein	5.26564	66.5445	3.66021	9.28e-21	22.23	55.8	1.33	2.5e-05	Up	NO	NO	synonymous	NO	NO	downstream	NO	synonymous	NO	NO	downstream,upstream	UTR3
K0326Y_005083	chr1	286283256	286300839	bvg:104892046/2e-06/probable inorganic phosphate transporter 1-4; K08176 MFS transporter, PHS family, inorganic phosphate transporter	969	500.374	-0.955109	1.56e-55	1289.03	601.193	-1.10137	1.52e-65	Down	NO	NO	NO	NO	NO	NO	NO	synonymous	frameshift	NO	NO	NO
K0326Y_005109	chr1	286795460	287000000	Cytochrome P450 CYP81A4	7.26	63.2752	3.12536	1.69e-21	69.0051	108.638	0.656933	0.00377	Up	NO	NO	synonymous	NO	NO	NO	NO	synonymous	NO	NO	NO	NO
K0326Y_005156	chr1	288610960	288613280	Protein of unknown function (DUF1475)	93.1	53.5304	-0.793873	0.000511	73.4011	32.3829	-1.17836	1.93e-05	Down	NO	NO	NO	NO	NO	NO	NO	NO	NO	NO	NO	exonic
K0326Y_005169	chr1	289079839	289000000	BTB/POZ domain-containing protein	176.547	73.9504	-1.2517	5.74e-10	103.183	63.804	-0.680722	0.00540015	Down	NO	NO	synonymous	NO	NO	NO	intronic	NO	NO	NO	NO	NO
K0326Y_005211	chr1	290997899	291000000	Mitochondrial import inner membrane translocase subunit TIM14	35.3	124.787	1.82393	1.94e-23	106.208	462.01	2.11892	6.15e-45	Up	NO	NO	synonymous	NO	NO	NO	NO	synonymous	NO	NO	upstream,intronic	NO
K0326Y_005250	chr1	291902892	292000000	Ubiquitin and ubiquitin-like proteins	24.5	43.2859	0.826455	0.0151	7.54756	21.2286	1.46859	0.00259	Up	NO	NO	stopgain	NO	NO	NO	NO	NO	NO	NO	NO	NO
K0326Y_005280	chr1	293000000	293502733	cdj1,chaperone	399.91	1441.44	1.85102	1.57e-140	219.818	1307.45	2.57297	1.76e-193	Up	NO	NO	synonymous	NO	NO	downstream	NO	synonymous	NO	NO	NO	NO
K0326Y_005277	chr1	293097485	293102822	DNA topoisomerase	119	61.997	-0.939293	1.57e-06	109	67.063	-0.703933	0.00175854	Down	NO	NO	synonymous	frameshift	NO	NO	NO	NO	NO	NO	NO	NO
K0326Y_005312	chr1	294493141	294000000	cdo87b(ptk),	205.653	336.93	0.707697	1.29e-11	273.019	440.272	0.685219	2.81e-10	Up	NO	NO	synonymous	frameshift	NO	NO	downstream	synonymous	NO	NO	NO	NO
K0326Y_005302	chr1	294690391	294707289	Hydroxyproline-rich glycoprotein family protein	273	995.814	1.86792	2.67e-161	555.096	1217.76	1.13506	2.42e-66	Up	NO	NO	synonymous	NO	NO	downstream	intronic	synonymous	NO	NO	NO	intronic
K0326Y_005311	chr1	294818367	295000000	glb2,globulin2	8.4	41.0467	2.31488	7.95e-16	5474.39	23054.4	2.07	7.09e-184	Up	NO	NO	synonymous	NO	NO	NO	upstream	synonymous	NO	NO	NO	upstream
K0326Y_005328	chr1	295000000	295057427	Tetratricopeptide repeat (TPR)-like superfamily protein	85.5	238.312	1.47982	1.31e-30	220.59	832.441	1.9168	3.99e-66	Up	NO	NO	synonymous	NO	NO	NO	NO	synonymous	NO	NO	NO	exonic,UTR5
K0326Y_005336	chr1	295000000	295000000	hsftf11,HSF-transcription	47.1	252.568	2.42679	4.83e-50	120.388	669.648	2.47524	8.19e-67	Up	NO	NO	synonymous	NO	NO	NO	NO	synonymous	NO	NO	downstream	NO
K0326Y_005332	chr1	295511288	296000000	Pyruvate kinase	1062.28	689.834	-0.623969	2.5e-19	508.137	309.383	-0.71921	5.53e-16	Down	NO	NO	synonymous	NO	NO	downstream	NO	synonymous	NO	NO	UTR3	NO
K0326Y_005331	chr1	295601977	296000000	Uncharacterized protein	288	67.5794	-2.09569	2.53e-61	401.123	197.782	-1.0245	4.97e-18	Down	NO	NO	synonymous	NO	NO	NO	NO	synonymous	NO	NO	NO	NO
K0326Y_005333	chr1	296000000	296000000	Guanylate-binding family protein	520	282.718	-0.877305	1.12e-25	390.302	174.795	-1.166	7.61e-29	Down	NO	NO	synonymous	NO	frameshift	exonic	NO	synonymous	NO	NO	exonic,intronic	NO
K0326Y_005370	chr1	296587747	296595814	Uncharacterized protein	1.23972	377.74	8.23481	4.21e-35	176.519	398.88	1.17565	5.45e-17	Up	YES	NO	NO	NO	NO	NO	NO	NO	NO	NO	NO	NO
K0326Y_005368	chr1	296733869	296735353	AAA-ATPase ASD mitochondrial	84	47.2168	-0.832096	2.12e-05	370.211	145.427	-1.34406	1.56e-15	Down	NO	NO	synonymous	NO	NO	NO	NO	synonymous	NO	NO	NO	NO
K0326Y_005387	chr1	296966373	297000000	Hydroxyproline O-galactosyltransferase GALT5	16.2	322.822	4.32934	1.79e-91	232.302	436.045	0.908036	3.59e-12	Up	NO	NO	synonymous	NO	NO	UTR3,upstream	downstream	synonymous	NO	NO	NO	NO
K0326Y_005407	chr1	297415809	297000000	Lipid phosphate phosphatase delta	64.8	146.517	1.18201	6.07e-11	69.3085	106.555	0.619932	0.00362	Up	NO	NO	NO	NO	NO	NO	NO	synonymous	frameshift	NO	NO	UTR5
K0326Y_005393	chr1	297767884	298000000	ko03008:Ribosome biogenesis in eukaryotes|Genetic Information Processing;Translation||ko04712:Circadian rhythm - plant|Organismal Systems;Environmental adaptation||	979	577.562	-0.761559	2.11e-11	356.283	200.297	-0.836427	6.78e-10	Down	NO	NO	synonymous	NO	NO	NO	NO	synonymous	NO	NO	NO	upstream
K0326Y_005466	chr1	299344268	299000000	Serine/threonine-protein kinase STY13	234.999	133	-0.82337	3.88e-13	327.545	199.595	-0.715905	1.36e-09	Down	NO	NO	synonymous	NO	NO	exonic	NO	synonymous	NO	NO	NO	NO
K0326Y_025577	chr6	148000000	147946210	THAUMATIN-LIKE PROTEIN 1	75.2	34.9	-1.10795	0.00588	123.711	50.0051	-1.3186	0.00142	Down	NO	NO	NO	NO	NO	NO	NO	NO	NO	NO	NO	NO
K0326Y_025593	chr6	149004368	149005507	26S proteasome non-ATPase regulatory subunit 4	0	20.1327	7.17808	1.32e-08	29.0887	59.0434	1.02114	0.00592	Up	NO	NO	NO	NO	NO	NO	NO	NO	NO	NO	NO	NO
K0326Y_025596	chr6	149016649	149022488	Heme-binding-like protein At3g10130, chloroplastic	8.56	43.9769	2.36424	2.77e-07	3.32045	26.5	3.01939	2.45e-06	Up	NO	NO	NO	NO	NO	NO	NO	NO	NO	NO	NO	NO
K0326Y_025617	chr6	152216773	152000000	Acetylglucosaminyltransferase	382	724.091	0.920384	8.21e-49	936.899	1520	0.70234	5.78e-35	Up	NO	NO	NO	NO	NO	NO	NO	NO	NO	NO	NO	NO
K0326Y_025631	chr6	152948991	153000000	Protein of unknown function (DUF1475)	14.1	58.8596	2.06229	4.61e-10	19.5477	51.7148	1.41132	7.1e-05	Up	NO	NO	NO	NO	NO	NO	NO	NO	NO	NO	NO	NO
K0326Y_026647	chr7	18308497	18300000	S-adenosyl-L-methionine-dependent methyltransferase superfamily protein	29	82.6617	1.51558	4.02e-10	21.1213	57.3525	1.4381	1.26e-06	Up	NO	NO	synonymous	NO	NO	NO	NO	synonymous	NO	NO	NO	NO
K0326Y_026701	chr7	21515962	21518747	Tryptophan/tyrosine permease	61.1481	35.5391	-0.783879	0.00284	25.154	13.2985	-0.912084	0.0236	Down	NO	NO	synonymous	NO	NO	exonic,UTR3	UTR3	synonymous	NO	NO	intronic	UTR3
K0326Y_026749	chr7	23868719	23900000	UDP-glycosyltransferase 76C1	4.34	493.147	6.85282	5.86e-73	2.62511	23.2625	3.10725	1.48e-07	Up	YES	YES	synonymous	NO	frameshift	NO	NO	synonymous	NO	NO	NO	NO
K0326Y_026758	chr7	24800000	24800000	cda1,cytidine	96.3543	262.411	1.44592	9.49e-29	208.606	372	0.835	3.82e-11	Up	NO	YES	synonymous	NO	NO	NO	NO	synonymous	NO	NO	NO	upstream,splicing
K0326Y_026762	chr7	24854404	24900000	Calcium-binding protein	2334.74	5591.2	1.25976	5.38e-296	995.36	2470.7	1.31213	7.52e-200	Up	NO	NO	synonymous	NO	frameshift	exonic,upstream	NO	stopgain	NO	frameshift	splicing,upstream	NO
K0326Y_026772	chr7	25209353	25200000	Uncharacterized protein	0.231594	22.6356	6.38611	5.08e-07	6.82882	83.9123	3.60177	1.32e-15	Up	NO	NO	NO	NO	NO	NO	NO	NO	NO	NO	NO	NO
K0326Y_026769	chr7	25211479	25215174	Vesicle-associated membrane protein 724	0	12.1776	6.46224	4.85e-07	5.3826	83.9606	3.98108	1.83e-15	Up	NO	NO	synonymous	NO	NO	NO	upstream	NO	NO	NO	downstream	NO
K0326Y_026883	chr7	32067197	32100000	cellular_component:GO:0016021//integral component of membrane;	106	68.4004	-0.624013	0.0100515	66.6915	43.9326	-0.595703	0.0463797	Down	YES	NO	synonymous	NO	NO	NO	UTR5	NO	NO	NO	NO	NO
K0326Y_026916	chr7	34328372	34332076	Methyltransferase-like protein	193	116.474	-0.725466	4.94e-07	121	79.9341	-0.587688	0.00146	Down	NO	NO	stopgain	NO	NO	NO	NO	stopgain	NO	NO	intronic	NO
K0326Y_026948	chr7	37922988	37900000	p-loop containing nucleoside triphosphate hydrolase superfamily protein	30.5493	2.4811	-3.61914	3.11e-13	40.5644	23.1586	-0.800483	0.0207	Down	NO	NO	synonymous	NO	NO	NO	NO	synonymous	NO	NO	NO	NO
K0326Y_026955	chr7	39286328	39300000	Suprabasin	725	3937.51	2.44067	8.08e-49	102.324	210.911	1.04303	2.62e-07	Up	NO	NO	synonymous	NO	frameshift	NO	NO	synonymous	NO	NO	NO	NO
K0326Y_026981	chr7	41233581	41236548	ORMDL family protein	466	845.734	0.858746	1.05e-31	1030	2523.07	1.29101	5.37e-80	Up	NO	NO	synonymous	NO	NO	NO	UTR3	NO	NO	NO	NO	NO
K0326Y_027023	chr7	45671255	45674620	nbp1,nucleic	192	652.466	1.77181	1.73e-70	266	417.833	0.653786	2.21e-09	Up	NO	NO	synonymous	NO	NO	exonic	NO	NO	NO	NO	NO	NO
K0326Y_027040	chr7	47859330	47860044	Uncharacterized protein	11	2.28111	-2.26333	0.000767	22.4363	7.6474	-1.53483	0.012	Down	NO	YES	synonymous	NO	frameshift	NO	NO	NO	NO	NO	NO	NO
K0326Y_027050	chr7	48662670	48663271	alanine and glycine-rich protein-like	14	2.08052	-2.75102	1.47e-06	58.1187	14.2997	-2.03477	2.67e-08	Down	NO	NO	NO	NO	NO	NO	NO	NO	NO	NO	NO	NO
K0326Y_027054	chr7	49200000	49220864	cyc10,cyclin10	61.3	36.3397	-0.750689	0.0158	30.6668	11.546	-1.44634	0.000714	Down	NO	NO	NO	NO	NO	NO	NO	NO	NO	NO	NO	NO
K0326Y_027130	chr7	60669047	60700000	UTP:RNA uridylyltransferase 1	390	237.491	-0.71505	1.11e-11	199.753	117.397	-0.769025	3.08e-08	Down	NO	NO	NO	NO	NO	exonic	NO	NO	NO	NO	NO	NO
K0326Y_027132	chr7	61350527	61350808	Uncharacterized protein	24.0902	9.19784	-1.39263	5.39e-05	80.0176	26.9455	-1.57391	6.14e-08	Down	NO	NO	NO	NO	NO	NO	NO	NO	NO	NO	NO	NO
K0326Y_027151	chr7	64117186	64117533	Uncharacterized protein	11.4468	3.5071	-1.6913	0.00704	21.2885	7.73038	-1.49057	0.0171	Down	NO	NO	stopgain	NO	NO	NO	NO	NO	NO	NO	NO	NO
K0326Y_027155	chr7	64124364	64125409	Uncharacterized protein	14.8	0.878188	-4.1344	9.31e-06	12.684	4.09091	-1.62957	0.0429	Down	NO	NO	NO	NO	NO	NO	NO	NO	NO	NO	NO	NO
K0326Y_027175	chr7	66429217	66435912	Fatty acyl-CoA reductase	237	107.292	-1.14413	3.74e-13	141	88.7551	-0.67252	0.000446	Down	NO	NO	NO	NO	NO	intronic	upstream	NO	NO	NO	NO	NO
K0326Y_027185	chr7	67510887	67511312	Uncharacterized protein	12.5	3.95984	-1.64727	0.00104	61.6646	15.4547	-1.98652	2.32e-07	Down	NO	NO	NO	NO	NO	NO	NO	NO	NO	NO	NO	NO
K0326Y_027198	chr7	70364913	70400000	Major pollen allergen Car b 1 isoforms 1A and 1B	248	79.4879	-1.64136	2.91e-35	143.766	91.9111	-0.646879	6.93e-05	Down	NO	NO	synonymous	NO	NO	downstream	NO	NO	NO	NO	NO	NO
K0326Y_027220	chr7	71641393	71642207	Uncharacterized protein	21.9	11.7061	-0.899369	0.0326	67.7692	27.2699	-1.3002	0.000753	Down	NO	NO	NO	NO	NO	NO	NO	NO	NO	NO	NO	NO
K0326Y_027249	chr7	76804502	76825864	4-coumarate--CoA ligase-like 9	183.683	9.24618	-4.29891	3.69e-42	21.6375	11.0913	-0.965608	0.0290634	Down	NO	NO	synonymous	NO	NO	NO	NO	NO	NO	NO	NO	NO
K0326Y_027307	chr7	83516441	83500000	Uncharacterized protein	9.97	0.800543	-3.59088	5.42e-05	31.6446	6.32267	-2.27228	6.56e-05	Down	NO	NO	NO	NO	NO	NO	NO	synonymous	NO	NO	NO	NO
K0326Y_027322	chr7	85332204	85300000	Electron transfer flavoprotein subunit alpha mitochondrial	2.07	268.393	7.06421	1.13e-40	150.72	402.525	1.42043	1.27e-26	Up	NO	NO	NO	NO	NO	NO	NO	NO	NO	NO	NO	NO
K0326Y_027341	chr7	86976805	87000000	Sugar transport protein 14	3.26	16.6201	2.34592	0.000169	11.3227	25.5712	1.18021	0.0423545	Up	NO	NO	synonymous	NO	frameshift	NO	NO	synonymous	NO	frameshift	NO	NO
K0326Y_027343	chr7	86978486	87000000	ko03410:Base excision repair|Genetic Information Processing;Replication and repair||	178	63.8418	-1.48628	4.52e-11	84.364	50.5552	-0.752557	0.00684	Down	NO	NO	NO	NO	NO	NO	NO	NO	NO	NO	NO	NO
K0326Y_027346	chr7	87564431	87600000	Nudix hydrolase 20 chloroplastic	78.8	207.5	1.39644	3.75e-22	91.3087	147.781	0.688789	3.72e-05	Up	NO	NO	stopgain	NO	NO	NO	NO	stopgain	NO	NO	NO	NO
K0326Y_027369	chr7	89806569	89817139	ABC transporter G family member 40	3.84013	19.7297	2.37986	3.42e-06	23.3141	52.507	1.16667	0.0027773	Up	NO	NO	synonymous	NO	NO	intronic	splicing,intronic,exonic	synonymous	NO	NO	NO	intronic
K0326Y_027387	chr7	92100000	92173698	Probable LRR receptor-like serine/threonine-protein kinase At1g07650	140.873	47.6099	-1.56328	6.06e-11	86.2661	52.5435	-0.702898	0.0136	Down	NO	NO	synonymous	NO	frameshift	exonic	NO	NO	frameshift	NO	NO	NO
K0326Y_027404	chr7	93400000	93431056	Probable LRR receptor-like serine/threonine-protein kinase At1g51860	109	65.6999	-0.7289	0.000773	55.7521	33.0935	-0.75411	0.00892	Down	NO	YES	synonymous	frameshift	frameshift	NO	NO	synonymous	frameshift	frameshift	NO	NO
K0326Y_027417	chr7	94915875	94917233	3-ketoacyl-CoA synthase	4.5	48.9249	3.44107	8.25e-11	3.30851	20.1255	2.6	0.000106	Up	NO	NO	NO	NO	NO	NO	NO	NO	NO	NO	NO	downstream
K0326Y_027621	chr7	109404860	109415846	mkkk16,MAP	229	431.456	0.913667	1.51e-14	82.3738	127.285	0.63497	0.000186	Up	NO	NO	synonymous	NO	NO	UTR5	NO	stopgain	NO	NO	intronic,UTR5	intronic
K0326Y_027643	chr7	112099833	112000000	Protein CCC1	79.7	28.772	-1.46888	1.99e-05	19.3249	8.50674	-1.17429	0.0258	Down	NO	YES	NO	NO	NO	NO	NO	synonymous	NO	NO	NO	NO
K0326Y_027644	chr7	112248787	112000000	Protein trichome birefringence-like 14	137	261.29	0.927087	6.11e-11	95.3142	144.08	0.588656	0.00087	Up	NO	NO	synonymous	NO	NO	NO	NO	NO	NO	NO	NO	NO
K0326Y_027660	chr7	113445914	113447424	HMG-Y-related protein A	154	70.8714	-1.11636	6.13e-12	136.214	60.9438	-1.16408	1.12e-09	Down	NO	NO	synonymous	NO	frameshift	NO	upstream	synonymous	NO	NO	NO	NO
K0326Y_027675	chr7	115007409	115000000	Hexosyltransferase	0	119.971	9.75737	2.38e-15	16.8822	30.0542	0.843656	0.0313	Up	NO	NO	NO	NO	NO	NO	NO	NO	NO	NO	NO	NO
K0326Y_027684	chr7	115623808	115629907	DEAD-box ATP-dependent RNA helicase 50	13.3	104.941	2.98151	7.27e-21	16.9116	31.1097	0.867804	0.0283777	Up	YES	NO	NO	NO	NO	NO	NO	NO	NO	NO	NO	NO
K0326Y_027688	chr7	115732778	115733658	Uncharacterized protein	613	313.202	-0.966774	3.37e-18	295.255	194.549	-0.596809	9.74e-06	Down	NO	NO	synonymous	NO	NO	NO	NO	synonymous	NO	NO	NO	NO
K0326Y_027699	chr7	117243922	117252139	Sugar transport protein 7	321.076	807.868	1.33099	7.2e-46	265.321	636.278	1.26375	1.48e-34	Up	NO	NO	synonymous	NO	NO	NO	intronic	synonymous	NO	NO	downstream	NO
K0326Y_027717	chr7	118767096	118768640	wrky53,WRKY-transcription	185	25.3583	-2.86153	4.28e-32	10.8506	2.53491	-2.06878	0.00311	Down	NO	NO	synonymous	NO	NO	NO	NO	NO	NO	NO	NO	NO
K0326Y_027713	chr7	118851398	119000000	Transmembrane amino acid transporter family protein	0.812	337.259	8.80705	1.03e-24	0	337.845	10.8547	6.37e-19	Up	YES	NO	NO	NO	NO	NO	NO	NO	NO	NO	NO	NO
K0326Y_027730	chr7	120000000	119851404	26S proteasome non-ATPase regulatory subunit 9	255	435.984	0.778172	1.78e-16	310	497.108	0.683439	9.29e-12	Up	NO	NO	NO	NO	NO	exonic	NO	synonymous	NO	NO	NO	NO
K0326Y_027734	chr7	120316164	120318237	cellular_component:GO:0016021//integral component of membrane;	413	820.645	0.990679	5.17e-40	664.44	1234.39	0.896007	2.24e-33	Up	YES	NO	NO	frameshift	NO	NO	NO	NO	NO	NO	NO	NO
K0326Y_027754	chr7	120485041	120487943	UBP1-associated proteins 1C	31.4	1.45388	-4.43331	5.08e-10	16.7	3.10922	-2.47379	0.000883755	Down	NO	NO	synonymous	NO	NO	NO	NO	synonymous	NO	NO	NO	NO
K0326Y_027761	chr7	121000000	121120705	Uncharacterized protein	0	35.6908	8.00762	7.85e-10	0.689372	34.5812	5.71138	1.54e-06	Up	YES	NO	NO	NO	NO	NO	NO	NO	NO	NO	NO	NO
K0326Y_027763	chr7	121508442	122000000	Queuine tRNA-ribosyltransferase catalytic subunit 1	244	408.281	0.741472	3.17e-13	195.742	341.115	0.798995	5.76e-12	Up	NO	NO	synonymous	NO	NO	NO	NO	synonymous	NO	NO	NO	downstream
K0326Y_027776	chr7	121996304	122000000	Circumsporozoite protein	0	1582.92	13.479	3.08e-29	1.65425	890.274	9.07399	6.75e-43	Up	NO	NO	synonymous	NO	frameshift	NO	NO	synonymous	frameshift	frameshift	NO	NO
K0326Y_027779	chr7	122153661	122156428	WAT1-related protein	0.253	44.7196	7.37079	7.01e-09	4.66436	21.9813	2.25201	0.000127	Up	NO	YES	synonymous	NO	NO	NO	NO	synonymous	NO	NO	NO	NO
K0326Y_027774	chr7	122226779	122229923	Xyloglucan glycosyltransferase	327.013	120.924	-1.43187	2.2e-34	296.43	148.756	-0.988004	2.64e-14	Down	NO	NO	synonymous	NO	NO	NO	NO	synonymous	NO	NO	downstream,UTR5	NO
K0326Y_027781	chr7	122528612	122534306	Glutamate receptor	314.891	1.42719	-7.75712	1.15e-40	10.8501	0.326306	-4.7612	0.000325	Down	NO	NO	NO	NO	NO	NO	NO	NO	NO	NO	NO	NO
K0326Y_036131	chr9	25400000	25424067	F-box protein MAX2	140.052	543.744	1.95	5.35e-78	210.083	342.419	0.708696	4.29e-10	Up	NO	NO	synonymous	NO	NO	NO	NO	synonymous	NO	NO	NO	NO
K0326Y_036133	chr9	25500000	25479445	Probable sugar phosphate/phosphate translocator At1g06470	98.0764	36.9	-1.41088	1.11e-09	54.5602	25.1619	-1.09436	0.000266	Down	NO	NO	NO	NO	NO	intronic,exonic	intronic	synonymous	NO	NO	exonic	NO
K0326Y_036152	chr9	26197617	26200000	cellular_component:GO:0016021//integral component of membrane;	0	807.601	12.5079	2.77e-25	188.578	343.902	0.867498	7.31e-14	Up	YES	NO	synonymous	NO	NO	NO	NO	NO	NO	NO	NO	downstream
K0326Y_036143	chr9	26335568	26338837	Iron-sulfur assembly protein IscA	37.2	20.1832	-0.874732	0.0157	62.7	28.2758	-1.15639	0.00189	Down	NO	NO	NO	NO	NO	NO	NO	NO	NO	NO	NO	NO
K0326Y_036186	chr9	26889412	26900000	Uncharacterized protein	18.1	6.84273	-1.39581	6.15e-05	383.804	117.921	-1.7004	3.84e-25	Down	YES	NO	synonymous	NO	NO	NO	NO	synonymous	NO	NO	NO	NO
K0326Y_036177	chr9	27100000	27113292	Ran BP2/NZF zinc finger-like superfamily protein	226.882	142	-0.672344	8.32e-08	340.774	217.25	-0.643723	6.22e-07	Down	NO	NO	synonymous	NO	NO	NO	NO	synonymous	NO	NO	splicing	downstream
K0326Y_036207	chr9	28384374	28385390	baf1,barren	46.3	6.81179	-2.7609	5.02e-09	117	53.6297	-1.12331	0.0109	Down	NO	NO	synonymous	NO	NO	NO	NO	synonymous	NO	NO	upstream	NO
K0326Y_036219	chr9	28864261	28900000	Glycine-rich protein	337	721.793	1.09865	4.95e-59	358.355	3763.75	3.39069	0	Up	NO	NO	NO	NO	NO	NO	NO	synonymous	NO	NO	NO	intronic
K0326Y_036224	chr9	29161839	29200000	Long chain base biosynthesis protein 1a	228	0	-10.9517	2.29e-19	12.8495	0	-5.96454	3.99e-06	Down	NO	NO	NO	NO	NO	NO	NO	NO	NO	NO	NO	NO
K0326Y_036238	chr9	30285338	30286409	Peptidyl-prolyl cis-trans isomerase	118	284.226	1.2708	3.37e-18	80.8	451.299	2.48591	8.83e-55	Up	NO	NO	NO	NO	NO	NO	NO	NO	NO	NO	NO	NO
K0326Y_036249	chr9	30687995	30700000	D4AZ24,ENG1_ARTBC	5.19	31.9073	2.6027	3.77e-10	69	156.451	1.18362	1.18e-05	Up	NO	NO	NO	NO	NO	NO	NO	NO	NO	NO	NO	NO
K0326Y_036259	chr9	31000000	31000000	NAD(P)-binding Rossmann-fold superfamily protein	92.9	7.72213	-3.59286	2.22e-29	19.2662	5.39336	-1.78965	0.000359	Down	NO	NO	synonymous	NO	NO	NO	downstream	synonymous	NO	NO	NO	upstream
K0326Y_036277	chr9	31585759	31600000	Nucleic acid-binding proteins superfamily	8.11	460.539	5.8027	1.58e-86	0	22.9098	6.95946	4.01e-08	Up	YES	NO	NO	NO	NO	NO	NO	NO	NO	NO	NO	NO
K0326Y_036311	chr9	33015683	33000000	molecular_function:GO:0003677//DNA binding;	20.6	4.73552	-2.11249	6.41e-05	16.2272	5.97044	-1.44456	0.0223	Down	YES	NO	NO	NO	NO	NO	NO	NO	NO	NO	NO	NO
K0326Y_036334	chr9	33918028	33920105	Ferredoxin--NADP reductase, chloroplastic	20.7831	2.45501	-3.06862	8.24e-09	65.5231	14.4276	-2.17848	8.21e-09	Down	NO	NO	synonymous	NO	NO	NO	intronic,exonic	synonymous	NO	NO	exonic	NO
K0326Y_036341	chr9	33920198	33922718	WAT1-related protein	29.5	5.0914	-2.55778	6.76e-10	71.6516	27.4	-1.40267	2.24e-05	Down	NO	NO	NO	NO	NO	NO	NO	synonymous	NO	NO	downstream	intronic
K0326Y_036331	chr9	34079222	34087625	WAT1-related protein	840	1372.1	0.706682	6.58e-37	773.301	1740	1.16882	2.69e-87	Up	NO	NO	synonymous	NO	NO	NO	exonic	synonymous	NO	frameshift	NO	NO
K0326Y_036354	chr9	34878042	34900000	Glycine--tRNA ligase, chloroplastic/mitochondrial 2	165.199	379.349	1.19502	4.46e-30	191.984	307.05	0.681118	6.53e-09	Up	NO	NO	synonymous	NO	NO	exonic	exonic,upstream	NO	NO	NO	NO	NO
K0326Y_036384	chr9	38100000	38100000	BEACH domain-containing protein C2	119	339.896	1.51092	1.14e-19	0.666	64.313	6.60274	1.26e-09	Up	NO	NO	NO	NO	NO	NO	NO	NO	NO	NO	NO	NO
K0326Y_036406	chr9	39555470	39600000	GAST1 protein	64.8	143.151	1.14307	3.31e-10	67.5208	162.621	1.26384	9.72e-11	Up	NO	NO	synonymous	NO	NO	NO	NO	synonymous	NO	NO	UTR5	UTR3
K0326Y_036433	chr9	41673754	41675622	Heat shock factor binding protein 2	361	232	-0.641246	2.12e-11	371.627	145.549	-1.3575	1.52e-32	Down	NO	NO	NO	NO	NO	NO	NO	NO	NO	NO	NO	NO
K0326Y_036435	chr9	42051785	42055544	bak1,brassinosteroid	285.987	44.4911	-2.68672	5.35e-87	289.316	87.2139	-1.72373	8.53e-37	Down	NO	YES	NO	NO	NO	NO	NO	NO	NO	NO	NO	NO
K0326Y_036477	chr9	44874304	44875092	cadtfr12,CCAAT-DR1-transcription	704	360.022	-0.965965	1.76e-21	117	31.7919	-1.85196	2.38e-20	Down	NO	NO	NO	NO	NO	NO	NO	NO	NO	NO	NO	NO
K0326Y_036508	chr9	47738984	47700000	Uncharacterized protein	32.9945	0.802365	-5.31878	3.28e-09	19.7371	5.52178	-1.88897	0.00723	Down	NO	YES	NO	NO	NO	NO	NO	NO	NO	NO	NO	NO
K0326Y_036509	chr9	47746844	47700000	Uncharacterized protein	133.132	1.87993	-6.15109	2.79e-32	143.894	54.5788	-1.38788	5.22e-10	Down	NO	YES	synonymous	NO	NO	NO	NO	NO	NO	NO	NO	NO
K0326Y_036512	chr9	47980866	48000000	UTP--glucose-1-phosphate uridylyltransferase 2	29.9	3.98654	-2.91593	1.01e-13	232.643	23.6861	-3.29056	4.75e-44	Down	NO	NO	NO	NO	NO	NO	NO	synonymous	NO	NO	NO	NO
K0326Y_036563	chr9	51900000	51900000	Lipid binding protein	58.9308	188	1.67605	8.73e-19	35.5521	87.3335	1.30645	4.74e-08	Up	NO	NO	synonymous	NO	NO	NO	NO	synonymous	NO	NO	NO	NO
K0326Y_036580	chr9	53644964	53664687	Pyrophosphate--fructose 6-phosphate 1-phosphotransferase subunit alpha	811.832	11832.8	3.86772	0	143.549	7087.17	5.6283	0	Up	NO	NO	synonymous	NO	NO	upstream,intronic	intronic	synonymous	NO	NO	upstream,intronic	intronic
K0326Y_036592	chr9	53900000	53882845	dgatii2,diacylglycerol	94.7	317.532	1.74795	1.78e-54	149.399	540.942	1.85536	2.9e-65	Up	NO	NO	NO	NO	NO	NO	NO	stopgain	NO	frameshift	NO	NO
K0326Y_036712	chr9	71784813	71789531	Spermidine synthase 2	7.38922	52.6654	2.81868	8.27e-13	3.64175	73.5896	4.33626	5.97e-16	Up	NO	NO	synonymous	frameshift	NO	NO	NO	synonymous	NO	NO	NO	intronic,splicing
K0326Y_036717	chr9	72440343	72400000	small subunit ribosomal protein	547	1023.98	0.903946	3.32e-38	546.643	832.428	0.605587	4.84e-15	Up	NO	NO	NO	NO	NO	NO	NO	synonymous	NO	frameshift	exonic	downstream
K0326Y_036745	chr9	76036413	76000000	Mitogen-activated protein kinase	12	510.554	5.40708	1.13e-115	0	455.822	11.2855	1.99e-20	Up	YES	NO	NO	NO	NO	NO	NO	NO	NO	NO	NO	NO
K0326Y_036825	chr9	83877122	83900000	Thaumatin-like protein 1	86	176.952	1.03577	3.93e-05	186.429	394.222	1.07882	1.65e-05	Up	NO	NO	synonymous	NO	NO	NO	NO	synonymous	NO	NO	UTR5,exonic	intronic
K0326Y_036846	chr9	86060122	86061958	hsftf28,HSF-transcription	9.95	1.0527	-3.24268	4.8e-05	43.1	11.9905	-1.8504	7.03e-05	Down	NO	NO	NO	NO	NO	exonic	NO	NO	NO	NO	NO	NO
K0326Y_036873	chr9	88765445	88766314	Uncharacterized protein	18.5363	0.400575	-5.47445	1.99e-06	13.8945	1.78171	-2.9107	0.000672	Down	NO	NO	synonymous	NO	NO	NO	NO	NO	NO	NO	NO	NO
K0326Y_036887	chr9	89854673	89875934	Coatomer subunit beta'	120.231	196.294	0.705185	2.55e-07	114.916	254.525	1.14697	3.4e-15	Up	NO	NO	synonymous	NO	NO	exonic,intronic	downstream,intronic,UTR3	synonymous	NO	NO	intronic,upstream	UTR3,intronic
K0326Y_036905	chr9	91106681	91100000	elm2,elongated	245	473.833	0.949497	4.4e-34	815.17	1618.43	0.989924	1.96e-51	Up	NO	YES	synonymous	NO	NO	NO	intronic	synonymous	NO	NO	intronic	NO
K0326Y_036935	chr9	92936322	92900000	magi67004,	990	630.172	-0.650703	1.39e-32	1732.38	1070.57	-0.692919	1.16e-37	Down	NO	NO	synonymous	NO	NO	NO	NO	NO	NO	NO	NO	NO
K0326Y_036932	chr9	93221881	93226300	Glycosyl hydrolase superfamily protein	362	219.141	-0.72691	1.43e-12	296	150.823	-0.967212	3e-15	Down	NO	NO	NO	NO	NO	NO	downstream	synonymous	NO	NO	NO	NO
K0326Y_037032	chr9	100501231	100507711	Tryptophan synthase beta chain 1, chloroplastic	7.52	141.549	4.23339	6.75e-35	33.5517	60.9733	0.871315	0.00427	Up	NO	NO	synonymous	NO	NO	NO	upstream	NO	NO	NO	NO	NO
K0326Y_037042	chr9	101069105	101071298	Galactan beta-14-galactosyltransferase GALS1	27.3113	361.782	3.71993	9.61e-58	15.6244	28.2526	0.835878	0.0235	Up	NO	NO	synonymous	NO	NO	UTR3	downstream	NO	NO	NO	NO	NO
K0326Y_037049	chr9	101831350	101833213	NAD(P)-binding Rossmann-fold superfamily protein	376	771.043	1.03548	3.89e-44	396.751	784	0.985322	8.1e-35	Up	NO	YES	NO	NO	NO	NO	NO	NO	NO	NO	NO	NO
K0326Y_037068	chr9	102754130	103000000	GTP-binding protein OBGC chloroplastic	7.93	462.241	5.84894	1.14e-104	318	508.002	0.677002	8.82e-12	Up	NO	NO	NO	NO	NO	NO	NO	synonymous	NO	frameshift	NO	upstream,intronic
K0326Y_037108	chr9	104077430	104000000	Retrovirus-related Pol polyprotein LINE-1	0	76.3652	9.10714	9.43e-14	0	365.608	10.9676	3.33e-19	Up	YES	NO	NO	NO	NO	NO	NO	NO	NO	NO	NO	NO
K0326Y_037130	chr9	105727894	106000000	Protein POLAR LOCALIZATION DURING ASYMMETRIC DIVISION AND REDISTRIBUTION	19.9	38.9481	0.964605	0.00443	19.368	41.5214	1.10103	0.00358802	Up	NO	NO	synonymous	NO	NO	NO	NO	NO	NO	NO	NO	NO
K0326Y_037177	chr9	108634514	108643474	Protein STRUBBELIG-RECEPTOR FAMILY 1	772.931	1511.5	0.967849	3.41e-63	590.361	1207.67	1.03144	1.12e-56	Up	NO	NO	synonymous	NO	NO	downstream,UTR3	UTR3,upstream	synonymous	NO	NO	intronic,upstream	downstream,intronic,UTR5
K0326Y_037198	chr9	109945753	110000000	lim166	247	119.04	-1.05245	1.12e-12	232.823	90.3227	-1.37585	3.21e-16	Down	NO	NO	synonymous	NO	NO	NO	NO	NO	NO	NO	downstream	intronic
K0326Y_037209	chr9	110357111	110000000	Probable 4-coumarate--CoA ligase 4	136.006	49.9507	-1.44296	2.15e-15	51.2261	23.1614	-1.13346	3.93e-05	Down	NO	NO	NO	NO	NO	NO	NO	NO	NO	NO	intronic,UTR5	intronic
K0326Y_037230	chr9	111429478	111435440	Protein kinase superfamily protein	613.745	283.125	-1.11782	7.56e-56	1069.34	622.343	-0.780961	1.9e-30	Down	NO	NO	NO	NO	NO	UTR3	NO	NO	NO	NO	NO	NO
K0326Y_037228	chr9	111444081	111000000	Peptidylprolyl isomerase	4.75	20.9209	2.13803	0.00169	1.63	6.65176	2.05234	0.0488	Up	YES	NO	synonymous	NO	NO	exonic	upstream	synonymous	frameshift	NO	NO	NO
K0326Y_037280	chr9	115355570	115357864	Chloroplast chaperonin 10	124	243.306	0.974742	7.86e-08	129.138	358.385	1.47446	1.74e-15	Up	NO	NO	NO	NO	NO	NO	NO	synonymous	NO	NO	NO	NO
K0326Y_037296	chr9	116348422	116000000	DNA topoisomerase type IA core	0	266.462	10.9083	4.16e-19	1.94121	6.34773	1.67364	0.0415	Up	NO	NO	NO	NO	NO	NO	NO	synonymous	NO	NO	NO	splicing
K0326Y_037315	chr9	117016171	117029172	Uncharacterized protein	1080	71.8062	-3.91117	8.44e-265	265.996	177.753	-0.59158	1.11e-06	Down	NO	NO	NO	NO	NO	NO	NO	NO	NO	NO	intronic,downstream	NO
K0326Y_037340	chr9	118000000	117704995	expb8,beta	342.202	1143.74	1.74193	5.85e-76	240.5	1336.77	2.47302	3.3e-129	Up	NO	YES	synonymous	NO	frameshift	NO	NO	synonymous	NO	frameshift	UTR3	NO
K0326Y_037417	chr9	121274892	121000000	Co-chaperone protein p23-1	370	1451.28	1.96707	1.5e-193	156.804	3397.05	4.43714	0	Up	NO	NO	synonymous	NO	NO	exonic	NO	synonymous	NO	NO	exonic	downstream
K0326Y_037422	chr9	121752514	122000000	Protein LNK1	412	1194.25	1.53608	1.09e-113	217.809	787.024	1.85273	4.8e-106	Up	NO	NO	synonymous	NO	NO	NO	NO	synonymous	NO	NO	upstream	intronic
K0326Y_037458	chr9	123311453	123312961	Glucan endo-1,3-beta-glucosidase 5	74.6754	4.13435	-4.169	5.54e-27	93.2816	52.7388	-0.832811	0.00136	Down	NO	NO	synonymous	frameshift	NO	NO	NO	synonymous	NO	NO	NO	NO
K0326Y_037477	chr9	124146271	124000000	3beta-hydroxysteroid-dehydrogenase/decarboxylase isoform 2	7.86933	413.154	5.73073	2.79e-99	442	726.014	0.714622	3.25e-17	Up	NO	NO	synonymous	NO	NO	NO	upstream	synonymous	NO	NO	upstream,intronic	upstream,exonic,UTR3
K0326Y_037501	chr9	124909219	124911652	Ninja-family protein 6	73.2558	160.342	1.12584	5.2e-11	279.887	455.558	0.700965	1.02e-05	Up	NO	NO	NO	NO	NO	NO	NO	synonymous	NO	NO	downstream	upstream
K0326Y_037500	chr9	125299775	125000000	Chaperone protein ClpB3 chloroplastic	333.261	1976.31	2.57065	0	132.793	2758.17	4.37732	0	Up	NO	NO	synonymous	NO	NO	NO	NO	synonymous	NO	NO	NO	NO
K0326Y_037540	chr9	126708852	126716633	Tobamovirus multiplication protein 3	1120	2202.02	0.970375	4.05e-95	1008.05	9759.17	3.2758	0	Up	NO	NO	NO	NO	NO	NO	NO	NO	NO	NO	NO	NO
K0326Y_037550	chr9	127245259	127000000	Orphans transcription factor	462.804	268.322	-0.784984	2.03e-14	321.001	207.18	-0.621955	2.99e-07	Down	NO	NO	NO	NO	NO	NO	NO	NO	NO	NO	NO	upstream
K0326Y_037589	chr9	128720303	129000000	Stomatal closure-related actin-binding protein 1	249	567.889	1.18572	3.8e-47	392.568	626.29	0.676971	1.59e-15	Up	NO	NO	synonymous	NO	NO	NO	NO	synonymous	NO	NO	exonic	upstream
K0326Y_037615	chr9	129571285	129581429	Alpha-N-acetylglucosaminidase	312.835	723.104	1.20745	1.16e-51	410.158	669.074	0.705398	1.29e-16	Up	NO	NO	synonymous	frameshift	NO	UTR5	NO	synonymous	frameshift	NO	NO	intronic,UTR3
K0326Y_037637	chr9	130143716	130000000	Early response to dehydration 15-like protein	513	332.434	-0.625931	7.01e-13	916.827	443.403	-1.04351	1.02e-32	Down	NO	NO	synonymous	NO	NO	NO	downstream	synonymous	NO	NO	NO	NO
K0326Y_037664	chr9	131673398	132000000	Dormancy-associated protein homolog 3	211	573.805	1.44569	9.78e-32	109.265	212.985	0.960317	3.82e-10	Up	NO	NO	NO	NO	NO	NO	NO	synonymous	NO	NO	NO	NO
K0326Y_037666	chr9	131677294	131678754	Glycosyltransferase	88.1	173.202	0.979037	5.37e-08	21.4715	41.6002	0.953662	0.00125	Up	NO	NO	NO	NO	NO	NO	NO	NO	NO	NO	NO	NO
K0326Y_037692	chr9	133022157	133024823	Receptor-like protein kinase FERONIA	251.95	579.67	1.20447	9.39e-51	397.404	643.971	0.695531	4.55e-17	Up	NO	NO	synonymous	NO	NO	NO	NO	NO	NO	NO	NO	NO
K0326Y_037741	chr9	135349564	135000000	Glycoprotein	0	211.06	10.572	5.24e-18	13.626	60.9873	2.17101	4.36e-11	Up	YES	NO	NO	NO	NO	NO	NO	NO	NO	NO	NO	NO
K0326Y_037757	chr9	136237323	136000000	Chaperone DnaJ-domain superfamily protein	191	446.024	1.22667	2.85e-14	14.4869	172.407	3.55724	3.03e-38	Up	NO	NO	NO	NO	NO	NO	NO	NO	NO	NO	NO	upstream,downstream
K0326Y_037793	chr9	136941975	136946472	DnaJ protein ERDJ3A	89.9	491.538	2.44645	6.38e-104	152	1334.48	3.13754	6.15e-194	Up	NO	NO	NO	NO	NO	NO	NO	NO	NO	NO	NO	NO
K0326Y_037830	chr9	138253428	138000000	Peptidase M50B-like	27	7.5452	-1.83934	1.33e-05	25.0674	13.0245	-0.947526	0.0487	Down	NO	NO	synonymous	NO	frameshift	downstream	NO	synonymous	frameshift	frameshift	NO	NO
K0326Y_037863	chr9	139787501	139796313	Protein TOC75-3 chloroplastic	6262.19	11137	0.83048	0	5646.2	10575.7	0.905564	0	Up	NO	NO	synonymous	NO	NO	NO	NO	synonymous	NO	NO	NO	NO
K0326Y_037883	chr9	140247943	140000000	Serine/arginine-rich splicing factor SR45a	1294.52	2140	0.726684	1.52e-27	100.305	2873.13	4.84469	0	Up	NO	NO	NO	NO	NO	exonic	NO	NO	NO	NO	exonic	NO
