# Supplementary material for: Long-read sequencing reveals genomic structural variations that underlie creation of quality protein maize
Source: Nat Commun. 2020 Jan 7;11:17. doi: 10.1038/s41467-019-14023-2 (PMC6946643; doi:10.1038/s41467-019-14023-2)
Supplement: Supplementary file 9 — Source Data [file 41467_2019_14023_MOESM9_ESM.xlsx]

## Sheet: Figure 2
	Figure 2 original data
	Repeat density					Gene density					Gene Expression					SNPs(B73)					SNPs(Mo17)					InDels(B73)					InDels(Mo17)					PAVs(B73)					PAVs(Mo17)
	Chr	Start	End	Counts		Chr	Start	End	Counts		Chr	Start	End	Counts*		Chr	Start	End	Counts		Chr	Start	End	Counts		Chr	Start	End	Counts		Chr	Start	End	Counts		Chr	Start	End	Counts		Chr	Start	End	Length
	Chr1	0	1000000	215		Chr1	0	1000000	23		Chr1	231621	308675	84.4715		Chr1	0	1000000	1444		Chr1	0	1000000	1583		Chr1	0	1000000	389		Chr1	0	1000000	280		Chr1	3001	5001	2000		Chr1	3001	5001	2000
	Chr1	1000000	2000000	222		Chr1	1000000	2000000	23		Chr1	309729	314531	1773.85		Chr1	1000000	2000000	3055		Chr1	1000000	2000000	2844		Chr1	1000000	2000000	398		Chr1	1000000	2000000	500		Chr1	134001	137001	3000		Chr1	134001	137001	3000
	Chr1	2000000	3000000	264		Chr1	2000000	3000000	32		Chr1	390662	391307	3.05375		Chr1	2000000	3000000	7120		Chr1	2000000	3000000	6594		Chr1	2000000	3000000	1134		Chr1	2000000	3000000	1506		Chr1	2083732	2085732	2000		Chr1	398001	401001	3000
	Chr1	3000000	4000000	386		Chr1	3000000	4000000	34		Chr1	406571	408003	21.6058		Chr1	3000000	4000000	6127		Chr1	3000000	4000000	5770		Chr1	3000000	4000000	1468		Chr1	3000000	4000000	1392		Chr1	2148732	2150732	2000		Chr1	626001	628001	2000
	Chr1	4000000	5000000	295		Chr1	4000000	5000000	39		Chr1	443625	444433	319.831		Chr1	4000000	5000000	6544		Chr1	4000000	5000000	5990		Chr1	4000000	5000000	1647		Chr1	4000000	5000000	1568		Chr1	2170732	2172732	2000		Chr1	680001	703001	23000
	Chr1	5000000	6000000	275		Chr1	5000000	6000000	41		Chr1	444715	451030	0.600559		Chr1	5000000	6000000	6939		Chr1	5000000	6000000	7431		Chr1	5000000	6000000	1911		Chr1	5000000	6000000	2036		Chr1	2224732	2229732	5000		Chr1	1805732	1808732	3000
	Chr1	6000000	7000000	161		Chr1	6000000	7000000	31		Chr1	453250	453721	0		Chr1	6000000	7000000	6392		Chr1	6000000	7000000	6069		Chr1	6000000	7000000	1415		Chr1	6000000	7000000	1415		Chr1	2238732	2241732	3000		Chr1	1972732	1976732	4000
	Chr1	7000000	8000000	219		Chr1	7000000	8000000	36		Chr1	455328	461387	3656.89		Chr1	7000000	8000000	6570		Chr1	7000000	8000000	7928		Chr1	7000000	8000000	1285		Chr1	7000000	8000000	1302		Chr1	2452732	2459732	7000		Chr1	1984732	1988732	4000
	Chr1	8000000	9000000	232		Chr1	8000000	9000000	38		Chr1	461781	465200	0		Chr1	8000000	9000000	5196		Chr1	8000000	9000000	5080		Chr1	8000000	9000000	1099		Chr1	8000000	9000000	1284		Chr1	2475732	2477732	2000		Chr1	2062732	2064732	2000
	Chr1	9000000	10000000	228		Chr1	9000000	10000000	32		Chr1	532665	535669	0		Chr1	9000000	10000000	5944		Chr1	9000000	10000000	3949		Chr1	9000000	10000000	1108		Chr1	9000000	10000000	1686		Chr1	2605732	2608732	3000		Chr1	2099732	2101732	2000
	Chr1	10000000	11000000	210		Chr1	10000000	11000000	23		Chr1	591419	595114	0.401183		Chr1	10000000	11000000	5907		Chr1	10000000	11000000	5105		Chr1	10000000	11000000	1231		Chr1	10000000	11000000	1152		Chr1	2760732	2762732	2000		Chr1	2112732	2114732	2000
	Chr1	11000000	12000000	253		Chr1	11000000	12000000	32		Chr1	594764	595829	0.200591		Chr1	11000000	12000000	8366		Chr1	11000000	12000000	7984		Chr1	11000000	12000000	1338		Chr1	11000000	12000000	1305		Chr1	2785732	2791732	6000		Chr1	2148732	2153732	5000
	Chr1	12000000	13000000	233		Chr1	12000000	13000000	17		Chr1	619900	620223	0		Chr1	12000000	13000000	35		Chr1	12000000	13000000	229		Chr1	12000000	13000000	7		Chr1	12000000	13000000	13		Chr1	2798732	2800732	2000		Chr1	2170732	2172732	2000
	Chr1	13000000	14000000	200		Chr1	13000000	14000000	22		Chr1	680735	684830	274.158		Chr1	13000000	14000000	819		Chr1	13000000	14000000	2194		Chr1	13000000	14000000	235		Chr1	13000000	14000000	399		Chr1	2806732	2816732	10000		Chr1	2224732	2229732	5000
	Chr1	14000000	15000000	255		Chr1	14000000	15000000	36		Chr1	863724	864623	2.50536		Chr1	14000000	15000000	2843		Chr1	14000000	15000000	3763		Chr1	14000000	15000000	686		Chr1	14000000	15000000	1002		Chr1	2822732	2831732	9000		Chr1	2452732	2454732	2000
	Chr1	15000000	16000000	201		Chr1	15000000	16000000	28		Chr1	864535	873010	272.399		Chr1	15000000	16000000	3394		Chr1	15000000	16000000	5603		Chr1	15000000	16000000	598		Chr1	15000000	16000000	892		Chr1	2836732	2839732	3000		Chr1	2588732	2590732	2000
	Chr1	16000000	17000000	223		Chr1	16000000	17000000	37		Chr1	1007747	1040959	1254.77		Chr1	16000000	17000000	5557		Chr1	16000000	17000000	7649		Chr1	16000000	17000000	1048		Chr1	16000000	17000000	1386		Chr1	2868732	2871732	3000		Chr1	2605732	2611732	6000
	Chr1	17000000	18000000	240		Chr1	17000000	18000000	18		Chr1	1190743	1191120	0		Chr1	17000000	18000000	3930		Chr1	17000000	18000000	7531		Chr1	17000000	18000000	874		Chr1	17000000	18000000	1408		Chr1	2886732	2888732	2000		Chr1	2757732	2762732	5000
	Chr1	18000000	19000000	190		Chr1	18000000	19000000	29		Chr1	1191203	1192074	0		Chr1	18000000	19000000	5026		Chr1	18000000	19000000	5025		Chr1	18000000	19000000	1227		Chr1	18000000	19000000	1152		Chr1	2895732	2900732	5000		Chr1	2785732	2787732	2000
	Chr1	19000000	20000000	215		Chr1	19000000	20000000	27		Chr1	1302361	1310339	180.147		Chr1	19000000	20000000	3738		Chr1	19000000	20000000	7916		Chr1	19000000	20000000	887		Chr1	19000000	20000000	1309		Chr1	2934732	2938732	4000		Chr1	2806732	2816732	10000
	Chr1	20000000	21000000	215		Chr1	20000000	21000000	25		Chr1	1311355	1313979	165.754		Chr1	20000000	21000000	5938		Chr1	20000000	21000000	6563		Chr1	20000000	21000000	1151		Chr1	20000000	21000000	1210		Chr1	2962732	2965732	3000		Chr1	2822732	2834732	12000
	Chr1	21000000	22000000	201		Chr1	21000000	22000000	25		Chr1	1315587	1326421	343.415		Chr1	21000000	22000000	5179		Chr1	21000000	22000000	4587		Chr1	21000000	22000000	712		Chr1	21000000	22000000	695		Chr1	2977732	2983732	6000		Chr1	2836732	2839732	3000
	Chr1	22000000	23000000	212		Chr1	22000000	23000000	18		Chr1	1349999	1352415	0.401183		Chr1	22000000	23000000	8457		Chr1	22000000	23000000	7039		Chr1	22000000	23000000	1301		Chr1	22000000	23000000	1122		Chr1	3024732	3026732	2000		Chr1	2868732	2871732	3000
	Chr1	23000000	24000000	203		Chr1	23000000	24000000	25		Chr1	1357008	1362209	78.8738		Chr1	23000000	24000000	6368		Chr1	23000000	24000000	6498		Chr1	23000000	24000000	874		Chr1	23000000	24000000	1113		Chr1	3132732	3134732	2000		Chr1	2876732	2878732	2000
	Chr1	24000000	25000000	200		Chr1	24000000	25000000	24		Chr1	1488309	1493084	149.296		Chr1	24000000	25000000	5506		Chr1	24000000	25000000	7333		Chr1	24000000	25000000	1219		Chr1	24000000	25000000	1536		Chr1	3188732	3191732	3000		Chr1	2895732	2897732	2000
	Chr1	25000000	26000000	181		Chr1	25000000	26000000	14		Chr1	1498381	1499921	31.9999		Chr1	25000000	26000000	3183		Chr1	25000000	26000000	4174		Chr1	25000000	26000000	634		Chr1	25000000	26000000	970		Chr1	3199732	3201732	2000		Chr1	2934732	2938732	4000
	Chr1	26000000	27000000	166		Chr1	26000000	27000000	31		Chr1	1507750	1512146	1039.24		Chr1	26000000	27000000	6748		Chr1	26000000	27000000	7625		Chr1	26000000	27000000	1045		Chr1	26000000	27000000	1147		Chr1	3280732	3282732	2000		Chr1	2962732	2965732	3000
	Chr1	27000000	28000000	193		Chr1	27000000	28000000	21		Chr1	1512500	1517150	211.52		Chr1	27000000	28000000	5309		Chr1	27000000	28000000	5126		Chr1	27000000	28000000	1060		Chr1	27000000	28000000	1105		Chr1	3285732	3290732	5000		Chr1	2977732	2983732	6000
	Chr1	28000000	29000000	203		Chr1	28000000	29000000	20		Chr1	1758246	1799098	2954.66		Chr1	28000000	29000000	5896		Chr1	28000000	29000000	7642		Chr1	28000000	29000000	914		Chr1	28000000	29000000	966		Chr1	3309732	3315732	6000		Chr1	3011732	3019732	8000
	Chr1	29000000	30000000	219		Chr1	29000000	30000000	29		Chr1	1838555	1839041	0		Chr1	29000000	30000000	7480		Chr1	29000000	30000000	7679		Chr1	29000000	30000000	983		Chr1	29000000	30000000	1147		Chr1	3352732	3360732	8000		Chr1	3021732	3025732	4000
	Chr1	30000000	31000000	163		Chr1	30000000	31000000	18		Chr1	1868778	1869766	0.601774		Chr1	30000000	31000000	4647		Chr1	30000000	31000000	5734		Chr1	30000000	31000000	902		Chr1	30000000	31000000	1735		Chr1	3372732	3374732	2000		Chr1	3027732	3029732	2000
	Chr1	31000000	32000000	162		Chr1	31000000	32000000	15		Chr1	1937001	1940868	0		Chr1	31000000	32000000	5947		Chr1	31000000	32000000	6687		Chr1	31000000	32000000	1050		Chr1	31000000	32000000	1205		Chr1	3400732	3402732	2000		Chr1	3132732	3134732	2000
	Chr1	32000000	33000000	239		Chr1	32000000	33000000	22		Chr1	1968910	1969866	26.52		Chr1	32000000	33000000	6081		Chr1	32000000	33000000	8581		Chr1	32000000	33000000	997		Chr1	32000000	33000000	1424		Chr1	3417732	3420732	3000		Chr1	3188732	3191732	3000
	Chr1	33000000	34000000	213		Chr1	33000000	34000000	20		Chr1	2101458	2102810	20.4538		Chr1	33000000	34000000	3099		Chr1	33000000	34000000	6138		Chr1	33000000	34000000	597		Chr1	33000000	34000000	995		Chr1	3446732	3451732	5000		Chr1	3199732	3201732	2000
	Chr1	34000000	35000000	168		Chr1	34000000	35000000	22		Chr1	2114582	2116415	0.226068		Chr1	34000000	35000000	4257		Chr1	34000000	35000000	4662		Chr1	34000000	35000000	944		Chr1	34000000	35000000	986		Chr1	3498732	3507732	9000		Chr1	3203732	3206732	3000
	Chr1	35000000	36000000	208		Chr1	35000000	36000000	26		Chr1	2245239	2248376	0		Chr1	35000000	36000000	5738		Chr1	35000000	36000000	4538		Chr1	35000000	36000000	1002		Chr1	35000000	36000000	696		Chr1	3523732	3530732	7000		Chr1	3280732	3282732	2000
	Chr1	36000000	37000000	153		Chr1	36000000	37000000	24		Chr1	2265811	2266914	0		Chr1	36000000	37000000	3187		Chr1	36000000	37000000	2334		Chr1	36000000	37000000	764		Chr1	36000000	37000000	589		Chr1	3533732	3540732	7000		Chr1	3400732	3403732	3000
	Chr1	37000000	38000000	167		Chr1	37000000	38000000	12		Chr1	2285879	2286454	354.99		Chr1	37000000	38000000	5043		Chr1	37000000	38000000	3839		Chr1	37000000	38000000	869		Chr1	37000000	38000000	752		Chr1	3599732	3602732	3000		Chr1	3412732	3415732	3000
	Chr1	38000000	39000000	206		Chr1	38000000	39000000	31		Chr1	2289307	2289741	19.3378		Chr1	38000000	39000000	5798		Chr1	38000000	39000000	4858		Chr1	38000000	39000000	1054		Chr1	38000000	39000000	948		Chr1	3713732	3717732	4000		Chr1	3417732	3420732	3000
	Chr1	39000000	40000000	240		Chr1	39000000	40000000	20		Chr1	2367344	2368789	0.601774		Chr1	39000000	40000000	2737		Chr1	39000000	40000000	3274		Chr1	39000000	40000000	527		Chr1	39000000	40000000	532		Chr1	3755732	3764732	9000		Chr1	3438732	3451732	13000
	Chr1	40000000	41000000	170		Chr1	40000000	41000000	14		Chr1	2373560	2380947	2869.56		Chr1	40000000	41000000	4860		Chr1	40000000	41000000	5831		Chr1	40000000	41000000	858		Chr1	40000000	41000000	972		Chr1	3766732	3772732	6000		Chr1	3498732	3507732	9000
	Chr1	41000000	42000000	182		Chr1	41000000	42000000	34		Chr1	2394150	2397372	0		Chr1	41000000	42000000	1245		Chr1	41000000	42000000	3719		Chr1	41000000	42000000	293		Chr1	41000000	42000000	771		Chr1	3823732	3830732	7000		Chr1	3513732	3515732	2000
	Chr1	42000000	43000000	168		Chr1	42000000	43000000	15		Chr1	2439918	2441895	1649.94		Chr1	42000000	43000000	2560		Chr1	42000000	43000000	1908		Chr1	42000000	43000000	305		Chr1	42000000	43000000	339		Chr1	3873732	3875732	2000		Chr1	3523732	3530732	7000
	Chr1	43000000	44000000	171		Chr1	43000000	44000000	20		Chr1	2444135	2448184	68.545		Chr1	43000000	44000000	3867		Chr1	43000000	44000000	4048		Chr1	43000000	44000000	608		Chr1	43000000	44000000	799		Chr1	3886732	3888732	2000		Chr1	3533732	3540732	7000
	Chr1	44000000	45000000	116		Chr1	44000000	45000000	16		Chr1	2498326	2502212	16.7374		Chr1	44000000	45000000	5675		Chr1	44000000	45000000	4024		Chr1	44000000	45000000	848		Chr1	44000000	45000000	813		Chr1	3935732	3939732	4000		Chr1	3572732	3576732	4000
	Chr1	45000000	46000000	143		Chr1	45000000	46000000	17		Chr1	2505160	2518657	915.581		Chr1	45000000	46000000	6898		Chr1	45000000	46000000	4137		Chr1	45000000	46000000	959		Chr1	45000000	46000000	662		Chr1	3942732	3944732	2000		Chr1	3586732	3589732	3000
	Chr1	46000000	47000000	168		Chr1	46000000	47000000	28		Chr1	2581060	2587208	1.42658		Chr1	46000000	47000000	4183		Chr1	46000000	47000000	5241		Chr1	46000000	47000000	675		Chr1	46000000	47000000	784		Chr1	3989732	3991732	2000		Chr1	3713732	3717732	4000
	Chr1	47000000	48000000	200		Chr1	47000000	48000000	29		Chr1	2650784	2653762	0		Chr1	47000000	48000000	4500		Chr1	47000000	48000000	8076		Chr1	47000000	48000000	857		Chr1	47000000	48000000	1353		Chr1	3994732	3998732	4000		Chr1	3746732	3750732	4000
	Chr1	48000000	49000000	183		Chr1	48000000	49000000	25		Chr1	2656876	2661487	929.762		Chr1	48000000	49000000	5748		Chr1	48000000	49000000	3133		Chr1	48000000	49000000	894		Chr1	48000000	49000000	807		Chr1	4021732	4023732	2000		Chr1	3755732	3764732	9000
	Chr1	49000000	50000000	158		Chr1	49000000	50000000	10		Chr1	2662954	2667773	42.9391		Chr1	49000000	50000000	7198		Chr1	49000000	50000000	5115		Chr1	49000000	50000000	1012		Chr1	49000000	50000000	1087		Chr1	4063732	4065732	2000		Chr1	3766732	3770732	4000
	Chr1	50000000	51000000	157		Chr1	50000000	51000000	19		Chr1	2888722	2896376	907.801		Chr1	50000000	51000000	4024		Chr1	50000000	51000000	6319		Chr1	50000000	51000000	765		Chr1	50000000	51000000	1212		Chr1	4067732	4069732	2000		Chr1	3823732	3830732	7000
	Chr1	51000000	52000000	199		Chr1	51000000	52000000	28		Chr1	2900886	2903467	0		Chr1	51000000	52000000	4642		Chr1	51000000	52000000	5260		Chr1	51000000	52000000	776		Chr1	51000000	52000000	863		Chr1	4083732	4090732	7000		Chr1	3886732	3888732	2000
	Chr1	52000000	53000000	166		Chr1	52000000	53000000	16		Chr1	2939401	2945800	477.887		Chr1	52000000	53000000	3504		Chr1	52000000	53000000	3177		Chr1	52000000	53000000	784		Chr1	52000000	53000000	628		Chr1	4100732	4103732	3000		Chr1	3899732	3902732	3000
	Chr1	53000000	54000000	172		Chr1	53000000	54000000	20		Chr1	2975292	2977917	42.543		Chr1	53000000	54000000	7049		Chr1	53000000	54000000	5516		Chr1	53000000	54000000	1024		Chr1	53000000	54000000	852		Chr1	4137732	4139732	2000		Chr1	3989732	3992732	3000
	Chr1	54000000	55000000	168		Chr1	54000000	55000000	11		Chr1	2984324	2990863	307.717		Chr1	54000000	55000000	5733		Chr1	54000000	55000000	2865		Chr1	54000000	55000000	666		Chr1	54000000	55000000	421		Chr1	4238732	4240732	2000		Chr1	3994732	3998732	4000
	Chr1	55000000	56000000	185		Chr1	55000000	56000000	19		Chr1	2991399	2992590	11.5044		Chr1	55000000	56000000	5659		Chr1	55000000	56000000	2432		Chr1	55000000	56000000	865		Chr1	55000000	56000000	406		Chr1	4286732	4288732	2000		Chr1	4021732	4023732	2000
	Chr1	56000000	57000000	209		Chr1	56000000	57000000	23		Chr1	3019864	3021984	282.643		Chr1	56000000	57000000	3359		Chr1	56000000	57000000	4151		Chr1	56000000	57000000	603		Chr1	56000000	57000000	723		Chr1	4296732	4299732	3000		Chr1	4063732	4065732	2000
	Chr1	57000000	58000000	149		Chr1	57000000	58000000	14		Chr1	3022765	3024133	19.5266		Chr1	57000000	58000000	6322		Chr1	57000000	58000000	3487		Chr1	57000000	58000000	659		Chr1	57000000	58000000	556		Chr1	4308732	4316732	8000		Chr1	4067732	4069732	2000
	Chr1	58000000	59000000	190		Chr1	58000000	59000000	25		Chr1	3029539	3037398	478.456		Chr1	58000000	59000000	4010		Chr1	58000000	59000000	3584		Chr1	58000000	59000000	713		Chr1	58000000	59000000	679		Chr1	4325732	4328732	3000		Chr1	4083732	4090732	7000
	Chr1	59000000	60000000	163		Chr1	59000000	60000000	19		Chr1	3037914	3040658	2294.87		Chr1	59000000	60000000	2737		Chr1	59000000	60000000	4444		Chr1	59000000	60000000	495		Chr1	59000000	60000000	716		Chr1	4371732	4374732	3000		Chr1	4238732	4240732	2000
	Chr1	60000000	61000000	152		Chr1	60000000	61000000	16		Chr1	3088739	3095287	256.413		Chr1	60000000	61000000	5784		Chr1	60000000	61000000	1337		Chr1	60000000	61000000	788		Chr1	60000000	61000000	253		Chr1	4403732	4407732	4000		Chr1	4283732	4286732	3000
	Chr1	61000000	62000000	179		Chr1	61000000	62000000	30		Chr1	3095445	3128960	227.077		Chr1	61000000	62000000	6516		Chr1	61000000	62000000	7358		Chr1	61000000	62000000	953		Chr1	61000000	62000000	1006		Chr1	4644732	4647732	3000		Chr1	4309732	4316732	7000
	Chr1	62000000	63000000	155		Chr1	62000000	63000000	27		Chr1	3123486	3137916	46.4317		Chr1	62000000	63000000	5123		Chr1	62000000	63000000	4865		Chr1	62000000	63000000	792		Chr1	62000000	63000000	762		Chr1	4689732	4694732	5000		Chr1	4325732	4328732	3000
	Chr1	63000000	64000000	222		Chr1	63000000	64000000	19		Chr1	3202184	3215221	3719.73		Chr1	63000000	64000000	3659		Chr1	63000000	64000000	5110		Chr1	63000000	64000000	542		Chr1	63000000	64000000	814		Chr1	4712732	4717732	5000		Chr1	4371732	4373732	2000
	Chr1	64000000	65000000	173		Chr1	64000000	65000000	17		Chr1	3217416	3220046	210.789		Chr1	64000000	65000000	5284		Chr1	64000000	65000000	3993		Chr1	64000000	65000000	736		Chr1	64000000	65000000	560		Chr1	4724732	4726732	2000		Chr1	4394732	4396732	2000
	Chr1	65000000	66000000	212		Chr1	65000000	66000000	12		Chr1	3219545	3240221	1664.77		Chr1	65000000	66000000	2129		Chr1	65000000	66000000	3607		Chr1	65000000	66000000	328		Chr1	65000000	66000000	549		Chr1	4735732	4743732	8000		Chr1	4412732	4414732	2000
	Chr1	66000000	67000000	189		Chr1	66000000	67000000	18		Chr1	3275137	3285771	1328.54		Chr1	66000000	67000000	4409		Chr1	66000000	67000000	5138		Chr1	66000000	67000000	723		Chr1	66000000	67000000	902		Chr1	4745732	4750732	5000		Chr1	4424732	4428732	4000
	Chr1	67000000	68000000	186		Chr1	67000000	68000000	22		Chr1	3315015	3316555	1.05391		Chr1	67000000	68000000	4679		Chr1	67000000	68000000	5774		Chr1	67000000	68000000	762		Chr1	67000000	68000000	1620		Chr1	4755732	4757732	2000		Chr1	4483732	4485732	2000
	Chr1	68000000	69000000	145		Chr1	68000000	69000000	13		Chr1	3351515	3351814	36.0082		Chr1	68000000	69000000	2237		Chr1	68000000	69000000	3190		Chr1	68000000	69000000	428		Chr1	68000000	69000000	665		Chr1	4775732	4778732	3000		Chr1	4503732	4507732	4000
	Chr1	69000000	70000000	202		Chr1	69000000	70000000	17		Chr1	3373502	3400023	1565.9		Chr1	69000000	70000000	4867		Chr1	69000000	70000000	6301		Chr1	69000000	70000000	790		Chr1	69000000	70000000	917		Chr1	4786732	4788732	2000		Chr1	4644732	4647732	3000
	Chr1	70000000	71000000	170		Chr1	70000000	71000000	16		Chr1	3507944	3512270	29.8627		Chr1	70000000	71000000	4485		Chr1	70000000	71000000	5035		Chr1	70000000	71000000	719		Chr1	70000000	71000000	953		Chr1	4840732	4847732	7000		Chr1	4689732	4694732	5000
	Chr1	71000000	72000000	154		Chr1	71000000	72000000	17		Chr1	3541467	3547688	239.142		Chr1	71000000	72000000	7334		Chr1	71000000	72000000	6683		Chr1	71000000	72000000	766		Chr1	71000000	72000000	799		Chr1	4873732	4876732	3000		Chr1	4754732	4758732	4000
	Chr1	72000000	73000000	165		Chr1	72000000	73000000	20		Chr1	3549285	3550727	246.908		Chr1	72000000	73000000	4269		Chr1	72000000	73000000	5841		Chr1	72000000	73000000	656		Chr1	72000000	73000000	783		Chr1	4890732	4893732	3000		Chr1	4775732	4788732	13000
	Chr1	73000000	74000000	155		Chr1	73000000	74000000	18		Chr1	3589652	3606032	1265.74		Chr1	73000000	74000000	2279		Chr1	73000000	74000000	5284		Chr1	73000000	74000000	426		Chr1	73000000	74000000	654		Chr1	4895732	4897732	2000		Chr1	4790732	4792732	2000
	Chr1	74000000	75000000	168		Chr1	74000000	75000000	14		Chr1	3607197	3608768	2.50779		Chr1	74000000	75000000	4078		Chr1	74000000	75000000	4960		Chr1	74000000	75000000	599		Chr1	74000000	75000000	631		Chr1	4912732	4915732	3000		Chr1	4805732	4808732	3000
	Chr1	75000000	76000000	233		Chr1	75000000	76000000	19		Chr1	3610396	3612204	1625.22		Chr1	75000000	76000000	8408		Chr1	75000000	76000000	5796		Chr1	75000000	76000000	1339		Chr1	75000000	76000000	831		Chr1	4934732	4939732	5000		Chr1	4845732	4848732	3000
	Chr1	76000000	77000000	135		Chr1	76000000	77000000	14		Chr1	3707059	3712827	332.475		Chr1	76000000	77000000	5979		Chr1	76000000	77000000	3085		Chr1	76000000	77000000	819		Chr1	76000000	77000000	632		Chr1	4960732	4967732	7000		Chr1	4873732	4876732	3000
	Chr1	77000000	78000000	150		Chr1	77000000	78000000	7		Chr1	3716243	3716842	117.839		Chr1	77000000	78000000	3029		Chr1	77000000	78000000	3466		Chr1	77000000	78000000	266		Chr1	77000000	78000000	336		Chr1	4970732	4975732	5000		Chr1	4886732	4888732	2000
	Chr1	78000000	79000000	147		Chr1	78000000	79000000	24		Chr1	3718097	3719170	1019.79		Chr1	78000000	79000000	3126		Chr1	78000000	79000000	2771		Chr1	78000000	79000000	435		Chr1	78000000	79000000	368		Chr1	4989732	4991732	2000		Chr1	4890732	4893732	3000
	Chr1	79000000	80000000	181		Chr1	79000000	80000000	19		Chr1	3719481	3724458	946.617		Chr1	79000000	80000000	5616		Chr1	79000000	80000000	5346		Chr1	79000000	80000000	833		Chr1	79000000	80000000	724		Chr1	5003732	5012732	9000		Chr1	4895732	4897732	2000
	Chr1	80000000	81000000	164		Chr1	80000000	81000000	17		Chr1	3751646	3753154	609.691		Chr1	80000000	81000000	4076		Chr1	80000000	81000000	3912		Chr1	80000000	81000000	713		Chr1	80000000	81000000	631		Chr1	5015732	5018732	3000		Chr1	4934732	4939732	5000
	Chr1	81000000	82000000	153		Chr1	81000000	82000000	21		Chr1	3753409	3755977	48.1721		Chr1	81000000	82000000	2881		Chr1	81000000	82000000	5082		Chr1	81000000	82000000	652		Chr1	81000000	82000000	704		Chr1	5025732	5027732	2000		Chr1	4945732	4947732	2000
	Chr1	82000000	83000000	145		Chr1	82000000	83000000	13		Chr1	3773200	3777444	227.915		Chr1	82000000	83000000	2823		Chr1	82000000	83000000	3510		Chr1	82000000	83000000	507		Chr1	82000000	83000000	448		Chr1	5083732	5086732	3000		Chr1	4960732	4967732	7000
	Chr1	83000000	84000000	199		Chr1	83000000	84000000	13		Chr1	3779696	3785356	72.89		Chr1	83000000	84000000	6103		Chr1	83000000	84000000	2797		Chr1	83000000	84000000	774		Chr1	83000000	84000000	490		Chr1	5089732	5100732	11000		Chr1	4970732	4975732	5000
	Chr1	84000000	85000000	207		Chr1	84000000	85000000	14		Chr1	3785273	3787240	346.487		Chr1	84000000	85000000	7469		Chr1	84000000	85000000	6445		Chr1	84000000	85000000	988		Chr1	84000000	85000000	907		Chr1	5125732	5134732	9000		Chr1	4989732	4991732	2000
	Chr1	85000000	86000000	158		Chr1	85000000	86000000	28		Chr1	3879279	3884195	446.881		Chr1	85000000	86000000	3575		Chr1	85000000	86000000	3281		Chr1	85000000	86000000	490		Chr1	85000000	86000000	412		Chr1	5167732	5169732	2000		Chr1	5005732	5008732	3000
	Chr1	86000000	87000000	163		Chr1	86000000	87000000	8		Chr1	3934321	3936020	25.4135		Chr1	86000000	87000000	2983		Chr1	86000000	87000000	2828		Chr1	86000000	87000000	397		Chr1	86000000	87000000	419		Chr1	5177732	5181732	4000		Chr1	5083732	5086732	3000
	Chr1	87000000	88000000	174		Chr1	87000000	88000000	19		Chr1	3936981	3942823	1864.59		Chr1	87000000	88000000	2157		Chr1	87000000	88000000	5419		Chr1	87000000	88000000	314		Chr1	87000000	88000000	726		Chr1	5203732	5206732	3000		Chr1	5097732	5100732	3000
	Chr1	88000000	89000000	175		Chr1	88000000	89000000	10		Chr1	3993173	3996282	31.6228		Chr1	88000000	89000000	4573		Chr1	88000000	89000000	4681		Chr1	88000000	89000000	645		Chr1	88000000	89000000	720		Chr1	5212732	5216732	4000		Chr1	5125732	5134732	9000
	Chr1	89000000	90000000	160		Chr1	89000000	90000000	11		Chr1	4023789	4026692	601.992		Chr1	89000000	90000000	1971		Chr1	89000000	90000000	4045		Chr1	89000000	90000000	326		Chr1	89000000	90000000	1395		Chr1	5220732	5229732	9000		Chr1	5167732	5169732	2000
	Chr1	90000000	91000000	151		Chr1	90000000	91000000	13		Chr1	4027332	4030277	41.1112		Chr1	90000000	91000000	2318		Chr1	90000000	91000000	7954		Chr1	90000000	91000000	297		Chr1	90000000	91000000	1102		Chr1	5232732	5236732	4000		Chr1	5177732	5181732	4000
	Chr1	91000000	92000000	141		Chr1	91000000	92000000	10		Chr1	4091849	4093519	13.9829		Chr1	91000000	92000000	3243		Chr1	91000000	92000000	6243		Chr1	91000000	92000000	616		Chr1	91000000	92000000	1186		Chr1	5275732	5278732	3000		Chr1	5188732	5190732	2000
	Chr1	92000000	93000000	126		Chr1	92000000	93000000	9		Chr1	4097434	4102878	18.2677		Chr1	92000000	93000000	3239		Chr1	92000000	93000000	6253		Chr1	92000000	93000000	534		Chr1	92000000	93000000	1591		Chr1	5288732	5290732	2000		Chr1	5208732	5216732	8000
	Chr1	93000000	94000000	158		Chr1	93000000	94000000	14		Chr1	4103694	4104443	72.3147		Chr1	93000000	94000000	6637		Chr1	93000000	94000000	8092		Chr1	93000000	94000000	931		Chr1	93000000	94000000	1252		Chr1	5344732	5350732	6000		Chr1	5226732	5229732	3000
	Chr1	94000000	95000000	141		Chr1	94000000	95000000	10		Chr1	4132886	4136974	325.405		Chr1	94000000	95000000	6948		Chr1	94000000	95000000	9921		Chr1	94000000	95000000	831		Chr1	94000000	95000000	1089		Chr1	5379732	5382732	3000		Chr1	5233732	5236732	3000
	Chr1	95000000	96000000	168		Chr1	95000000	96000000	12		Chr1	4137329	4137931	0.200591		Chr1	95000000	96000000	7412		Chr1	95000000	96000000	7368		Chr1	95000000	96000000	698		Chr1	95000000	96000000	868		Chr1	5536732	5542732	6000		Chr1	5275732	5278732	3000
	Chr1	96000000	97000000	148		Chr1	96000000	97000000	10		Chr1	4140413	4145258	3.73195		Chr1	96000000	97000000	3604		Chr1	96000000	97000000	4785		Chr1	96000000	97000000	391		Chr1	96000000	97000000	1643		Chr1	5544732	5546732	2000		Chr1	5343732	5345732	2000
	Chr1	97000000	98000000	168		Chr1	97000000	98000000	11		Chr1	4187576	4191763	1557.27		Chr1	97000000	98000000	10022		Chr1	97000000	98000000	9823		Chr1	97000000	98000000	922		Chr1	97000000	98000000	976		Chr1	5554732	5557732	3000		Chr1	5355732	5359732	4000
	Chr1	98000000	99000000	161		Chr1	98000000	99000000	9		Chr1	4197343	4198028	0		Chr1	98000000	99000000	7218		Chr1	98000000	99000000	8430		Chr1	98000000	99000000	646		Chr1	98000000	99000000	845		Chr1	5560732	5563732	3000		Chr1	5376732	5378732	2000
	Chr1	99000000	100000000	135		Chr1	99000000	100000000	8		Chr1	4241270	4244823	160.036		Chr1	99000000	100000000	5260		Chr1	99000000	100000000	8020		Chr1	99000000	100000000	379		Chr1	99000000	100000000	534		Chr1	5566732	5570732	4000		Chr1	5436732	5438732	2000
	Chr1	100000000	101000000	135		Chr1	100000000	101000000	12		Chr1	4245249	4248289	227.806		Chr1	100000000	101000000	7920		Chr1	100000000	101000000	8244		Chr1	100000000	101000000	715		Chr1	100000000	101000000	759		Chr1	5579732	5583732	4000		Chr1	5445732	5451732	6000
	Chr1	101000000	102000000	142		Chr1	101000000	102000000	16		Chr1	4285456	4285794	5.36095		Chr1	101000000	102000000	123		Chr1	101000000	102000000	478		Chr1	101000000	102000000	47		Chr1	101000000	102000000	77		Chr1	5598732	5602732	4000		Chr1	5476732	5478732	2000
	Chr1	102000000	103000000	153		Chr1	102000000	103000000	13		Chr1	4288267	4301595	230.624		Chr1	102000000	103000000	2485		Chr1	102000000	103000000	3334		Chr1	102000000	103000000	269		Chr1	102000000	103000000	419		Chr1	5627732	5631732	4000		Chr1	5513732	5517732	4000
	Chr1	103000000	104000000	139		Chr1	103000000	104000000	9		Chr1	4387027	4391834	757.713		Chr1	103000000	104000000	9613		Chr1	103000000	104000000	3679		Chr1	103000000	104000000	864		Chr1	103000000	104000000	339		Chr1	5638732	5640732	2000		Chr1	5529732	5532732	3000
	Chr1	104000000	105000000	151		Chr1	104000000	105000000	11		Chr1	4392140	4394702	149.15		Chr1	104000000	105000000	5512		Chr1	104000000	105000000	1470		Chr1	104000000	105000000	430		Chr1	104000000	105000000	131		Chr1	5642732	5644732	2000		Chr1	5536732	5546732	10000
	Chr1	105000000	106000000	163		Chr1	105000000	106000000	19		Chr1	4395770	4403458	361.458		Chr1	105000000	106000000	825		Chr1	105000000	106000000	1565		Chr1	105000000	106000000	57		Chr1	105000000	106000000	151		Chr1	5650732	5652732	2000		Chr1	5554732	5557732	3000
	Chr1	106000000	107000000	137		Chr1	106000000	107000000	12		Chr1	4409247	4411493	670.964		Chr1	106000000	107000000	2064		Chr1	106000000	107000000	1411		Chr1	106000000	107000000	212		Chr1	106000000	107000000	121		Chr1	5661732	5665732	4000		Chr1	5560732	5563732	3000
	Chr1	107000000	108000000	184		Chr1	107000000	108000000	17		Chr1	4417690	4423992	2201.33		Chr1	107000000	108000000	1775		Chr1	107000000	108000000	1991		Chr1	107000000	108000000	146		Chr1	107000000	108000000	197		Chr1	5743732	5745732	2000		Chr1	5566732	5570732	4000
	Chr1	108000000	109000000	141		Chr1	108000000	109000000	11		Chr1	4419844	4421758	2.30598		Chr1	108000000	109000000	1331		Chr1	108000000	109000000	2032		Chr1	108000000	109000000	73		Chr1	108000000	109000000	180		Chr1	5754732	5757732	3000		Chr1	5579732	5583732	4000
	Chr1	109000000	110000000	151		Chr1	109000000	110000000	8		Chr1	4504897	4505252	118.892		Chr1	109000000	110000000	1704		Chr1	109000000	110000000	2380		Chr1	109000000	110000000	135		Chr1	109000000	110000000	212		Chr1	5759732	5761732	2000		Chr1	5585732	5588732	3000
	Chr1	110000000	111000000	177		Chr1	110000000	111000000	14		Chr1	4507803	4600416	4557.86		Chr1	110000000	111000000	1953		Chr1	110000000	111000000	562		Chr1	110000000	111000000	149		Chr1	110000000	111000000	75		Chr1	5794732	5798732	4000		Chr1	5590732	5592732	2000
	Chr1	111000000	112000000	140		Chr1	111000000	112000000	7		Chr1	4622326	4623633	26.9687		Chr1	111000000	112000000	1767		Chr1	111000000	112000000	1584		Chr1	111000000	112000000	137		Chr1	111000000	112000000	179		Chr1	5826732	5834732	8000		Chr1	5594732	5596732	2000
	Chr1	112000000	113000000	137		Chr1	112000000	113000000	6		Chr1	4643639	4643950	1318.38		Chr1	112000000	113000000	1388		Chr1	112000000	113000000	3284		Chr1	112000000	113000000	135		Chr1	112000000	113000000	260		Chr1	5838732	5849732	11000		Chr1	5636732	5640732	4000
	Chr1	113000000	114000000	143		Chr1	113000000	114000000	15		Chr1	4644462	4656157	3.15809		Chr1	113000000	114000000	1817		Chr1	113000000	114000000	1625		Chr1	113000000	114000000	131		Chr1	113000000	114000000	181		Chr1	5857732	5859732	2000		Chr1	5650732	5652732	2000
	Chr1	114000000	115000000	140		Chr1	114000000	115000000	12		Chr1	4686342	4688541	68.7573		Chr1	114000000	115000000	1838		Chr1	114000000	115000000	1989		Chr1	114000000	115000000	169		Chr1	114000000	115000000	145		Chr1	5868732	5870732	2000		Chr1	5661732	5665732	4000
	Chr1	115000000	116000000	161		Chr1	115000000	116000000	7		Chr1	4695708	4696538	2.88046		Chr1	115000000	116000000	1599		Chr1	115000000	116000000	1073		Chr1	115000000	116000000	93		Chr1	115000000	116000000	99		Chr1	5873732	5878732	5000		Chr1	5754732	5757732	3000
	Chr1	116000000	117000000	160		Chr1	116000000	117000000	6		Chr1	4696275	4712393	42.1074		Chr1	116000000	117000000	1843		Chr1	116000000	117000000	749		Chr1	116000000	117000000	153		Chr1	116000000	117000000	49		Chr1	5881732	5885732	4000		Chr1	5766732	5768732	2000
	Chr1	117000000	118000000	164		Chr1	117000000	118000000	11		Chr1	4750881	4755297	63.6511		Chr1	117000000	118000000	1450		Chr1	117000000	118000000	806		Chr1	117000000	118000000	161		Chr1	117000000	118000000	74		Chr1	5898732	5900732	2000		Chr1	5794732	5798732	4000
	Chr1	118000000	119000000	149		Chr1	118000000	119000000	6		Chr1	4760168	4761265	5.34355		Chr1	118000000	119000000	10724		Chr1	118000000	119000000	5053		Chr1	118000000	119000000	916		Chr1	118000000	119000000	505		Chr1	5904732	5906732	2000		Chr1	5800732	5805732	5000
	Chr1	119000000	120000000	124		Chr1	119000000	120000000	7		Chr1	4778821	4780254	0.226068		Chr1	119000000	120000000	5466		Chr1	119000000	120000000	6971		Chr1	119000000	120000000	495		Chr1	119000000	120000000	536		Chr1	5916732	5924732	8000		Chr1	5828732	5832732	4000
	Chr1	120000000	121000000	127		Chr1	120000000	121000000	12		Chr1	4854726	4857991	0		Chr1	120000000	121000000	4010		Chr1	120000000	121000000	5570		Chr1	120000000	121000000	356		Chr1	120000000	121000000	429		Chr1	5942732	5945732	3000		Chr1	5838732	5843732	5000
	Chr1	121000000	122000000	145		Chr1	121000000	122000000	11		Chr1	4880037	4880996	1.00174		Chr1	121000000	122000000	6649		Chr1	121000000	122000000	5282		Chr1	121000000	122000000	596		Chr1	121000000	122000000	668		Chr1	6064732	6066732	2000		Chr1	5868732	5878732	10000
	Chr1	122000000	123000000	129		Chr1	122000000	123000000	9		Chr1	4916688	4919724	145.077		Chr1	122000000	123000000	2591		Chr1	122000000	123000000	4674		Chr1	122000000	123000000	181		Chr1	122000000	123000000	324		Chr1	6075732	6079732	4000		Chr1	5881732	5888732	7000
	Chr1	123000000	124000000	108		Chr1	123000000	124000000	9		Chr1	4921961	4933975	1849.94		Chr1	123000000	124000000	10353		Chr1	123000000	124000000	10056		Chr1	123000000	124000000	691		Chr1	123000000	124000000	644		Chr1	6086732	6088732	2000		Chr1	5897732	5899732	2000
	Chr1	124000000	125000000	153		Chr1	124000000	125000000	7		Chr1	5000369	5006054	208.375		Chr1	124000000	125000000	10217		Chr1	124000000	125000000	7022		Chr1	124000000	125000000	787		Chr1	124000000	125000000	548		Chr1	6105732	6107732	2000		Chr1	5904732	5906732	2000
	Chr1	125000000	126000000	128		Chr1	125000000	126000000	12		Chr1	5097364	5110963	263.569		Chr1	125000000	126000000	10496		Chr1	125000000	126000000	10771		Chr1	125000000	126000000	797		Chr1	125000000	126000000	829		Chr1	6139732	6145732	6000		Chr1	5916732	5924732	8000
	Chr1	126000000	127000000	116		Chr1	126000000	127000000	8		Chr1	5112725	5115299	19.6979		Chr1	126000000	127000000	5326		Chr1	126000000	127000000	5964		Chr1	126000000	127000000	433		Chr1	126000000	127000000	436		Chr1	6162732	6168732	6000		Chr1	5942732	5945732	3000
	Chr1	127000000	128000000	138		Chr1	127000000	128000000	7		Chr1	5172582	5177315	2.02835		Chr1	127000000	128000000	13465		Chr1	127000000	128000000	12773		Chr1	127000000	128000000	981		Chr1	127000000	128000000	958		Chr1	6199732	6202732	3000		Chr1	5957732	5964732	7000
	Chr1	128000000	129000000	128		Chr1	128000000	129000000	10		Chr1	5181207	5186306	135.092		Chr1	128000000	129000000	3975		Chr1	128000000	129000000	3832		Chr1	128000000	129000000	335		Chr1	128000000	129000000	308		Chr1	6278732	6283732	5000		Chr1	6003732	6006732	3000
	Chr1	129000000	130000000	154		Chr1	129000000	130000000	11		Chr1	5193409	5196462	7.56703		Chr1	129000000	130000000	6042		Chr1	129000000	130000000	9597		Chr1	129000000	130000000	634		Chr1	129000000	130000000	1017		Chr1	6290732	6292732	2000		Chr1	6039732	6042732	3000
	Chr1	130000000	131000000	119		Chr1	130000000	131000000	11		Chr1	5206639	5207030	4.05792		Chr1	130000000	131000000	3898		Chr1	130000000	131000000	3438		Chr1	130000000	131000000	253		Chr1	130000000	131000000	317		Chr1	6337732	6340732	3000		Chr1	6063732	6066732	3000
	Chr1	131000000	132000000	125		Chr1	131000000	132000000	10		Chr1	5209739	5212241	429.599		Chr1	131000000	132000000	5130		Chr1	131000000	132000000	9461		Chr1	131000000	132000000	485		Chr1	131000000	132000000	743		Chr1	6378732	6380732	2000		Chr1	6086732	6088732	2000
	Chr1	132000000	133000000	139		Chr1	132000000	133000000	4		Chr1	5216755	5219091	187.016		Chr1	132000000	133000000	6439		Chr1	132000000	133000000	9929		Chr1	132000000	133000000	495		Chr1	132000000	133000000	705		Chr1	6391732	6395732	4000		Chr1	6105732	6107732	2000
	Chr1	133000000	134000000	140		Chr1	133000000	134000000	5		Chr1	5219160	5223698	867.57		Chr1	133000000	134000000	10864		Chr1	133000000	134000000	11483		Chr1	133000000	134000000	760		Chr1	133000000	134000000	929		Chr1	6406732	6412732	6000		Chr1	6139732	6145732	6000
	Chr1	134000000	135000000	151		Chr1	134000000	135000000	9		Chr1	5258487	5274289	642.241		Chr1	134000000	135000000	2699		Chr1	134000000	135000000	3532		Chr1	134000000	135000000	224		Chr1	134000000	135000000	1264		Chr1	6433732	6438732	5000		Chr1	6162732	6168732	6000
	Chr1	135000000	136000000	134		Chr1	135000000	136000000	12		Chr1	5351435	5354547	2544.07		Chr1	135000000	136000000	911		Chr1	135000000	136000000	946		Chr1	135000000	136000000	98		Chr1	135000000	136000000	427		Chr1	6440732	6443732	3000		Chr1	6199732	6202732	3000
	Chr1	136000000	137000000	112		Chr1	136000000	137000000	10		Chr1	5358841	5361327	0		Chr1	136000000	137000000	1106		Chr1	136000000	137000000	802		Chr1	136000000	137000000	105		Chr1	136000000	137000000	85		Chr1	6461732	6463732	2000		Chr1	6281732	6283732	2000
	Chr1	137000000	138000000	129		Chr1	137000000	138000000	7		Chr1	5363641	5365525	1107.99		Chr1	137000000	138000000	1047		Chr1	137000000	138000000	825		Chr1	137000000	138000000	97		Chr1	137000000	138000000	93		Chr1	6483732	6485732	2000		Chr1	6290732	6292732	2000
	Chr1	138000000	139000000	107		Chr1	138000000	139000000	6		Chr1	5368088	5372571	213.149		Chr1	138000000	139000000	993		Chr1	138000000	139000000	863		Chr1	138000000	139000000	224		Chr1	138000000	139000000	103		Chr1	6490732	6501732	11000		Chr1	6337732	6340732	3000
	Chr1	139000000	140000000	113		Chr1	139000000	140000000	8		Chr1	5378900	5384311	14.832		Chr1	139000000	140000000	1133		Chr1	139000000	140000000	1885		Chr1	139000000	140000000	112		Chr1	139000000	140000000	966		Chr1	6529732	6531732	2000		Chr1	6378732	6383732	5000
	Chr1	140000000	141000000	121		Chr1	140000000	141000000	7		Chr1	5408258	5408971	0		Chr1	140000000	141000000	853		Chr1	140000000	141000000	924		Chr1	140000000	141000000	91		Chr1	140000000	141000000	268		Chr1	6687536	6689536	2000		Chr1	6391732	6395732	4000
	Chr1	141000000	142000000	123		Chr1	141000000	142000000	5		Chr1	5423690	5432340	0.400575		Chr1	141000000	142000000	1179		Chr1	141000000	142000000	856		Chr1	141000000	142000000	108		Chr1	141000000	142000000	94		Chr1	6705536	6708536	3000		Chr1	6406732	6412732	6000
	Chr1	142000000	143000000	132		Chr1	142000000	143000000	3		Chr1	5435007	5437445	132.412		Chr1	142000000	143000000	1092		Chr1	142000000	143000000	904		Chr1	142000000	143000000	181		Chr1	142000000	143000000	99		Chr1	6711536	6714536	3000		Chr1	6433732	6443732	10000
	Chr1	143000000	144000000	146		Chr1	143000000	144000000	2		Chr1	5478295	5484080	12.2777		Chr1	143000000	144000000	739		Chr1	143000000	144000000	1679		Chr1	143000000	144000000	130		Chr1	143000000	144000000	330		Chr1	6741536	6743536	2000		Chr1	6456732	6458732	2000
	Chr1	144000000	145000000	133		Chr1	144000000	145000000	5		Chr1	5533890	5536454	29.4304		Chr1	144000000	145000000	1041		Chr1	144000000	145000000	901		Chr1	144000000	145000000	180		Chr1	144000000	145000000	124		Chr1	6747536	6755536	8000		Chr1	6461732	6463732	2000
	Chr1	145000000	146000000	147		Chr1	145000000	146000000	5		Chr1	5583493	5584917	540.113		Chr1	145000000	146000000	1110		Chr1	145000000	146000000	860		Chr1	145000000	146000000	136		Chr1	145000000	146000000	125		Chr1	6847536	6852536	5000		Chr1	6483732	6485732	2000
	Chr1	146000000	147000000	118		Chr1	146000000	147000000	4		Chr1	5597131	5597820	5.40826		Chr1	146000000	147000000	2032		Chr1	146000000	147000000	918		Chr1	146000000	147000000	416		Chr1	146000000	147000000	93		Chr1	6860536	6862536	2000		Chr1	6490732	6499732	9000
	Chr1	147000000	148000000	114		Chr1	147000000	148000000	7		Chr1	5631937	5636666	473.41		Chr1	147000000	148000000	1059		Chr1	147000000	148000000	923		Chr1	147000000	148000000	116		Chr1	147000000	148000000	128		Chr1	6871536	6875536	4000		Chr1	6512732	6515732	3000
	Chr1	148000000	149000000	112		Chr1	148000000	149000000	3		Chr1	5640827	5643141	3.61144		Chr1	148000000	149000000	289		Chr1	148000000	149000000	1069		Chr1	148000000	149000000	49		Chr1	148000000	149000000	346		Chr1	6903536	6908536	5000		Chr1	6741536	6743536	2000
	Chr1	149000000	150000000	124		Chr1	149000000	150000000	9		Chr1	5666071	5671363	2904.29		Chr1	149000000	150000000	2955		Chr1	149000000	150000000	1042		Chr1	149000000	150000000	270		Chr1	149000000	150000000	172		Chr1	6928536	6939536	11000		Chr1	6751536	6755536	4000
	Chr1	150000000	151000000	143		Chr1	150000000	151000000	9		Chr1	5704050	5710426	636.201		Chr1	150000000	151000000	8265		Chr1	150000000	151000000	4566		Chr1	150000000	151000000	597		Chr1	150000000	151000000	351		Chr1	6954536	6957536	3000		Chr1	6850536	6855536	5000
	Chr1	151000000	152000000	140		Chr1	151000000	152000000	10		Chr1	5714418	5718159	879.286		Chr1	151000000	152000000	7138		Chr1	151000000	152000000	9147		Chr1	151000000	152000000	621		Chr1	151000000	152000000	758		Chr1	6983536	6985536	2000		Chr1	6872536	6875536	3000
	Chr1	152000000	153000000	131		Chr1	152000000	153000000	7		Chr1	5719859	5723477	217.5		Chr1	152000000	153000000	9202		Chr1	152000000	153000000	8951		Chr1	152000000	153000000	766		Chr1	152000000	153000000	611		Chr1	7029536	7032536	3000		Chr1	6903536	6908536	5000
	Chr1	153000000	154000000	113		Chr1	153000000	154000000	5		Chr1	5750466	5754853	144.16		Chr1	153000000	154000000	9424		Chr1	153000000	154000000	10405		Chr1	153000000	154000000	622		Chr1	153000000	154000000	724		Chr1	7044536	7047536	3000		Chr1	6928536	6932536	4000
	Chr1	154000000	155000000	125		Chr1	154000000	155000000	13		Chr1	5757099	5758590	94.4731		Chr1	154000000	155000000	8131		Chr1	154000000	155000000	2976		Chr1	154000000	155000000	588		Chr1	154000000	155000000	226		Chr1	7059536	7063536	4000		Chr1	6937536	6940536	3000
	Chr1	155000000	156000000	135		Chr1	155000000	156000000	8		Chr1	5760356	5766907	206.678		Chr1	155000000	156000000	9001		Chr1	155000000	156000000	10440		Chr1	155000000	156000000	648		Chr1	155000000	156000000	700		Chr1	7086536	7088536	2000		Chr1	6983536	6987536	4000
	Chr1	156000000	157000000	134		Chr1	156000000	157000000	10		Chr1	5767607	5771322	113.657		Chr1	156000000	157000000	2904		Chr1	156000000	157000000	3072		Chr1	156000000	157000000	406		Chr1	156000000	157000000	275		Chr1	7091536	7093536	2000		Chr1	7044536	7048536	4000
	Chr1	157000000	158000000	123		Chr1	157000000	158000000	18		Chr1	5798795	5799517	6.01428		Chr1	157000000	158000000	12054		Chr1	157000000	158000000	10741		Chr1	157000000	158000000	979		Chr1	157000000	158000000	818		Chr1	7111536	7115536	4000		Chr1	7059536	7063536	4000
	Chr1	158000000	159000000	124		Chr1	158000000	159000000	7		Chr1	5835764	5837926	439.116		Chr1	158000000	159000000	7598		Chr1	158000000	159000000	10351		Chr1	158000000	159000000	654		Chr1	158000000	159000000	979		Chr1	7126536	7129536	3000		Chr1	7086536	7088536	2000
	Chr1	159000000	160000000	141		Chr1	159000000	160000000	11		Chr1	5863658	5868397	641.039		Chr1	159000000	160000000	2196		Chr1	159000000	160000000	8585		Chr1	159000000	160000000	316		Chr1	159000000	160000000	697		Chr1	7204536	7211536	7000		Chr1	7091536	7093536	2000
	Chr1	160000000	161000000	140		Chr1	160000000	161000000	17		Chr1	5902304	5903613	1.05391		Chr1	160000000	161000000	305		Chr1	160000000	161000000	3875		Chr1	160000000	161000000	101		Chr1	160000000	161000000	378		Chr1	7228536	7234536	6000		Chr1	7111536	7115536	4000
	Chr1	161000000	162000000	119		Chr1	161000000	162000000	9		Chr1	5925971	5926345	11.9074		Chr1	161000000	162000000	47		Chr1	161000000	162000000	7595		Chr1	161000000	162000000	14		Chr1	161000000	162000000	587		Chr1	7245536	7250536	5000		Chr1	7118536	7120536	2000
	Chr1	162000000	163000000	129		Chr1	162000000	163000000	11		Chr1	5929022	5931504	121.045		Chr1	162000000	163000000	50		Chr1	162000000	163000000	6366		Chr1	162000000	163000000	124		Chr1	162000000	163000000	543		Chr1	7258536	7261536	3000		Chr1	7126536	7129536	3000
	Chr1	163000000	164000000	136		Chr1	163000000	164000000	6		Chr1	5939087	5941932	0		Chr1	163000000	164000000	63		Chr1	163000000	164000000	11482		Chr1	163000000	164000000	37		Chr1	163000000	164000000	876		Chr1	7283536	7285536	2000		Chr1	7204536	7210536	6000
	Chr1	164000000	165000000	116		Chr1	164000000	165000000	7		Chr1	6041066	6063553	368.186		Chr1	164000000	165000000	152		Chr1	164000000	165000000	9917		Chr1	164000000	165000000	60		Chr1	164000000	165000000	964		Chr1	7323536	7326536	3000		Chr1	7231536	7234536	3000
	Chr1	165000000	166000000	118		Chr1	165000000	166000000	8		Chr1	6066713	6069531	1905.96		Chr1	165000000	166000000	6802		Chr1	165000000	166000000	3974		Chr1	165000000	166000000	702		Chr1	165000000	166000000	454		Chr1	7350536	7352536	2000		Chr1	7243536	7247536	4000
	Chr1	166000000	167000000	145		Chr1	166000000	167000000	13		Chr1	6069501	6075197	218.664		Chr1	166000000	167000000	2628		Chr1	166000000	167000000	1031		Chr1	166000000	167000000	355		Chr1	166000000	167000000	178		Chr1	7382536	7385536	3000		Chr1	7283536	7285536	2000
	Chr1	167000000	168000000	157		Chr1	167000000	168000000	7		Chr1	6081841	6086527	39.4078		Chr1	167000000	168000000	1501		Chr1	167000000	168000000	1791		Chr1	167000000	168000000	115		Chr1	167000000	168000000	209		Chr1	7387536	7389536	2000		Chr1	7323536	7327536	4000
	Chr1	168000000	169000000	158		Chr1	168000000	169000000	16		Chr1	6089481	6095752	82.539		Chr1	168000000	169000000	11137		Chr1	168000000	169000000	10284		Chr1	168000000	169000000	862		Chr1	168000000	169000000	1043		Chr1	7556536	7565536	9000		Chr1	7331536	7333536	2000
	Chr1	169000000	170000000	130		Chr1	169000000	170000000	4		Chr1	6098631	6101471	2422.73		Chr1	169000000	170000000	7210		Chr1	169000000	170000000	11583		Chr1	169000000	170000000	562		Chr1	169000000	170000000	1245		Chr1	7576536	7582536	6000		Chr1	7350536	7352536	2000
	Chr1	170000000	171000000	171		Chr1	170000000	171000000	10		Chr1	6137808	6140429	166.771		Chr1	170000000	171000000	8661		Chr1	170000000	171000000	6679		Chr1	170000000	171000000	961		Chr1	170000000	171000000	861		Chr1	7594536	7598536	4000		Chr1	7394536	7397536	3000
	Chr1	171000000	172000000	153		Chr1	171000000	172000000	12		Chr1	6145663	6146841	143.673		Chr1	171000000	172000000	6942		Chr1	171000000	172000000	7943		Chr1	171000000	172000000	773		Chr1	171000000	172000000	1090		Chr1	7603536	7609536	6000		Chr1	7421536	7424536	3000
	Chr1	172000000	173000000	166		Chr1	172000000	173000000	8		Chr1	6204461	6278571	260.162		Chr1	172000000	173000000	9868		Chr1	172000000	173000000	6059		Chr1	172000000	173000000	993		Chr1	172000000	173000000	606		Chr1	7612536	7614536	2000		Chr1	7464536	7466536	2000
	Chr1	173000000	174000000	133		Chr1	173000000	174000000	14		Chr1	6383357	6384270	2.90533		Chr1	173000000	174000000	4573		Chr1	173000000	174000000	5459		Chr1	173000000	174000000	507		Chr1	173000000	174000000	626		Chr1	7621536	7629536	8000		Chr1	7504536	7507536	3000
	Chr1	174000000	175000000	146		Chr1	174000000	175000000	4		Chr1	6396992	6401478	422.07		Chr1	174000000	175000000	2713		Chr1	174000000	175000000	5002		Chr1	174000000	175000000	363		Chr1	174000000	175000000	592		Chr1	7682536	7687536	5000		Chr1	7543536	7546536	3000
	Chr1	175000000	176000000	181		Chr1	175000000	176000000	15		Chr1	6516609	6517833	0.226068		Chr1	175000000	176000000	4587		Chr1	175000000	176000000	3829		Chr1	175000000	176000000	688		Chr1	175000000	176000000	557		Chr1	7701536	7706536	5000		Chr1	7559536	7565536	6000
	Chr1	176000000	177000000	138		Chr1	176000000	177000000	8		Chr1	6531882	6533102	0		Chr1	176000000	177000000	7216		Chr1	176000000	177000000	6599		Chr1	176000000	177000000	745		Chr1	176000000	177000000	687		Chr1	7728536	7732536	4000		Chr1	7576536	7582536	6000
	Chr1	177000000	178000000	151		Chr1	177000000	178000000	20		Chr1	6534106	6539200	0.226068		Chr1	177000000	178000000	8751		Chr1	177000000	178000000	6776		Chr1	177000000	178000000	873		Chr1	177000000	178000000	644		Chr1	7770536	7772536	2000		Chr1	7603536	7607536	4000
	Chr1	178000000	179000000	145		Chr1	178000000	179000000	10		Chr1	6558830	6563550	5.30939		Chr1	178000000	179000000	2769		Chr1	178000000	179000000	4549		Chr1	178000000	179000000	272		Chr1	178000000	179000000	398		Chr1	7895536	7901536	6000		Chr1	7621536	7624536	3000
	Chr1	179000000	180000000	153		Chr1	179000000	180000000	7		Chr1	6690400	6690978	44.2499		Chr1	179000000	180000000	10470		Chr1	179000000	180000000	12044		Chr1	179000000	180000000	696		Chr1	179000000	180000000	929		Chr1	7942536	7945536	3000		Chr1	7626536	7629536	3000
	Chr1	180000000	181000000	134		Chr1	180000000	181000000	5		Chr1	6692798	6697555	2021.88		Chr1	180000000	181000000	925		Chr1	180000000	181000000	9429		Chr1	180000000	181000000	101		Chr1	180000000	181000000	707		Chr1	7969536	7971536	2000		Chr1	7682536	7687536	5000
	Chr1	181000000	182000000	164		Chr1	181000000	182000000	18		Chr1	6706192	6708475	54.7062		Chr1	181000000	182000000	2642		Chr1	181000000	182000000	3419		Chr1	181000000	182000000	566		Chr1	181000000	182000000	782		Chr1	7973536	7977536	4000		Chr1	7727536	7732536	5000
	Chr1	182000000	183000000	182		Chr1	182000000	183000000	15		Chr1	6707624	6712070	32.2083		Chr1	182000000	183000000	5712		Chr1	182000000	183000000	6290		Chr1	182000000	183000000	671		Chr1	182000000	183000000	750		Chr1	8001536	8003536	2000		Chr1	7770536	7772536	2000
	Chr1	183000000	184000000	147		Chr1	183000000	184000000	24		Chr1	6715503	6725210	1048.88		Chr1	183000000	184000000	5665		Chr1	183000000	184000000	5588		Chr1	183000000	184000000	923		Chr1	183000000	184000000	876		Chr1	8010536	8012536	2000		Chr1	7969536	7971536	2000
	Chr1	184000000	185000000	137		Chr1	184000000	185000000	22		Chr1	6742352	6745453	0.199984		Chr1	184000000	185000000	5132		Chr1	184000000	185000000	5044		Chr1	184000000	185000000	618		Chr1	184000000	185000000	656		Chr1	8025536	8028536	3000		Chr1	7974536	7977536	3000
	Chr1	185000000	186000000	177		Chr1	185000000	186000000	11		Chr1	6747485	6750950	12.0609		Chr1	185000000	186000000	2164		Chr1	185000000	186000000	4576		Chr1	185000000	186000000	487		Chr1	185000000	186000000	727		Chr1	8088536	8091536	3000		Chr1	8002536	8004536	2000
	Chr1	186000000	187000000	175		Chr1	186000000	187000000	12		Chr1	6841068	6844059	0.600559		Chr1	186000000	187000000	6216		Chr1	186000000	187000000	4732		Chr1	186000000	187000000	765		Chr1	186000000	187000000	591		Chr1	8094536	8096536	2000		Chr1	8010536	8012536	2000
	Chr1	187000000	188000000	172		Chr1	187000000	188000000	19		Chr1	6859113	6859439	1764.04		Chr1	187000000	188000000	8229		Chr1	187000000	188000000	5549		Chr1	187000000	188000000	929		Chr1	187000000	188000000	714		Chr1	8186536	8189536	3000		Chr1	8088536	8091536	3000
	Chr1	188000000	189000000	198		Chr1	188000000	189000000	19		Chr1	6941852	6943579	6.21366		Chr1	188000000	189000000	8858		Chr1	188000000	189000000	5011		Chr1	188000000	189000000	1072		Chr1	188000000	189000000	682		Chr1	8229536	8234536	5000		Chr1	8101536	8104536	3000
	Chr1	189000000	190000000	138		Chr1	189000000	190000000	14		Chr1	6985573	6986435	27954.1		Chr1	189000000	190000000	3057		Chr1	189000000	190000000	2020		Chr1	189000000	190000000	210		Chr1	189000000	190000000	212		Chr1	8289536	8291536	2000		Chr1	8106536	8108536	2000
	Chr1	190000000	191000000	137		Chr1	190000000	191000000	13		Chr1	7012646	7016122	578.668		Chr1	190000000	191000000	1856		Chr1	190000000	191000000	1880		Chr1	190000000	191000000	209		Chr1	190000000	191000000	193		Chr1	8294536	8296536	2000		Chr1	8179536	8182536	3000
	Chr1	191000000	192000000	172		Chr1	191000000	192000000	21		Chr1	7016762	7029887	916.154		Chr1	191000000	192000000	4061		Chr1	191000000	192000000	4796		Chr1	191000000	192000000	808		Chr1	191000000	192000000	822		Chr1	8408536	8411536	3000		Chr1	8191536	8199536	8000
	Chr1	192000000	193000000	195		Chr1	192000000	193000000	30		Chr1	7097291	7102815	6.96628		Chr1	192000000	193000000	4225		Chr1	192000000	193000000	2889		Chr1	192000000	193000000	978		Chr1	192000000	193000000	777		Chr1	8503536	8505536	2000		Chr1	8230536	8234536	4000
	Chr1	193000000	194000000	174		Chr1	193000000	194000000	7		Chr1	7115948	7120745	36.8385		Chr1	193000000	194000000	6291		Chr1	193000000	194000000	776		Chr1	193000000	194000000	727		Chr1	193000000	194000000	214		Chr1	8509536	8513536	4000		Chr1	8289536	8291536	2000
	Chr1	194000000	195000000	163		Chr1	194000000	195000000	23		Chr1	7123344	7126980	135.966		Chr1	194000000	195000000	1925		Chr1	194000000	195000000	5396		Chr1	194000000	195000000	278		Chr1	194000000	195000000	664		Chr1	8529536	8531536	2000		Chr1	8294536	8296536	2000
	Chr1	195000000	196000000	144		Chr1	195000000	196000000	23		Chr1	7164205	7170091	0		Chr1	195000000	196000000	6167		Chr1	195000000	196000000	4319		Chr1	195000000	196000000	963		Chr1	195000000	196000000	789		Chr1	8533536	8537536	4000		Chr1	8408536	8411536	3000
	Chr1	196000000	197000000	141		Chr1	196000000	197000000	25		Chr1	7178312	7184103	214.52		Chr1	196000000	197000000	4108		Chr1	196000000	197000000	4404		Chr1	196000000	197000000	886		Chr1	196000000	197000000	865		Chr1	8546536	8549536	3000		Chr1	8430536	8433536	3000
	Chr1	197000000	198000000	161		Chr1	197000000	198000000	21		Chr1	7212749	7222450	50.5409		Chr1	197000000	198000000	2903		Chr1	197000000	198000000	5456		Chr1	197000000	198000000	336		Chr1	197000000	198000000	636		Chr1	8553536	8555536	2000		Chr1	8503536	8505536	2000
	Chr1	198000000	199000000	183		Chr1	198000000	199000000	19		Chr1	7223078	7228681	442.237		Chr1	198000000	199000000	5643		Chr1	198000000	199000000	5553		Chr1	198000000	199000000	903		Chr1	198000000	199000000	888		Chr1	8563536	8565536	2000		Chr1	8508536	8510536	2000
	Chr1	199000000	200000000	159		Chr1	199000000	200000000	22		Chr1	7235379	7243615	792.975		Chr1	199000000	200000000	6015		Chr1	199000000	200000000	4943		Chr1	199000000	200000000	1163		Chr1	199000000	200000000	1071		Chr1	8581536	8583536	2000		Chr1	8546536	8549536	3000
	Chr1	200000000	201000000	167		Chr1	200000000	201000000	19		Chr1	7250093	7255674	4991.16		Chr1	200000000	201000000	4210		Chr1	200000000	201000000	2862		Chr1	200000000	201000000	826		Chr1	200000000	201000000	631		Chr1	8589536	8592536	3000		Chr1	8659536	8661536	2000
	Chr1	201000000	202000000	157		Chr1	201000000	202000000	27		Chr1	7396075	7418075	320.418		Chr1	201000000	202000000	5659		Chr1	201000000	202000000	3763		Chr1	201000000	202000000	965		Chr1	201000000	202000000	709		Chr1	8642536	8644536	2000		Chr1	8713536	8715536	2000
	Chr1	202000000	203000000	163		Chr1	202000000	203000000	25		Chr1	7466231	7470586	245.646		Chr1	202000000	203000000	4372		Chr1	202000000	203000000	4322		Chr1	202000000	203000000	989		Chr1	202000000	203000000	835		Chr1	8722536	8724536	2000		Chr1	8731536	8735536	4000
	Chr1	203000000	204000000	135		Chr1	203000000	204000000	17		Chr1	7471626	7474520	146.953		Chr1	203000000	204000000	5150		Chr1	203000000	204000000	5669		Chr1	203000000	204000000	1011		Chr1	203000000	204000000	1086		Chr1	8731536	8734536	3000		Chr1	8740536	8742536	2000
	Chr1	204000000	205000000	153		Chr1	204000000	205000000	28		Chr1	7513406	7514554	4.18409		Chr1	204000000	205000000	6196		Chr1	204000000	205000000	4984		Chr1	204000000	205000000	1160		Chr1	204000000	205000000	1226		Chr1	8775536	8778536	3000		Chr1	8771536	8773536	2000
	Chr1	205000000	206000000	166		Chr1	205000000	206000000	13		Chr1	7541875	7548175	65.0359		Chr1	205000000	206000000	6277		Chr1	205000000	206000000	5175		Chr1	205000000	206000000	900		Chr1	205000000	206000000	874		Chr1	8807536	8809536	2000		Chr1	8775536	8777536	2000
	Chr1	206000000	207000000	170		Chr1	206000000	207000000	17		Chr1	7558246	7560059	20.6904		Chr1	206000000	207000000	6826		Chr1	206000000	207000000	4992		Chr1	206000000	207000000	851		Chr1	206000000	207000000	658		Chr1	8828536	8834536	6000		Chr1	8807536	8809536	2000
	Chr1	207000000	208000000	143		Chr1	207000000	208000000	18		Chr1	7607892	7612341	349.453		Chr1	207000000	208000000	1643		Chr1	207000000	208000000	6105		Chr1	207000000	208000000	359		Chr1	207000000	208000000	1109		Chr1	8892536	8898536	6000		Chr1	8828536	8834536	6000
	Chr1	208000000	209000000	149		Chr1	208000000	209000000	16		Chr1	7614770	7616615	11.7068		Chr1	208000000	209000000	6603		Chr1	208000000	209000000	7424		Chr1	208000000	209000000	784		Chr1	208000000	209000000	888		Chr1	8919536	8922536	3000		Chr1	8839536	8843536	4000
	Chr1	209000000	210000000	163		Chr1	209000000	210000000	24		Chr1	7625062	7626407	0.401183		Chr1	209000000	210000000	2356		Chr1	209000000	210000000	4629		Chr1	209000000	210000000	480		Chr1	209000000	210000000	849		Chr1	8932536	8935536	3000		Chr1	8857536	8860536	3000
	Chr1	210000000	211000000	174		Chr1	210000000	211000000	33		Chr1	7699579	7703173	1395.27		Chr1	210000000	211000000	4904		Chr1	210000000	211000000	6647		Chr1	210000000	211000000	670		Chr1	210000000	211000000	943		Chr1	8947536	8953536	6000		Chr1	8880536	8882536	2000
	Chr1	211000000	212000000	182		Chr1	211000000	212000000	27		Chr1	7705060	7706914	0		Chr1	211000000	212000000	7324		Chr1	211000000	212000000	5800		Chr1	211000000	212000000	1252		Chr1	211000000	212000000	1045		Chr1	8984536	8986536	2000		Chr1	8889536	8900536	11000
	Chr1	212000000	213000000	155		Chr1	212000000	213000000	17		Chr1	7723352	7723780	0		Chr1	212000000	213000000	5510		Chr1	212000000	213000000	6066		Chr1	212000000	213000000	914		Chr1	212000000	213000000	1124		Chr1	8993536	8996536	3000		Chr1	8919536	8921536	2000
	Chr1	213000000	214000000	157		Chr1	213000000	214000000	27		Chr1	7724141	7727070	0		Chr1	213000000	214000000	5007		Chr1	213000000	214000000	5885		Chr1	213000000	214000000	873		Chr1	213000000	214000000	1016		Chr1	9004536	9006536	2000		Chr1	8932536	8935536	3000
	Chr1	214000000	215000000	137		Chr1	214000000	215000000	21		Chr1	7736593	7742169	356.055		Chr1	214000000	215000000	7775		Chr1	214000000	215000000	8159		Chr1	214000000	215000000	1128		Chr1	214000000	215000000	1094		Chr1	9021536	9024536	3000		Chr1	8947536	8949536	2000
	Chr1	215000000	216000000	148		Chr1	215000000	216000000	17		Chr1	7742553	7745374	46.6901		Chr1	215000000	216000000	4400		Chr1	215000000	216000000	6089		Chr1	215000000	216000000	584		Chr1	215000000	216000000	766		Chr1	9098536	9103536	5000		Chr1	8984536	8988536	4000
	Chr1	216000000	217000000	137		Chr1	216000000	217000000	16		Chr1	7744808	7747022	54.2826		Chr1	216000000	217000000	6518		Chr1	216000000	217000000	6653		Chr1	216000000	217000000	877		Chr1	216000000	217000000	996		Chr1	9129536	9133536	4000		Chr1	8990536	8996536	6000
	Chr1	217000000	218000000	186		Chr1	217000000	218000000	16		Chr1	7791665	7795970	12.6639		Chr1	217000000	218000000	2088		Chr1	217000000	218000000	2343		Chr1	217000000	218000000	416		Chr1	217000000	218000000	603		Chr1	9156536	9159536	3000		Chr1	9004536	9006536	2000
	Chr1	218000000	219000000	131		Chr1	218000000	219000000	21		Chr1	7880957	7895296	811.666		Chr1	218000000	219000000	4843		Chr1	218000000	219000000	4273		Chr1	218000000	219000000	713		Chr1	218000000	219000000	756		Chr1	9171536	9173536	2000		Chr1	9171536	9173536	2000
	Chr1	219000000	220000000	150		Chr1	219000000	220000000	15		Chr1	7964777	7967137	12.2858		Chr1	219000000	220000000	8480		Chr1	219000000	220000000	10450		Chr1	219000000	220000000	1005		Chr1	219000000	220000000	1173		Chr1	9218536	9220536	2000		Chr1	9218536	9220536	2000
	Chr1	220000000	221000000	177		Chr1	220000000	221000000	22		Chr1	8028053	8029494	33.9362		Chr1	220000000	221000000	5031		Chr1	220000000	221000000	6219		Chr1	220000000	221000000	841		Chr1	220000000	221000000	905		Chr1	9309536	9312536	3000		Chr1	9309536	9312536	3000
	Chr1	221000000	222000000	185		Chr1	221000000	222000000	15		Chr1	8092948	8094367	0.200591		Chr1	221000000	222000000	8531		Chr1	221000000	222000000	8147		Chr1	221000000	222000000	1264		Chr1	221000000	222000000	1170		Chr1	9358536	9362536	4000		Chr1	9317536	9321536	4000
	Chr1	222000000	223000000	149		Chr1	222000000	223000000	25		Chr1	8096328	8097508	0		Chr1	222000000	223000000	6834		Chr1	222000000	223000000	6381		Chr1	222000000	223000000	1114		Chr1	222000000	223000000	949		Chr1	9390536	9392536	2000		Chr1	9358536	9362536	4000
	Chr1	223000000	224000000	136		Chr1	223000000	224000000	17		Chr1	8099489	8100838	64.3243		Chr1	223000000	224000000	7993		Chr1	223000000	224000000	7204		Chr1	223000000	224000000	1048		Chr1	223000000	224000000	980		Chr1	9481536	9489536	8000		Chr1	9390536	9392536	2000
	Chr1	224000000	225000000	185		Chr1	224000000	225000000	17		Chr1	8201306	8204928	498.69		Chr1	224000000	225000000	2485		Chr1	224000000	225000000	3586		Chr1	224000000	225000000	319		Chr1	224000000	225000000	414		Chr1	9498536	9501536	3000		Chr1	9480536	9485536	5000
	Chr1	225000000	226000000	164		Chr1	225000000	226000000	14		Chr1	8297594	8324775	297.188		Chr1	225000000	226000000	3278		Chr1	225000000	226000000	7225		Chr1	225000000	226000000	399		Chr1	225000000	226000000	885		Chr1	9512536	9515536	3000		Chr1	9615536	9624536	9000
	Chr1	226000000	227000000	132		Chr1	226000000	227000000	22		Chr1	8303468	8307772	224.87		Chr1	226000000	227000000	4076		Chr1	226000000	227000000	7660		Chr1	226000000	227000000	537		Chr1	226000000	227000000	934		Chr1	9528536	9532536	4000		Chr1	9911536	9915536	4000
	Chr1	227000000	228000000	151		Chr1	227000000	228000000	18		Chr1	8321697	8322839	0.65212		Chr1	227000000	228000000	6004		Chr1	227000000	228000000	5989		Chr1	227000000	228000000	783		Chr1	227000000	228000000	770		Chr1	9556536	9560536	4000		Chr1	9923536	9929536	6000
	Chr1	228000000	229000000	139		Chr1	228000000	229000000	31		Chr1	8325550	8329038	227.136		Chr1	228000000	229000000	3026		Chr1	228000000	229000000	3363		Chr1	228000000	229000000	441		Chr1	228000000	229000000	514		Chr1	9565536	9567536	2000		Chr1	9941536	9948536	7000
	Chr1	229000000	230000000	171		Chr1	229000000	230000000	21		Chr1	8339060	8342469	27.6234		Chr1	229000000	230000000	4323		Chr1	229000000	230000000	3645		Chr1	229000000	230000000	827		Chr1	229000000	230000000	772		Chr1	9614536	9626536	12000		Chr1	9961536	9963536	2000
	Chr1	230000000	231000000	171		Chr1	230000000	231000000	24		Chr1	8345233	8368358	5.93785		Chr1	230000000	231000000	7143		Chr1	230000000	231000000	3837		Chr1	230000000	231000000	1305		Chr1	230000000	231000000	962		Chr1	9633536	9636536	3000		Chr1	9965536	9967536	2000
	Chr1	231000000	232000000	131		Chr1	231000000	232000000	21		Chr1	8377240	8389616	316.225		Chr1	231000000	232000000	2400		Chr1	231000000	232000000	2965		Chr1	231000000	232000000	533		Chr1	231000000	232000000	577		Chr1	9661536	9663536	2000		Chr1	10002536	10005536	3000
	Chr1	232000000	233000000	172		Chr1	232000000	233000000	22		Chr1	8388366	8391117	8.69597		Chr1	232000000	233000000	3670		Chr1	232000000	233000000	2056		Chr1	232000000	233000000	746		Chr1	232000000	233000000	333		Chr1	9670536	9672536	2000		Chr1	10067536	10069536	2000
	Chr1	233000000	234000000	155		Chr1	233000000	234000000	23		Chr1	8428571	8431961	21.8984		Chr1	233000000	234000000	4858		Chr1	233000000	234000000	5		Chr1	233000000	234000000	621		Chr1	233000000	234000000	14		Chr1	9674536	9680536	6000		Chr1	10095536	10097536	2000
	Chr1	234000000	235000000	145		Chr1	234000000	235000000	25		Chr1	8498335	8501671	73.0047		Chr1	234000000	235000000	6828		Chr1	234000000	235000000	7		Chr1	234000000	235000000	894		Chr1	234000000	235000000	18		Chr1	9711536	9714536	3000		Chr1	10210536	10216536	6000
	Chr1	235000000	236000000	146		Chr1	235000000	236000000	37		Chr1	8529257	8536209	0		Chr1	235000000	236000000	6931		Chr1	235000000	236000000	8		Chr1	235000000	236000000	1081		Chr1	235000000	236000000	23		Chr1	9722536	9724536	2000		Chr1	10221536	10223536	2000
	Chr1	236000000	237000000	153		Chr1	236000000	237000000	25		Chr1	8556512	8561654	0		Chr1	236000000	237000000	8648		Chr1	236000000	237000000	12		Chr1	236000000	237000000	1180		Chr1	236000000	237000000	37		Chr1	9749536	9751536	2000		Chr1	10244536	10246536	2000
	Chr1	237000000	238000000	148		Chr1	237000000	238000000	17		Chr1	8578852	8581211	0		Chr1	237000000	238000000	1443		Chr1	237000000	238000000	45		Chr1	237000000	238000000	353		Chr1	237000000	238000000	25		Chr1	9767536	9772536	5000		Chr1	10600536	10612536	12000
	Chr1	238000000	239000000	142		Chr1	238000000	239000000	13		Chr1	8583780	8585424	84.5132		Chr1	238000000	239000000	5742		Chr1	238000000	239000000	6		Chr1	238000000	239000000	683		Chr1	238000000	239000000	20		Chr1	9775536	9780536	5000		Chr1	10719536	10723536	4000
	Chr1	239000000	240000000	158		Chr1	239000000	240000000	14		Chr1	8630306	8637341	96.5096		Chr1	239000000	240000000	5451		Chr1	239000000	240000000	13		Chr1	239000000	240000000	760		Chr1	239000000	240000000	77		Chr1	9791536	9793536	2000		Chr1	10753536	10757536	4000
	Chr1	240000000	241000000	159		Chr1	240000000	241000000	21		Chr1	8636931	8641142	0.401183		Chr1	240000000	241000000	2706		Chr1	240000000	241000000	7		Chr1	240000000	241000000	425		Chr1	240000000	241000000	25		Chr1	9798536	9800536	2000		Chr1	10820536	10823536	3000
	Chr1	241000000	242000000	161		Chr1	241000000	242000000	26		Chr1	8645342	8648380	37.9674		Chr1	241000000	242000000	4738		Chr1	241000000	242000000	1292		Chr1	241000000	242000000	735		Chr1	241000000	242000000	1327		Chr1	9816536	9818536	2000		Chr1	10847536	10849536	2000
	Chr1	242000000	243000000	179		Chr1	242000000	243000000	25		Chr1	8715972	8720663	19.8544		Chr1	242000000	243000000	5200		Chr1	242000000	243000000	1097		Chr1	242000000	243000000	764		Chr1	242000000	243000000	1347		Chr1	9852536	9854536	2000		Chr1	10851536	10855536	4000
	Chr1	243000000	244000000	125		Chr1	243000000	244000000	17		Chr1	8724655	8729621	36.5918		Chr1	243000000	244000000	6446		Chr1	243000000	244000000	230		Chr1	243000000	244000000	1105		Chr1	243000000	244000000	357		Chr1	9856536	9861536	5000		Chr1	10865536	10869536	4000
	Chr1	244000000	245000000	156		Chr1	244000000	245000000	20		Chr1	8773823	8775385	56.4078		Chr1	244000000	245000000	5750		Chr1	244000000	245000000	5		Chr1	244000000	245000000	1056		Chr1	244000000	245000000	14		Chr1	9868536	9870536	2000		Chr1	10932536	10934536	2000
	Chr1	245000000	246000000	129		Chr1	245000000	246000000	21		Chr1	8834966	8836582	0.400575		Chr1	245000000	246000000	6013		Chr1	245000000	246000000	36		Chr1	245000000	246000000	746		Chr1	245000000	246000000	37		Chr1	9883536	9894536	11000		Chr1	10948536	10954536	6000
	Chr1	246000000	247000000	141		Chr1	246000000	247000000	25		Chr1	8843027	8847105	0		Chr1	246000000	247000000	3392		Chr1	246000000	247000000	4647		Chr1	246000000	247000000	391		Chr1	246000000	247000000	550		Chr1	9899536	9907536	8000		Chr1	11050536	11056536	6000
	Chr1	247000000	248000000	165		Chr1	247000000	248000000	20		Chr1	8875508	8877155	0		Chr1	247000000	248000000	5746		Chr1	247000000	248000000	8743		Chr1	247000000	248000000	857		Chr1	247000000	248000000	1269		Chr1	9913536	9916536	3000		Chr1	11067536	11070536	3000
	Chr1	248000000	249000000	150		Chr1	248000000	249000000	18		Chr1	8930185	8931639	0		Chr1	248000000	249000000	5288		Chr1	248000000	249000000	7032		Chr1	248000000	249000000	705		Chr1	248000000	249000000	975		Chr1	9923536	9925536	2000		Chr1	11081536	11083536	2000
	Chr1	249000000	250000000	143		Chr1	249000000	250000000	24		Chr1	8953274	8956208	246.547		Chr1	249000000	250000000	4956		Chr1	249000000	250000000	2482		Chr1	249000000	250000000	566		Chr1	249000000	250000000	362		Chr1	9928536	9932536	4000		Chr1	11110536	11114536	4000
	Chr1	250000000	251000000	140		Chr1	250000000	251000000	14		Chr1	9020403	9021812	26.498		Chr1	250000000	251000000	4932		Chr1	250000000	251000000	5360		Chr1	250000000	251000000	615		Chr1	250000000	251000000	619		Chr1	9938536	9948536	10000		Chr1	11148536	11163536	15000
	Chr1	251000000	252000000	129		Chr1	251000000	252000000	11		Chr1	9024504	9026009	32.3539		Chr1	251000000	252000000	10661		Chr1	251000000	252000000	10492		Chr1	251000000	252000000	900		Chr1	251000000	252000000	972		Chr1	9961536	9963536	2000		Chr1	11183536	11191536	8000
	Chr1	252000000	253000000	162		Chr1	252000000	253000000	23		Chr1	9028766	9033448	4179.55		Chr1	252000000	253000000	4561		Chr1	252000000	253000000	1741		Chr1	252000000	253000000	1088		Chr1	252000000	253000000	518		Chr1	9965536	9968536	3000		Chr1	11238536	11240536	2000
	Chr1	253000000	254000000	172		Chr1	253000000	254000000	23		Chr1	9035104	9036278	554.884		Chr1	253000000	254000000	4751		Chr1	253000000	254000000	5465		Chr1	253000000	254000000	970		Chr1	253000000	254000000	1033		Chr1	9984536	9989536	5000		Chr1	11341536	11344536	3000
	Chr1	254000000	255000000	139		Chr1	254000000	255000000	18		Chr1	9153376	9156612	448.362		Chr1	254000000	255000000	5311		Chr1	254000000	255000000	3590		Chr1	254000000	255000000	650		Chr1	254000000	255000000	491		Chr1	9995536	9999536	4000		Chr1	11425536	11429536	4000
	Chr1	255000000	256000000	158		Chr1	255000000	256000000	29		Chr1	9158161	9160356	2496.18		Chr1	255000000	256000000	4562		Chr1	255000000	256000000	5848		Chr1	255000000	256000000	698		Chr1	255000000	256000000	1209		Chr1	10001536	10005536	4000		Chr1	11464536	11466536	2000
	Chr1	256000000	257000000	140		Chr1	256000000	257000000	26		Chr1	9220931	9223673	22.6206		Chr1	256000000	257000000	4140		Chr1	256000000	257000000	5346		Chr1	256000000	257000000	734		Chr1	256000000	257000000	1445		Chr1	10020536	10023536	3000		Chr1	11476536	11478536	2000
	Chr1	257000000	258000000	138		Chr1	257000000	258000000	18		Chr1	9306967	9309489	3.13139		Chr1	257000000	258000000	5679		Chr1	257000000	258000000	5309		Chr1	257000000	258000000	771		Chr1	257000000	258000000	873		Chr1	10171536	10175536	4000		Chr1	11507536	11514536	7000
	Chr1	258000000	259000000	156		Chr1	258000000	259000000	18		Chr1	9321692	9328141	4.61379		Chr1	258000000	259000000	6090		Chr1	258000000	259000000	6020		Chr1	258000000	259000000	1052		Chr1	258000000	259000000	1131		Chr1	10209536	10219536	10000		Chr1	11520536	11525536	5000
	Chr1	259000000	260000000	140		Chr1	259000000	260000000	16		Chr1	9464891	9468151	1654.1		Chr1	259000000	260000000	6300		Chr1	259000000	260000000	4276		Chr1	259000000	260000000	908		Chr1	259000000	260000000	681		Chr1	10221536	10223536	2000		Chr1	11620536	11622536	2000
	Chr1	260000000	261000000	140		Chr1	260000000	261000000	15		Chr1	9469381	9476986	2411.74		Chr1	260000000	261000000	3331		Chr1	260000000	261000000	3440		Chr1	260000000	261000000	822		Chr1	260000000	261000000	623		Chr1	10244536	10246536	2000		Chr1	11669536	11672536	3000
	Chr1	261000000	262000000	194		Chr1	261000000	262000000	25		Chr1	9611609	9613990	0.65212		Chr1	261000000	262000000	5555		Chr1	261000000	262000000	4878		Chr1	261000000	262000000	1152		Chr1	261000000	262000000	1298		Chr1	10254536	10258536	4000		Chr1	11701536	11703536	2000
	Chr1	262000000	263000000	134		Chr1	262000000	263000000	18		Chr1	9627969	9632211	428.057		Chr1	262000000	263000000	5135		Chr1	262000000	263000000	4634		Chr1	262000000	263000000	655		Chr1	262000000	263000000	672		Chr1	10261536	10264536	3000		Chr1	11706536	11711536	5000
	Chr1	263000000	264000000	159		Chr1	263000000	264000000	22		Chr1	9640987	9645654	0		Chr1	263000000	264000000	6802		Chr1	263000000	264000000	7399		Chr1	263000000	264000000	823		Chr1	263000000	264000000	879		Chr1	10266536	10271536	5000		Chr1	11791536	11793536	2000
	Chr1	264000000	265000000	151		Chr1	264000000	265000000	20		Chr1	9699875	9710135	0		Chr1	264000000	265000000	4474		Chr1	264000000	265000000	5854		Chr1	264000000	265000000	723		Chr1	264000000	265000000	903		Chr1	10273536	10277536	4000		Chr1	11812536	11814536	2000
	Chr1	265000000	266000000	178		Chr1	265000000	266000000	37		Chr1	9751721	9810227	1623.73		Chr1	265000000	266000000	3988		Chr1	265000000	266000000	6079		Chr1	265000000	266000000	636		Chr1	265000000	266000000	1278		Chr1	10281536	10283536	2000		Chr1	11829536	11831536	2000
	Chr1	266000000	267000000	198		Chr1	266000000	267000000	33		Chr1	9810396	9816176	122.65		Chr1	266000000	267000000	6297		Chr1	266000000	267000000	4939		Chr1	266000000	267000000	1183		Chr1	266000000	267000000	1719		Chr1	10297536	10302536	5000		Chr1	11833536	11837536	4000
	Chr1	267000000	268000000	162		Chr1	267000000	268000000	25		Chr1	9831972	9834062	0.199984		Chr1	267000000	268000000	3542		Chr1	267000000	268000000	4336		Chr1	267000000	268000000	543		Chr1	267000000	268000000	568		Chr1	10304536	10306536	2000		Chr1	11839536	11842536	3000
	Chr1	268000000	269000000	177		Chr1	268000000	269000000	21		Chr1	9918455	9919909	0		Chr1	268000000	269000000	5670		Chr1	268000000	269000000	3596		Chr1	268000000	269000000	852		Chr1	268000000	269000000	479		Chr1	10321536	10323536	2000		Chr1	11876536	11880536	4000
	Chr1	269000000	270000000	148		Chr1	269000000	270000000	14		Chr1	9922313	9923818	0		Chr1	269000000	270000000	5007		Chr1	269000000	270000000	1065		Chr1	269000000	270000000	561		Chr1	269000000	270000000	607		Chr1	10336536	10338536	2000		Chr1	11909536	11912536	3000
	Chr1	270000000	271000000	147		Chr1	270000000	271000000	32		Chr1	9939677	9941494	405.733		Chr1	270000000	271000000	5542		Chr1	270000000	271000000	5411		Chr1	270000000	271000000	1046		Chr1	270000000	271000000	1321		Chr1	10344536	10346536	2000		Chr1	12024536	12026536	2000
	Chr1	271000000	272000000	137		Chr1	271000000	272000000	25		Chr1	9945177	9947470	0		Chr1	271000000	272000000	4111		Chr1	271000000	272000000	3919		Chr1	271000000	272000000	702		Chr1	271000000	272000000	1364		Chr1	10368536	10371536	3000		Chr1	12040536	12048536	8000
	Chr1	272000000	273000000	160		Chr1	272000000	273000000	34		Chr1	9949505	9951887	0		Chr1	272000000	273000000	2606		Chr1	272000000	273000000	3898		Chr1	272000000	273000000	476		Chr1	272000000	273000000	655		Chr1	10378536	10386536	8000		Chr1	12476536	12478536	2000
	Chr1	273000000	274000000	140		Chr1	273000000	274000000	15		Chr1	10023184	10046952	168.334		Chr1	273000000	274000000	1840		Chr1	273000000	274000000	2453		Chr1	273000000	274000000	389		Chr1	273000000	274000000	505		Chr1	10600536	10607536	7000		Chr1	12487536	12489536	2000
	Chr1	274000000	275000000	172		Chr1	274000000	275000000	24		Chr1	10070143	10072339	0		Chr1	274000000	275000000	28		Chr1	274000000	275000000	5657		Chr1	274000000	275000000	53		Chr1	274000000	275000000	702		Chr1	10610536	10614536	4000		Chr1	12497536	12499536	2000
	Chr1	275000000	276000000	144		Chr1	275000000	276000000	29		Chr1	10075276	10077879	0.199984		Chr1	275000000	276000000	2668		Chr1	275000000	276000000	6672		Chr1	275000000	276000000	544		Chr1	275000000	276000000	1216		Chr1	10719536	10723536	4000		Chr1	12513536	12515536	2000
	Chr1	276000000	277000000	164		Chr1	276000000	277000000	24		Chr1	10093501	10096677	667.164		Chr1	276000000	277000000	3425		Chr1	276000000	277000000	5533		Chr1	276000000	277000000	734		Chr1	276000000	277000000	1514		Chr1	10753536	10757536	4000		Chr1	12523536	12525536	2000
	Chr1	277000000	278000000	152		Chr1	277000000	278000000	18		Chr1	10143226	10147548	60.8374		Chr1	277000000	278000000	6092		Chr1	277000000	278000000	5585		Chr1	277000000	278000000	955		Chr1	277000000	278000000	887		Chr1	10821536	10823536	2000		Chr1	12559536	12564536	5000
	Chr1	278000000	279000000	189		Chr1	278000000	279000000	25		Chr1	10220344	10221170	18.8167		Chr1	278000000	279000000	6118		Chr1	278000000	279000000	5637		Chr1	278000000	279000000	1298		Chr1	278000000	279000000	1011		Chr1	10847536	10849536	2000		Chr1	12577536	12579536	2000
	Chr1	279000000	280000000	171		Chr1	279000000	280000000	13		Chr1	10245982	10250510	314.122		Chr1	279000000	280000000	679		Chr1	279000000	280000000	3252		Chr1	279000000	280000000	86		Chr1	279000000	280000000	541		Chr1	10853536	10855536	2000		Chr1	12617536	12619536	2000
	Chr1	280000000	281000000	146		Chr1	280000000	281000000	17		Chr1	10251857	10254094	0		Chr1	280000000	281000000	3676		Chr1	280000000	281000000	3368		Chr1	280000000	281000000	785		Chr1	280000000	281000000	921		Chr1	10859536	10863536	4000		Chr1	12629536	12632536	3000
	Chr1	281000000	282000000	153		Chr1	281000000	282000000	25		Chr1	10371192	10381497	381.988		Chr1	281000000	282000000	1037		Chr1	281000000	282000000	4944		Chr1	281000000	282000000	270		Chr1	281000000	282000000	791		Chr1	10865536	10869536	4000		Chr1	12634536	12636536	2000
	Chr1	282000000	283000000	177		Chr1	282000000	283000000	24		Chr1	10458595	10538849	1068.49		Chr1	282000000	283000000	6045		Chr1	282000000	283000000	6566		Chr1	282000000	283000000	1296		Chr1	282000000	283000000	1317		Chr1	10932536	10934536	2000		Chr1	12643536	12646536	3000
	Chr1	283000000	284000000	159		Chr1	283000000	284000000	23		Chr1	10591846	10599911	545.28		Chr1	283000000	284000000	4841		Chr1	283000000	284000000	2947		Chr1	283000000	284000000	908		Chr1	283000000	284000000	534		Chr1	10948536	10954536	6000		Chr1	12649536	12654536	5000
	Chr1	284000000	285000000	161		Chr1	284000000	285000000	41		Chr1	10613069	10618650	1708.03		Chr1	284000000	285000000	4402		Chr1	284000000	285000000	4998		Chr1	284000000	285000000	798		Chr1	284000000	285000000	932		Chr1	11050536	11056536	6000		Chr1	12661536	12665536	4000
	Chr1	285000000	286000000	162		Chr1	285000000	286000000	24		Chr1	10619420	10621455	70.0049		Chr1	285000000	286000000	4760		Chr1	285000000	286000000	4940		Chr1	285000000	286000000	839		Chr1	285000000	286000000	837		Chr1	11067536	11070536	3000		Chr1	12668536	12670536	2000
	Chr1	286000000	287000000	152		Chr1	286000000	287000000	30		Chr1	10666960	10668967	17.9709		Chr1	286000000	287000000	3761		Chr1	286000000	287000000	5467		Chr1	286000000	287000000	653		Chr1	286000000	287000000	1144		Chr1	11081536	11084536	3000		Chr1	12748536	12751536	3000
	Chr1	287000000	288000000	153		Chr1	287000000	288000000	26		Chr1	10670510	10672192	2.02957		Chr1	287000000	288000000	6092		Chr1	287000000	288000000	6420		Chr1	287000000	288000000	1117		Chr1	287000000	288000000	1039		Chr1	11110536	11114536	4000		Chr1	12753536	12756536	3000
	Chr1	288000000	289000000	182		Chr1	288000000	289000000	26		Chr1	10708660	10711362	146.141		Chr1	288000000	289000000	5194		Chr1	288000000	289000000	5952		Chr1	288000000	289000000	999		Chr1	288000000	289000000	1089		Chr1	11148536	11161536	13000		Chr1	12768536	12770536	2000
	Chr1	289000000	290000000	173		Chr1	289000000	290000000	20		Chr1	10758813	10763775	12.3557		Chr1	289000000	290000000	4173		Chr1	289000000	290000000	5907		Chr1	289000000	290000000	955		Chr1	289000000	290000000	1379		Chr1	11183536	11191536	8000		Chr1	12777536	12779536	2000
	Chr1	290000000	291000000	152		Chr1	290000000	291000000	29		Chr1	10771537	10773931	118.111		Chr1	290000000	291000000	5111		Chr1	290000000	291000000	3864		Chr1	290000000	291000000	1084		Chr1	290000000	291000000	879		Chr1	11238536	11240536	2000		Chr1	12807536	12809536	2000
	Chr1	291000000	292000000	180		Chr1	291000000	292000000	32		Chr1	10858557	10859888	0.200591		Chr1	291000000	292000000	3464		Chr1	291000000	292000000	2287		Chr1	291000000	292000000	670		Chr1	291000000	292000000	526		Chr1	11340536	11344536	4000		Chr1	12850536	12855536	5000
	Chr1	292000000	293000000	138		Chr1	292000000	293000000	20		Chr1	10863763	10865065	0		Chr1	292000000	293000000	6729		Chr1	292000000	293000000	6216		Chr1	292000000	293000000	952		Chr1	292000000	293000000	742		Chr1	11464536	11466536	2000		Chr1	13314536	13318536	4000
	Chr1	293000000	294000000	160		Chr1	293000000	294000000	24		Chr1	10899229	10903901	1042.72		Chr1	293000000	294000000	5135		Chr1	293000000	294000000	2903		Chr1	293000000	294000000	959		Chr1	293000000	294000000	594		Chr1	11476536	11478536	2000		Chr1	13508536	13511536	3000
	Chr1	294000000	295000000	178		Chr1	294000000	295000000	27		Chr1	10954064	10956407	140.848		Chr1	294000000	295000000	5931		Chr1	294000000	295000000	5946		Chr1	294000000	295000000	1208		Chr1	294000000	295000000	1315		Chr1	11507536	11514536	7000		Chr1	13534536	13537536	3000
	Chr1	295000000	296000000	128		Chr1	295000000	296000000	27		Chr1	11014432	11020652	264.245		Chr1	295000000	296000000	3570		Chr1	295000000	296000000	4364		Chr1	295000000	296000000	789		Chr1	295000000	296000000	763		Chr1	11520536	11523536	3000		Chr1	13567536	13573536	6000
	Chr1	296000000	297000000	131		Chr1	296000000	297000000	35		Chr1	11025338	11026183	1.95758		Chr1	296000000	297000000	5566		Chr1	296000000	297000000	4619		Chr1	296000000	297000000	1132		Chr1	296000000	297000000	961		Chr1	11620536	11622536	2000		Chr1	13635536	13638536	3000
	Chr1	297000000	298000000	148		Chr1	297000000	298000000	34		Chr1	11032228	11033142	1.42779		Chr1	297000000	298000000	2678		Chr1	297000000	298000000	9489		Chr1	297000000	298000000	777		Chr1	297000000	298000000	1465		Chr1	11669536	11672536	3000		Chr1	13656536	13659536	3000
	Chr1	298000000	299000000	175		Chr1	298000000	299000000	30		Chr1	11069290	11076180	592.318		Chr1	298000000	299000000	7627		Chr1	298000000	299000000	4900		Chr1	298000000	299000000	1370		Chr1	298000000	299000000	1335		Chr1	11706536	11711536	5000		Chr1	13717536	13720536	3000
	Chr1	299000000	300000000	144		Chr1	299000000	300000000	22		Chr1	11077522	11079996	1.02783		Chr1	299000000	300000000	5317		Chr1	299000000	300000000	5198		Chr1	299000000	300000000	852		Chr1	299000000	300000000	1387		Chr1	11731536	11733536	2000		Chr1	13729536	13741536	12000
	Chr1	300000000	301000000	148		Chr1	300000000	301000000	28		Chr1	11080092	11080903	0		Chr1	300000000	301000000	3666		Chr1	300000000	301000000	3907		Chr1	300000000	301000000	688		Chr1	300000000	301000000	846		Chr1	11791536	11794536	3000		Chr1	13747536	13751536	4000
	Chr1	301000000	302000000	138		Chr1	301000000	302000000	28		Chr1	11120802	11125098	78.6008		Chr1	301000000	302000000	3233		Chr1	301000000	302000000	3762		Chr1	301000000	302000000	544		Chr1	301000000	302000000	611		Chr1	11812536	11814536	2000		Chr1	13961536	13963536	2000
	Chr1	302000000	303000000	155		Chr1	302000000	303000000	36		Chr1	11152251	11160111	610.393		Chr1	302000000	303000000	5991		Chr1	302000000	303000000	4992		Chr1	302000000	303000000	1186		Chr1	302000000	303000000	1030		Chr1	11833536	11837536	4000		Chr1	13980536	13987536	7000
	Chr1	303000000	304000000	143		Chr1	303000000	304000000	29		Chr1	11256184	11262686	816.398		Chr1	303000000	304000000	6705		Chr1	303000000	304000000	7605		Chr1	303000000	304000000	1034		Chr1	303000000	304000000	1137		Chr1	11839536	11842536	3000		Chr1	14039536	14041536	2000
	Chr1	304000000	305000000	150		Chr1	304000000	305000000	35		Chr1	11314895	11316772	0		Chr1	304000000	305000000	4278		Chr1	304000000	305000000	3699		Chr1	304000000	305000000	827		Chr1	304000000	305000000	730		Chr1	11845536	11848536	3000		Chr1	14059536	14065536	6000
	Chr1	305000000	306000000	154		Chr1	305000000	306000000	34		Chr1	11317401	11317637	40.6443		Chr1	305000000	306000000	4103		Chr1	305000000	306000000	3918		Chr1	305000000	306000000	1005		Chr1	305000000	306000000	786		Chr1	11877536	11880536	3000		Chr1	14093536	14095536	2000
	Chr1	306000000	307000000	152		Chr1	306000000	307000000	23		Chr1	11318281	11319048	740.625		Chr1	306000000	307000000	5112		Chr1	306000000	307000000	4572		Chr1	306000000	307000000	803		Chr1	306000000	307000000	867		Chr1	11910536	11913536	3000		Chr1	14100536	14103536	3000
	Chr1	307000000	308000000	130		Chr1	307000000	308000000	24		Chr1	11349757	11355935	1134.79		Chr1	307000000	308000000	5117		Chr1	307000000	308000000	4060		Chr1	307000000	308000000	843		Chr1	307000000	308000000	682		Chr1	11963536	11965536	2000		Chr1	14179536	14182536	3000
	Chr1	308000000	309000000	132		Chr1	308000000	309000000	20		Chr1	11356913	11361502	1601.37		Chr1	308000000	309000000	1774		Chr1	308000000	309000000	2219		Chr1	308000000	309000000	246		Chr1	308000000	309000000	967		Chr1	11985536	11988536	3000		Chr1	14201536	14211536	10000
	Chr1	309000000	309042250	9		Chr1	309000000	309042250	0		Chr1	11431544	11433716	119.523		Chr1	309000000	309042250	51		Chr1	309000000	309042250	198		Chr1	309000000	309042250	11		Chr1	309000000	309042250	83		Chr1	12012536	12014536	2000		Chr1	14222536	14226536	4000
	Chr2	0	1000000	394		Chr2	0	1000000	38		Chr1	11438357	11442596	185.011		Chr2	0	1000000	6147		Chr2	0	1000000	15		Chr2	0	1000000	1026		Chr2	0	1000000	39		Chr1	12043274	12049536	6262		Chr1	14251536	14254536	3000
	Chr2	1000000	2000000	291		Chr2	1000000	2000000	48		Chr1	11466892	11468854	1.02783		Chr2	1000000	2000000	4379		Chr2	1000000	2000000	4		Chr2	1000000	2000000	1392		Chr2	1000000	2000000	35		Chr1	12068536	12072536	4000		Chr1	14334536	14338536	4000
	Chr2	2000000	3000000	223		Chr2	2000000	3000000	54		Chr1	11471322	11475912	102.699		Chr2	2000000	3000000	4440		Chr2	2000000	3000000	9		Chr2	2000000	3000000	1277		Chr2	2000000	3000000	48		Chr1	12413536	12417536	4000		Chr1	14347536	14353536	6000
	Chr2	3000000	4000000	211		Chr2	3000000	4000000	32		Chr1	11531387	11537718	421.219		Chr2	3000000	4000000	3963		Chr2	3000000	4000000	3702		Chr2	3000000	4000000	1107		Chr2	3000000	4000000	791		Chr1	12473536	12478536	5000		Chr1	14465536	14467536	2000
	Chr2	4000000	5000000	211		Chr2	4000000	5000000	53		Chr1	11601405	11631123	130.75		Chr2	4000000	5000000	3923		Chr2	4000000	5000000	6105		Chr2	4000000	5000000	1402		Chr2	4000000	5000000	1930		Chr1	12487536	12489536	2000		Chr1	14478536	14484536	6000
	Chr2	5000000	6000000	245		Chr2	5000000	6000000	45		Chr1	11625791	11626769	0.401183		Chr2	5000000	6000000	4844		Chr2	5000000	6000000	5395		Chr2	5000000	6000000	1180		Chr2	5000000	6000000	1217		Chr1	12523536	12525536	2000		Chr1	14495536	14497536	2000
	Chr2	6000000	7000000	193		Chr2	6000000	7000000	41		Chr1	11649585	11651000	18.664		Chr2	6000000	7000000	3972		Chr2	6000000	7000000	3449		Chr2	6000000	7000000	1232		Chr2	6000000	7000000	1031		Chr1	12559536	12564536	5000		Chr1	14515536	14517536	2000
	Chr2	7000000	8000000	203		Chr2	7000000	8000000	37		Chr1	11705833	11706755	0.200591		Chr2	7000000	8000000	5143		Chr2	7000000	8000000	5843		Chr2	7000000	8000000	1156		Chr2	7000000	8000000	1283		Chr1	12577536	12579536	2000		Chr1	14678536	14682536	4000
	Chr2	8000000	9000000	218		Chr2	8000000	9000000	40		Chr1	11815443	11819459	1.2545		Chr2	8000000	9000000	2535		Chr2	8000000	9000000	410		Chr2	8000000	9000000	579		Chr2	8000000	9000000	229		Chr1	12617536	12619536	2000		Chr1	14697536	14702536	5000
	Chr2	9000000	10000000	236		Chr2	9000000	10000000	34		Chr1	11819993	11820391	0		Chr2	9000000	10000000	4982		Chr2	9000000	10000000	3996		Chr2	9000000	10000000	1145		Chr2	9000000	10000000	1016		Chr1	12629536	12636536	7000		Chr1	14746536	14750536	4000
	Chr2	10000000	11000000	182		Chr2	10000000	11000000	43		Chr1	11843506	11844246	250.33		Chr2	10000000	11000000	6338		Chr2	10000000	11000000	2660		Chr2	10000000	11000000	1782		Chr2	10000000	11000000	844		Chr1	12641536	12646536	5000		Chr1	14757536	14762536	5000
	Chr2	11000000	12000000	195		Chr2	11000000	12000000	32		Chr1	11845190	11845732	0		Chr2	11000000	12000000	5899		Chr2	11000000	12000000	257		Chr2	11000000	12000000	1147		Chr2	11000000	12000000	110		Chr1	12648536	12654536	6000		Chr1	14764536	14767536	3000
	Chr2	12000000	13000000	233		Chr2	12000000	13000000	28		Chr1	11846057	11853040	2133.43		Chr2	12000000	13000000	5073		Chr2	12000000	13000000	441		Chr2	12000000	13000000	1164		Chr2	12000000	13000000	113		Chr1	12661536	12665536	4000		Chr1	14772536	14778536	6000
	Chr2	13000000	14000000	191		Chr2	13000000	14000000	14		Chr1	11924687	11928465	930.246		Chr2	13000000	14000000	1564		Chr2	13000000	14000000	587		Chr2	13000000	14000000	163		Chr2	13000000	14000000	114		Chr1	12668536	12670536	2000		Chr1	14784536	14788536	4000
	Chr2	14000000	15000000	190		Chr2	14000000	15000000	19		Chr1	11928681	11935186	29.8106		Chr2	14000000	15000000	689		Chr2	14000000	15000000	606		Chr2	14000000	15000000	65		Chr2	14000000	15000000	60		Chr1	12748536	12751536	3000		Chr1	14805536	14808536	3000
	Chr2	15000000	16000000	181		Chr2	15000000	16000000	11		Chr1	12014913	12022841	1963.93		Chr2	15000000	16000000	602		Chr2	15000000	16000000	758		Chr2	15000000	16000000	58		Chr2	15000000	16000000	50		Chr1	12753536	12756536	3000		Chr1	14872536	14877536	5000
	Chr2	16000000	17000000	200		Chr2	16000000	17000000	14		Chr1	12202687	12206433	0.200591		Chr2	16000000	17000000	978		Chr2	16000000	17000000	566		Chr2	16000000	17000000	98		Chr2	16000000	17000000	58		Chr1	12768536	12770536	2000		Chr1	14882536	14885536	3000
	Chr2	17000000	18000000	151		Chr2	17000000	18000000	15		Chr1	12313168	12314623	0.200591		Chr2	17000000	18000000	1299		Chr2	17000000	18000000	1903		Chr2	17000000	18000000	71		Chr2	17000000	18000000	214		Chr1	12807536	12809536	2000		Chr1	14888536	14891536	3000
	Chr2	18000000	19000000	198		Chr2	18000000	19000000	15		Chr1	12389329	12396937	71.5109		Chr2	18000000	19000000	5202		Chr2	18000000	19000000	3636		Chr2	18000000	19000000	1170		Chr2	18000000	19000000	1299		Chr1	12932536	12935536	3000		Chr1	14905536	14907536	2000
	Chr2	19000000	20000000	194		Chr2	19000000	20000000	29		Chr1	12418250	12421311	69.5047		Chr2	19000000	20000000	2841		Chr2	19000000	20000000	5826		Chr2	19000000	20000000	771		Chr2	19000000	20000000	1124		Chr1	12957536	12965536	8000		Chr1	14912536	14915536	3000
	Chr2	20000000	21000000	213		Chr2	20000000	21000000	28		Chr1	12490681	12493823	382.425		Chr2	20000000	21000000	4152		Chr2	20000000	21000000	4318		Chr2	20000000	21000000	876		Chr2	20000000	21000000	971		Chr1	12970536	12973536	3000		Chr1	14922536	14924536	2000
	Chr2	21000000	22000000	187		Chr2	21000000	22000000	21		Chr1	12518016	12523016	45.696		Chr2	21000000	22000000	4108		Chr2	21000000	22000000	3634		Chr2	21000000	22000000	780		Chr2	21000000	22000000	655		Chr1	13086536	13088536	2000		Chr1	14929536	14931536	2000
	Chr2	22000000	23000000	190		Chr2	22000000	23000000	35		Chr1	12641802	12643488	190.798		Chr2	22000000	23000000	3668		Chr2	22000000	23000000	5127		Chr2	22000000	23000000	1017		Chr2	22000000	23000000	1178		Chr1	13534536	13537536	3000		Chr1	14939536	14941536	2000
	Chr2	23000000	24000000	190		Chr2	23000000	24000000	22		Chr1	12647209	12648576	0.599952		Chr2	23000000	24000000	1287		Chr2	23000000	24000000	5397		Chr2	23000000	24000000	398		Chr2	23000000	24000000	1055		Chr1	13553536	13560536	7000		Chr1	14949536	14954536	5000
	Chr2	24000000	25000000	210		Chr2	24000000	25000000	25		Chr1	12711280	12753336	57.3271		Chr2	24000000	25000000	5107		Chr2	24000000	25000000	2952		Chr2	24000000	25000000	1113		Chr2	24000000	25000000	662		Chr1	13567536	13573536	6000		Chr1	14967536	14970536	3000
	Chr2	25000000	26000000	209		Chr2	25000000	26000000	27		Chr1	12853402	12853875	0		Chr2	25000000	26000000	6284		Chr2	25000000	26000000	5997		Chr2	25000000	26000000	1159		Chr2	25000000	26000000	1111		Chr1	13628536	13638536	10000		Chr1	14978536	14980536	2000
	Chr2	26000000	27000000	181		Chr2	26000000	27000000	25		Chr1	12943712	12972287	708.393		Chr2	26000000	27000000	5986		Chr2	26000000	27000000	6451		Chr2	26000000	27000000	958		Chr2	26000000	27000000	981		Chr1	13656536	13659536	3000		Chr1	15180536	15183536	3000
	Chr2	27000000	28000000	178		Chr2	27000000	28000000	15		Chr1	13168474	13170470	3.81142		Chr2	27000000	28000000	2604		Chr2	27000000	28000000	2050		Chr2	27000000	28000000	359		Chr2	27000000	28000000	251		Chr1	13717536	13720536	3000		Chr1	15185536	15191536	6000
	Chr2	28000000	29000000	165		Chr2	28000000	29000000	25		Chr1	13179208	13188645	206.413		Chr2	28000000	29000000	2818		Chr2	28000000	29000000	3593		Chr2	28000000	29000000	532		Chr2	28000000	29000000	487		Chr1	13729536	13737536	8000		Chr1	15205536	15208536	3000
	Chr2	29000000	30000000	185		Chr2	29000000	30000000	27		Chr1	13345758	13348836	713.354		Chr2	29000000	30000000	2684		Chr2	29000000	30000000	2061		Chr2	29000000	30000000	502		Chr2	29000000	30000000	441		Chr1	13747536	13757536	10000		Chr1	15353536	15359536	6000
	Chr2	30000000	31000000	173		Chr2	30000000	31000000	23		Chr1	13350838	13354807	195.486		Chr2	30000000	31000000	5554		Chr2	30000000	31000000	2912		Chr2	30000000	31000000	1099		Chr2	30000000	31000000	501		Chr1	13759536	13766536	7000		Chr1	15390536	15397536	7000
	Chr2	31000000	32000000	154		Chr2	31000000	32000000	14		Chr1	13374656	13383307	2038.28		Chr2	31000000	32000000	1916		Chr2	31000000	32000000	1477		Chr2	31000000	32000000	387		Chr2	31000000	32000000	138		Chr1	14073536	14083536	10000		Chr1	15405536	15410536	5000
	Chr2	32000000	33000000	153		Chr2	32000000	33000000	5		Chr1	13492557	13496373	1.50483		Chr2	32000000	33000000	755		Chr2	32000000	33000000	1269		Chr2	32000000	33000000	87		Chr2	32000000	33000000	117		Chr1	14100536	14103536	3000		Chr1	15412536	15416536	4000
	Chr2	33000000	34000000	112		Chr2	33000000	34000000	4		Chr1	13511248	13515892	11903.2		Chr2	33000000	34000000	754		Chr2	33000000	34000000	1375		Chr2	33000000	34000000	79		Chr2	33000000	34000000	102		Chr1	14465536	14467536	2000		Chr1	15479536	15481536	2000
	Chr2	34000000	35000000	172		Chr2	34000000	35000000	9		Chr1	13521057	13530138	5.46407		Chr2	34000000	35000000	689		Chr2	34000000	35000000	804		Chr2	34000000	35000000	84		Chr2	34000000	35000000	73		Chr1	14480536	14482536	2000		Chr1	15698536	15700536	2000
	Chr2	35000000	36000000	168		Chr2	35000000	36000000	20		Chr1	13528624	13534710	8.84318		Chr2	35000000	36000000	1667		Chr2	35000000	36000000	1198		Chr2	35000000	36000000	149		Chr2	35000000	36000000	90		Chr1	14492536	14494536	2000		Chr1	15755536	15762536	7000
	Chr2	36000000	37000000	206		Chr2	36000000	37000000	12		Chr1	13751313	13752089	70.6441		Chr2	36000000	37000000	1573		Chr2	36000000	37000000	1635		Chr2	36000000	37000000	142		Chr2	36000000	37000000	138		Chr1	14555536	14560536	5000		Chr1	15766536	15769536	3000
	Chr2	37000000	38000000	215		Chr2	37000000	38000000	19		Chr1	13772892	13777266	22.1349		Chr2	37000000	38000000	1361		Chr2	37000000	38000000	877		Chr2	37000000	38000000	116		Chr2	37000000	38000000	80		Chr1	14601536	14604536	3000		Chr1	16083536	16085536	2000
	Chr2	38000000	39000000	214		Chr2	38000000	39000000	19		Chr1	13812991	13814577	20.6972		Chr2	38000000	39000000	1994		Chr2	38000000	39000000	1542		Chr2	38000000	39000000	145		Chr2	38000000	39000000	137		Chr1	14633536	14636536	3000		Chr1	16133536	16137536	4000
	Chr2	39000000	40000000	167		Chr2	39000000	40000000	16		Chr1	13814800	13816842	61.2994		Chr2	39000000	40000000	2222		Chr2	39000000	40000000	1457		Chr2	39000000	40000000	199		Chr2	39000000	40000000	135		Chr1	14648536	14650536	2000		Chr1	16139536	16144536	5000
	Chr2	40000000	41000000	220		Chr2	40000000	41000000	30		Chr1	13819507	13820010	460.64		Chr2	40000000	41000000	813		Chr2	40000000	41000000	2058		Chr2	40000000	41000000	77		Chr2	40000000	41000000	173		Chr1	14678536	14681536	3000		Chr1	16258536	16261536	3000
	Chr2	41000000	42000000	204		Chr2	41000000	42000000	25		Chr1	13873263	13881110	516.166		Chr2	41000000	42000000	6940		Chr2	41000000	42000000	4586		Chr2	41000000	42000000	1062		Chr2	41000000	42000000	949		Chr1	14746536	14750536	4000		Chr1	16291536	16295536	4000
	Chr2	42000000	43000000	159		Chr2	42000000	43000000	19		Chr1	13899054	13902426	34.9416		Chr2	42000000	43000000	3901		Chr2	42000000	43000000	3872		Chr2	42000000	43000000	695		Chr2	42000000	43000000	642		Chr1	14757536	14762536	5000		Chr1	16321536	16323536	2000
	Chr2	43000000	44000000	194		Chr2	43000000	44000000	19		Chr1	13909159	13913559	17.8993		Chr2	43000000	44000000	4392		Chr2	43000000	44000000	5207		Chr2	43000000	44000000	865		Chr2	43000000	44000000	768		Chr1	14966536	14970536	4000		Chr1	16351536	16355536	4000
	Chr2	44000000	45000000	177		Chr2	44000000	45000000	18		Chr1	13917252	13922669	51.5494		Chr2	44000000	45000000	7235		Chr2	44000000	45000000	3428		Chr2	44000000	45000000	831		Chr2	44000000	45000000	552		Chr1	14978536	14980536	2000		Chr1	16374536	16379536	5000
	Chr2	45000000	46000000	189		Chr2	45000000	46000000	25		Chr1	13991880	13995574	193.941		Chr2	45000000	46000000	7274		Chr2	45000000	46000000	6244		Chr2	45000000	46000000	937		Chr2	45000000	46000000	877		Chr1	15395536	15397536	2000		Chr1	16427536	16430536	3000
	Chr2	46000000	47000000	161		Chr2	46000000	47000000	27		Chr1	13999295	14013983	309.742		Chr2	46000000	47000000	4499		Chr2	46000000	47000000	6509		Chr2	46000000	47000000	832		Chr2	46000000	47000000	1018		Chr1	15404536	15416536	12000		Chr1	16471536	16473536	2000
	Chr2	47000000	48000000	185		Chr2	47000000	48000000	18		Chr1	14042091	14044464	0		Chr2	47000000	48000000	2966		Chr2	47000000	48000000	3599		Chr2	47000000	48000000	666		Chr2	47000000	48000000	602		Chr1	15475536	15481536	6000		Chr1	16483536	16486536	3000
	Chr2	48000000	49000000	184		Chr2	48000000	49000000	15		Chr1	14056551	14057169	0		Chr2	48000000	49000000	1736		Chr2	48000000	49000000	1013		Chr2	48000000	49000000	324		Chr2	48000000	49000000	144		Chr1	15572536	15574536	2000		Chr1	16499536	16502536	3000
	Chr2	49000000	50000000	173		Chr2	49000000	50000000	25		Chr1	14058902	14065086	8.04081		Chr2	49000000	50000000	3581		Chr2	49000000	50000000	2451		Chr2	49000000	50000000	610		Chr2	49000000	50000000	535		Chr1	15671536	15674536	3000		Chr1	16557536	16559536	2000
	Chr2	50000000	51000000	191		Chr2	50000000	51000000	17		Chr1	14069656	14073484	0		Chr2	50000000	51000000	1000		Chr2	50000000	51000000	7067		Chr2	50000000	51000000	227		Chr2	50000000	51000000	1091		Chr1	15676536	15678536	2000		Chr1	16572536	16574536	2000
	Chr2	51000000	52000000	168		Chr2	51000000	52000000	20		Chr1	14111378	14115094	841.475		Chr2	51000000	52000000	5286		Chr2	51000000	52000000	5586		Chr2	51000000	52000000	938		Chr2	51000000	52000000	1004		Chr1	15696536	15698536	2000		Chr1	16576536	16581536	5000
	Chr2	52000000	53000000	175		Chr2	52000000	53000000	26		Chr1	14116045	14151215	2.15756		Chr2	52000000	53000000	5631		Chr2	52000000	53000000	5303		Chr2	52000000	53000000	874		Chr2	52000000	53000000	887		Chr1	15766536	15769536	3000		Chr1	16592536	16595536	3000
	Chr2	53000000	54000000	196		Chr2	53000000	54000000	22		Chr1	14177746	14181347	200.335		Chr2	53000000	54000000	6063		Chr2	53000000	54000000	4160		Chr2	53000000	54000000	882		Chr2	53000000	54000000	858		Chr1	16109536	16111536	2000		Chr1	16604536	16606536	2000
	Chr2	54000000	55000000	161		Chr2	54000000	55000000	24		Chr1	14257479	14260023	0.200591		Chr2	54000000	55000000	5087		Chr2	54000000	55000000	5563		Chr2	54000000	55000000	994		Chr2	54000000	55000000	1008		Chr1	16133536	16137536	4000		Chr1	16674536	16677536	3000
	Chr2	55000000	56000000	171		Chr2	55000000	56000000	20		Chr1	14429464	14430316	3154.98		Chr2	55000000	56000000	2774		Chr2	55000000	56000000	3693		Chr2	55000000	56000000	580		Chr2	55000000	56000000	515		Chr1	16139536	16148536	9000		Chr1	16681536	16684536	3000
	Chr2	56000000	57000000	153		Chr2	56000000	57000000	19		Chr1	14430492	14436171	0		Chr2	56000000	57000000	7661		Chr2	56000000	57000000	8101		Chr2	56000000	57000000	1005		Chr2	56000000	57000000	1096		Chr1	16175536	16177536	2000		Chr1	16692536	16695536	3000
	Chr2	57000000	58000000	178		Chr2	57000000	58000000	29		Chr1	14468085	14470179	36.5896		Chr2	57000000	58000000	2699		Chr2	57000000	58000000	3878		Chr2	57000000	58000000	559		Chr2	57000000	58000000	745		Chr1	16197536	16199536	2000		Chr1	16713536	16718536	5000
	Chr2	58000000	59000000	138		Chr2	58000000	59000000	11		Chr1	14472704	14476869	0		Chr2	58000000	59000000	5519		Chr2	58000000	59000000	6590		Chr2	58000000	59000000	772		Chr2	58000000	59000000	1735		Chr1	16258536	16261536	3000		Chr1	16745536	16753536	8000
	Chr2	59000000	60000000	166		Chr2	59000000	60000000	14		Chr1	14554503	14557914	1.00113		Chr2	59000000	60000000	5559		Chr2	59000000	60000000	4226		Chr2	59000000	60000000	800		Chr2	59000000	60000000	851		Chr1	16351536	16355536	4000		Chr1	16781536	16785536	4000
	Chr2	60000000	61000000	150		Chr2	60000000	61000000	10		Chr1	14610712	14625904	482.749		Chr2	60000000	61000000	8590		Chr2	60000000	61000000	8039		Chr2	60000000	61000000	745		Chr2	60000000	61000000	895		Chr1	16572536	16574536	2000		Chr1	16916536	16919536	3000
	Chr2	61000000	62000000	165		Chr2	61000000	62000000	19		Chr1	14626884	14633295	949.401		Chr2	61000000	62000000	6936		Chr2	61000000	62000000	7982		Chr2	61000000	62000000	818		Chr2	61000000	62000000	956		Chr1	16576536	16581536	5000		Chr1	16935536	16941536	6000
	Chr2	62000000	63000000	162		Chr2	62000000	63000000	7		Chr1	14730175	14733670	0		Chr2	62000000	63000000	5694		Chr2	62000000	63000000	5940		Chr2	62000000	63000000	609		Chr2	62000000	63000000	620		Chr1	16589536	16595536	6000		Chr1	16945536	16947536	2000
	Chr2	63000000	64000000	163		Chr2	63000000	64000000	13		Chr1	14745160	14746298	0		Chr2	63000000	64000000	7056		Chr2	63000000	64000000	7711		Chr2	63000000	64000000	858		Chr2	63000000	64000000	810		Chr1	16674536	16677536	3000		Chr1	16968536	16970536	2000
	Chr2	64000000	65000000	199		Chr2	64000000	65000000	11		Chr1	14857708	14860175	0.226068		Chr2	64000000	65000000	5209		Chr2	64000000	65000000	6287		Chr2	64000000	65000000	769		Chr2	64000000	65000000	815		Chr1	16681536	16684536	3000		Chr1	16980536	16988536	8000
	Chr2	65000000	66000000	186		Chr2	65000000	66000000	26		Chr1	15001225	15009176	683.027		Chr2	65000000	66000000	5955		Chr2	65000000	66000000	7223		Chr2	65000000	66000000	984		Chr2	65000000	66000000	1086		Chr1	16692536	16695536	3000		Chr1	17046536	17050536	4000
	Chr2	66000000	67000000	166		Chr2	66000000	67000000	14		Chr1	15055642	15059079	57.5926		Chr2	66000000	67000000	4653		Chr2	66000000	67000000	5201		Chr2	66000000	67000000	740		Chr2	66000000	67000000	778		Chr1	16734536	16736536	2000		Chr1	17053536	17056536	3000
	Chr2	67000000	68000000	146		Chr2	67000000	68000000	13		Chr1	15097624	15100723	0.226068		Chr2	67000000	68000000	6868		Chr2	67000000	68000000	7369		Chr2	67000000	68000000	808		Chr2	67000000	68000000	908		Chr1	16745536	16753536	8000		Chr1	17107536	17109536	2000
	Chr2	68000000	69000000	148		Chr2	68000000	69000000	15		Chr1	15102819	15107003	284.175		Chr2	68000000	69000000	8702		Chr2	68000000	69000000	6968		Chr2	68000000	69000000	1063		Chr2	68000000	69000000	917		Chr1	16781536	16785536	4000		Chr1	17121536	17123536	2000
	Chr2	69000000	70000000	138		Chr2	69000000	70000000	8		Chr1	15118384	15126736	0.399968		Chr2	69000000	70000000	2531		Chr2	69000000	70000000	6018		Chr2	69000000	70000000	476		Chr2	69000000	70000000	760		Chr1	16868536	16870536	2000		Chr1	17152536	17154536	2000
	Chr2	70000000	71000000	158		Chr2	70000000	71000000	8		Chr1	15270424	15273607	93.8293		Chr2	70000000	71000000	5009		Chr2	70000000	71000000	5052		Chr2	70000000	71000000	605		Chr2	70000000	71000000	777		Chr1	16873536	16880536	7000		Chr1	17164536	17169536	5000
	Chr2	71000000	72000000	126		Chr2	71000000	72000000	7		Chr1	15320141	15324514	131.071		Chr2	71000000	72000000	5186		Chr2	71000000	72000000	8385		Chr2	71000000	72000000	636		Chr2	71000000	72000000	1015		Chr1	16899536	16901536	2000		Chr1	17198536	17204536	6000
	Chr2	72000000	73000000	159		Chr2	72000000	73000000	14		Chr1	15326030	15337436	86.0321		Chr2	72000000	73000000	6530		Chr2	72000000	73000000	1893		Chr2	72000000	73000000	564		Chr2	72000000	73000000	234		Chr1	16998536	17001536	3000		Chr1	17206536	17209536	3000
	Chr2	73000000	74000000	149		Chr2	73000000	74000000	10		Chr1	15397209	15403172	1164.16		Chr2	73000000	74000000	7462		Chr2	73000000	74000000	5196		Chr2	73000000	74000000	902		Chr2	73000000	74000000	650		Chr1	17046536	17050536	4000		Chr1	17215536	17220536	5000
	Chr2	74000000	75000000	176		Chr2	74000000	75000000	13		Chr1	15407999	15415540	100.777		Chr2	74000000	75000000	4210		Chr2	74000000	75000000	2618		Chr2	74000000	75000000	493		Chr2	74000000	75000000	336		Chr1	17053536	17056536	3000		Chr1	17243536	17251536	8000
	Chr2	75000000	76000000	140		Chr2	75000000	76000000	9		Chr1	15430269	15432552	140.772		Chr2	75000000	76000000	1333		Chr2	75000000	76000000	1316		Chr2	75000000	76000000	162		Chr2	75000000	76000000	208		Chr1	17104536	17109536	5000		Chr1	17258536	17260536	2000
	Chr2	76000000	77000000	137		Chr2	76000000	77000000	3		Chr1	15441831	15459797	1194.27		Chr2	76000000	77000000	5818		Chr2	76000000	77000000	5523		Chr2	76000000	77000000	444		Chr2	76000000	77000000	632		Chr1	17152536	17154536	2000		Chr1	17262536	17266536	4000
	Chr2	77000000	78000000	148		Chr2	77000000	78000000	5		Chr1	15664493	15669204	472.469		Chr2	77000000	78000000	9059		Chr2	77000000	78000000	7991		Chr2	77000000	78000000	860		Chr2	77000000	78000000	1155		Chr1	17164536	17169536	5000		Chr1	17270536	17273536	3000
	Chr2	78000000	79000000	140		Chr2	78000000	79000000	6		Chr1	15674285	15676769	16.6138		Chr2	78000000	79000000	7562		Chr2	78000000	79000000	4698		Chr2	78000000	79000000	805		Chr2	78000000	79000000	1429		Chr1	17196536	17202536	6000		Chr1	17286536	17289536	3000
	Chr2	79000000	80000000	118		Chr2	79000000	80000000	4		Chr1	15743925	15750882	909.217		Chr2	79000000	80000000	5580		Chr2	79000000	80000000	8373		Chr2	79000000	80000000	483		Chr2	79000000	80000000	798		Chr1	17206536	17209536	3000		Chr1	17309536	17316536	7000
	Chr2	80000000	81000000	143		Chr2	80000000	81000000	12		Chr1	15751869	15753351	1263.33		Chr2	80000000	81000000	7613		Chr2	80000000	81000000	7021		Chr2	80000000	81000000	654		Chr2	80000000	81000000	620		Chr1	17215536	17220536	5000		Chr1	17325536	17329536	4000
	Chr2	81000000	82000000	176		Chr2	81000000	82000000	13		Chr1	15762259	15767607	5.86525		Chr2	81000000	82000000	3893		Chr2	81000000	82000000	6699		Chr2	81000000	82000000	566		Chr2	81000000	82000000	920		Chr1	17243536	17251536	8000		Chr1	17360536	17363536	3000
	Chr2	82000000	83000000	122		Chr2	82000000	83000000	9		Chr1	15771280	15775007	75.2283		Chr2	82000000	83000000	4707		Chr2	82000000	83000000	4007		Chr2	82000000	83000000	543		Chr2	82000000	83000000	366		Chr1	17258536	17260536	2000		Chr1	17691536	17694536	3000
	Chr2	83000000	84000000	127		Chr2	83000000	84000000	11		Chr1	15857885	15858283	275.266		Chr2	83000000	84000000	1035		Chr2	83000000	84000000	317		Chr2	83000000	84000000	138		Chr2	83000000	84000000	79		Chr1	17262536	17266536	4000		Chr1	17704536	17707536	3000
	Chr2	84000000	85000000	118		Chr2	84000000	85000000	5		Chr1	15888905	15889300	0.42666		Chr2	84000000	85000000	1202		Chr2	84000000	85000000	240		Chr2	84000000	85000000	113		Chr2	84000000	85000000	55		Chr1	17270536	17273536	3000		Chr1	17742536	17748536	6000
	Chr2	85000000	86000000	136		Chr2	85000000	86000000	8		Chr1	15902044	15902421	14.4644		Chr2	85000000	86000000	1175		Chr2	85000000	86000000	249		Chr2	85000000	86000000	153		Chr2	85000000	86000000	61		Chr1	17286536	17290536	4000		Chr1	17751536	17755536	4000
	Chr2	86000000	87000000	125		Chr2	86000000	87000000	5		Chr1	16006042	16007003	0		Chr2	86000000	87000000	1127		Chr2	86000000	87000000	209		Chr2	86000000	87000000	135		Chr2	86000000	87000000	55		Chr1	17312536	17316536	4000		Chr1	17765536	17768536	3000
	Chr2	87000000	88000000	135		Chr2	87000000	88000000	19		Chr1	16014620	16015840	3.90889		Chr2	87000000	88000000	2188		Chr2	87000000	88000000	398		Chr2	87000000	88000000	284		Chr2	87000000	88000000	103		Chr1	17325536	17329536	4000		Chr1	17775536	17778536	3000
	Chr2	88000000	89000000	123		Chr2	88000000	89000000	9		Chr1	16035460	16041182	1230.02		Chr2	88000000	89000000	10181		Chr2	88000000	89000000	520		Chr2	88000000	89000000	753		Chr2	88000000	89000000	79		Chr1	17359536	17365536	6000		Chr1	17806536	17808536	2000
	Chr2	89000000	90000000	146		Chr2	89000000	90000000	7		Chr1	16041478	16045203	61.6887		Chr2	89000000	90000000	8679		Chr2	89000000	90000000	443		Chr2	89000000	90000000	787		Chr2	89000000	90000000	266		Chr1	17368536	17373536	5000		Chr1	17834536	17836536	2000
	Chr2	90000000	91000000	145		Chr2	90000000	91000000	8		Chr1	16081844	16082896	5.38885		Chr2	90000000	91000000	1714		Chr2	90000000	91000000	190		Chr2	90000000	91000000	201		Chr2	90000000	91000000	50		Chr1	17420536	17425536	5000		Chr1	17840536	17845536	5000
	Chr2	91000000	92000000	144		Chr2	91000000	92000000	9		Chr1	16109395	16119657	168.042		Chr2	91000000	92000000	3978		Chr2	91000000	92000000	764		Chr2	91000000	92000000	413		Chr2	91000000	92000000	231		Chr1	17428536	17431536	3000		Chr1	17847536	17849536	2000
	Chr2	92000000	93000000	126		Chr2	92000000	93000000	7		Chr1	16128928	16130944	0		Chr2	92000000	93000000	5972		Chr2	92000000	93000000	2546		Chr2	92000000	93000000	607		Chr2	92000000	93000000	341		Chr1	17863536	17865536	2000		Chr1	17858536	17861536	3000
	Chr2	93000000	94000000	159		Chr2	93000000	94000000	6		Chr1	16131795	16133429	11.3281		Chr2	93000000	94000000	8202		Chr2	93000000	94000000	9777		Chr2	93000000	94000000	571		Chr2	93000000	94000000	703		Chr1	17871536	17878536	7000		Chr1	17871536	17878536	7000
	Chr2	94000000	95000000	156		Chr2	94000000	95000000	7		Chr1	16137214	16138757	490.738		Chr2	94000000	95000000	11242		Chr2	94000000	95000000	7562		Chr2	94000000	95000000	857		Chr2	94000000	95000000	659		Chr1	17888536	17890536	2000		Chr1	17888536	17890536	2000
	Chr2	95000000	96000000	162		Chr2	95000000	96000000	9		Chr1	16188686	16192483	318.893		Chr2	95000000	96000000	799		Chr2	95000000	96000000	221		Chr2	95000000	96000000	120		Chr2	95000000	96000000	70		Chr1	17902536	17904536	2000		Chr1	17916536	17927536	11000
	Chr2	96000000	97000000	140		Chr2	96000000	97000000	17		Chr1	16190869	16287503	321.195		Chr2	96000000	97000000	220		Chr2	96000000	97000000	220		Chr2	96000000	97000000	67		Chr2	96000000	97000000	64		Chr1	17916536	17926536	10000		Chr1	17942536	17944536	2000
	Chr2	97000000	98000000	116		Chr2	97000000	98000000	3		Chr1	16353602	16354795	18.3247		Chr2	97000000	98000000	3846		Chr2	97000000	98000000	235		Chr2	97000000	98000000	287		Chr2	97000000	98000000	49		Chr1	17963536	17965536	2000		Chr1	17949536	17952536	3000
	Chr2	98000000	99000000	163		Chr2	98000000	99000000	9		Chr1	16364995	16370752	82.425		Chr2	98000000	99000000	7876		Chr2	98000000	99000000	217		Chr2	98000000	99000000	512		Chr2	98000000	99000000	40		Chr1	17967536	17972536	5000		Chr1	17963536	17972536	9000
	Chr2	99000000	100000000	127		Chr2	99000000	100000000	6		Chr1	16412669	16415541	28.9164		Chr2	99000000	100000000	1202		Chr2	99000000	100000000	537		Chr2	99000000	100000000	123		Chr2	99000000	100000000	63		Chr1	18100536	18102536	2000		Chr1	18046536	18050536	4000
	Chr2	100000000	101000000	115		Chr2	100000000	101000000	5		Chr1	16420320	16424971	336.632		Chr2	100000000	101000000	1291		Chr2	100000000	101000000	326		Chr2	100000000	101000000	143		Chr2	100000000	101000000	40		Chr1	18106536	18108536	2000		Chr1	18100536	18102536	2000
	Chr2	101000000	102000000	131		Chr2	101000000	102000000	5		Chr1	16473276	16478342	346.468		Chr2	101000000	102000000	9196		Chr2	101000000	102000000	255		Chr2	101000000	102000000	579		Chr2	101000000	102000000	134		Chr1	18110536	18112536	2000		Chr1	18106536	18110536	4000
	Chr2	102000000	103000000	125		Chr2	102000000	103000000	2		Chr1	16509323	16514760	53.8094		Chr2	102000000	103000000	7077		Chr2	102000000	103000000	381		Chr2	102000000	103000000	478		Chr2	102000000	103000000	311		Chr1	18120536	18123536	3000		Chr1	18120536	18123536	3000
	Chr2	103000000	104000000	125		Chr2	103000000	104000000	1		Chr1	16527757	16530551	418.606		Chr2	103000000	104000000	3471		Chr2	103000000	104000000	2916		Chr2	103000000	104000000	303		Chr2	103000000	104000000	316		Chr1	18167536	18170536	3000		Chr1	18167536	18170536	3000
	Chr2	104000000	105000000	132		Chr2	104000000	105000000	12		Chr1	16567114	16569891	29.8975		Chr2	104000000	105000000	7320		Chr2	104000000	105000000	607		Chr2	104000000	105000000	562		Chr2	104000000	105000000	111		Chr1	18172536	18175536	3000		Chr1	18172536	18175536	3000
	Chr2	105000000	106000000	133		Chr2	105000000	106000000	10		Chr1	16583068	16587974	0		Chr2	105000000	106000000	7962		Chr2	105000000	106000000	86		Chr2	105000000	106000000	492		Chr2	105000000	106000000	5		Chr1	18178536	18180536	2000		Chr1	18178536	18180536	2000
	Chr2	106000000	107000000	128		Chr2	106000000	107000000	9		Chr1	16596155	16597247	0.226068		Chr2	106000000	107000000	3302		Chr2	106000000	107000000	464		Chr2	106000000	107000000	219		Chr2	106000000	107000000	42		Chr1	18185536	18187536	2000		Chr1	18185536	18187536	2000
	Chr2	107000000	108000000	131		Chr2	107000000	108000000	11		Chr1	16597756	16603395	754.472		Chr2	107000000	108000000	3258		Chr2	107000000	108000000	74		Chr2	107000000	108000000	271		Chr2	107000000	108000000	16		Chr1	18189536	18193536	4000		Chr1	18189536	18192536	3000
	Chr2	108000000	109000000	116		Chr2	108000000	109000000	9		Chr1	16695092	16696377	0.200591		Chr2	108000000	109000000	4311		Chr2	108000000	109000000	308		Chr2	108000000	109000000	336		Chr2	108000000	109000000	19		Chr1	18195536	18198536	3000		Chr1	18196536	18198536	2000
	Chr2	109000000	110000000	130		Chr2	109000000	110000000	2		Chr1	16722189	16724898	385.886		Chr2	109000000	110000000	5463		Chr2	109000000	110000000	152		Chr2	109000000	110000000	462		Chr2	109000000	110000000	14		Chr1	18212536	18215536	3000		Chr1	18220536	18223536	3000
	Chr2	110000000	111000000	116		Chr2	110000000	111000000	7		Chr1	16785846	16787276	0		Chr2	110000000	111000000	1299		Chr2	110000000	111000000	229		Chr2	110000000	111000000	179		Chr2	110000000	111000000	55		Chr1	18220536	18223536	3000		Chr1	18243536	18253536	10000
	Chr2	111000000	112000000	118		Chr2	111000000	112000000	8		Chr1	16826933	16827841	0		Chr2	111000000	112000000	9796		Chr2	111000000	112000000	241		Chr2	111000000	112000000	731		Chr2	111000000	112000000	56		Chr1	18370536	18381536	11000		Chr1	18276536	18280536	4000
	Chr2	112000000	113000000	133		Chr2	112000000	113000000	6		Chr1	16870463	16873550	2446		Chr2	112000000	113000000	4358		Chr2	112000000	113000000	357		Chr2	112000000	113000000	395		Chr2	112000000	113000000	66		Chr1	18391536	18396536	5000		Chr1	18286536	18292536	6000
	Chr2	113000000	114000000	133		Chr2	113000000	114000000	13		Chr1	16895321	16904350	21.8474		Chr2	113000000	114000000	7757		Chr2	113000000	114000000	3421		Chr2	113000000	114000000	562		Chr2	113000000	114000000	284		Chr1	18447536	18454536	7000		Chr1	18298536	18300536	2000
	Chr2	114000000	115000000	137		Chr2	114000000	115000000	7		Chr1	16906574	16906911	0		Chr2	114000000	115000000	3795		Chr2	114000000	115000000	10151		Chr2	114000000	115000000	383		Chr2	114000000	115000000	776		Chr1	18472536	18474536	2000		Chr1	18317536	18319536	2000
	Chr2	115000000	116000000	116		Chr2	115000000	116000000	12		Chr1	16915435	16915803	0		Chr2	115000000	116000000	7592		Chr2	115000000	116000000	7880		Chr2	115000000	116000000	730		Chr2	115000000	116000000	712		Chr1	18800536	18807536	7000		Chr1	18329536	18335536	6000
	Chr2	116000000	117000000	161		Chr2	116000000	117000000	9		Chr1	16985339	16985686	0.200591		Chr2	116000000	117000000	4297		Chr2	116000000	117000000	5661		Chr2	116000000	117000000	390		Chr2	116000000	117000000	507		Chr1	18840536	18847536	7000		Chr1	18337536	18341536	4000
	Chr2	117000000	118000000	127		Chr2	117000000	118000000	9		Chr1	16989482	16989955	0		Chr2	117000000	118000000	1255		Chr2	117000000	118000000	7071		Chr2	117000000	118000000	151		Chr2	117000000	118000000	546		Chr1	18859536	18865536	6000		Chr1	18346536	18354536	8000
	Chr2	118000000	119000000	120		Chr2	118000000	119000000	6		Chr1	16994709	17000622	27.5153		Chr2	118000000	119000000	4673		Chr2	118000000	119000000	5006		Chr2	118000000	119000000	350		Chr2	118000000	119000000	373		Chr1	18867536	18869536	2000		Chr1	18357536	18363536	6000
	Chr2	119000000	120000000	129		Chr2	119000000	120000000	16		Chr1	17109329	17120507	1477.72		Chr2	119000000	120000000	4696		Chr2	119000000	120000000	6610		Chr2	119000000	120000000	467		Chr2	119000000	120000000	699		Chr1	18879536	18881536	2000		Chr1	18371536	18384536	13000
	Chr2	120000000	121000000	149		Chr2	120000000	121000000	10		Chr1	17186299	17189447	2968.8		Chr2	120000000	121000000	6918		Chr2	120000000	121000000	7959		Chr2	120000000	121000000	677		Chr2	120000000	121000000	788		Chr1	18904133	18909133	5000		Chr1	18386536	18389536	3000
	Chr2	121000000	122000000	151		Chr2	121000000	122000000	5		Chr1	17190372	17196784	244.371		Chr2	121000000	122000000	3253		Chr2	121000000	122000000	8998		Chr2	121000000	122000000	294		Chr2	121000000	122000000	810		Chr1	18921133	18925133	4000		Chr1	18391536	18396536	5000
	Chr2	122000000	123000000	178		Chr2	122000000	123000000	16		Chr1	17198083	17198283	47.9919		Chr2	122000000	123000000	38		Chr2	122000000	123000000	6045		Chr2	122000000	123000000	32		Chr2	122000000	123000000	752		Chr1	18931133	18933133	2000		Chr1	18447536	18454536	7000
	Chr2	123000000	124000000	162		Chr2	123000000	124000000	21		Chr1	17204447	17207893	304.099		Chr2	123000000	124000000	47		Chr2	123000000	124000000	7240		Chr2	123000000	124000000	37		Chr2	123000000	124000000	638		Chr1	18941133	18944133	3000		Chr1	18472536	18474536	2000
	Chr2	124000000	125000000	130		Chr2	124000000	125000000	11		Chr1	17364809	17368160	341.347		Chr2	124000000	125000000	2117		Chr2	124000000	125000000	4559		Chr2	124000000	125000000	197		Chr2	124000000	125000000	415		Chr1	18964133	18967133	3000		Chr1	18741536	18747536	6000
	Chr2	125000000	126000000	117		Chr2	125000000	126000000	12		Chr1	17408802	17414571	245.903		Chr2	125000000	126000000	3816		Chr2	125000000	126000000	6607		Chr2	125000000	126000000	400		Chr2	125000000	126000000	627		Chr1	18977133	18980133	3000		Chr1	18797536	18807536	10000
	Chr2	126000000	127000000	133		Chr2	126000000	127000000	13		Chr1	17415152	17416099	1.42779		Chr2	126000000	127000000	1529		Chr2	126000000	127000000	2279		Chr2	126000000	127000000	163		Chr2	126000000	127000000	222		Chr1	18982133	18989133	7000		Chr1	18864536	18869536	5000
	Chr2	127000000	128000000	116		Chr2	127000000	128000000	11		Chr1	17483494	17488258	193.801		Chr2	127000000	128000000	8962		Chr2	127000000	128000000	9998		Chr2	127000000	128000000	655		Chr2	127000000	128000000	715		Chr1	19007133	19010133	3000		Chr1	18879536	18881536	2000
	Chr2	128000000	129000000	110		Chr2	128000000	129000000	6		Chr1	17553292	17555121	91.6596		Chr2	128000000	129000000	9428		Chr2	128000000	129000000	9664		Chr2	128000000	129000000	673		Chr2	128000000	129000000	657		Chr1	19018133	19022133	4000		Chr1	18904133	18909133	5000
	Chr2	129000000	130000000	144		Chr2	129000000	130000000	7		Chr1	17576200	17586515	71.8329		Chr2	129000000	130000000	9328		Chr2	129000000	130000000	9899		Chr2	129000000	130000000	706		Chr2	129000000	130000000	761		Chr1	19031133	19033133	2000		Chr1	18921133	18924133	3000
	Chr2	130000000	131000000	131		Chr2	130000000	131000000	5		Chr1	17823084	17831929	263.384		Chr2	130000000	131000000	15496		Chr2	130000000	131000000	15447		Chr2	130000000	131000000	1045		Chr2	130000000	131000000	1072		Chr1	19035133	19037133	2000		Chr1	18931133	18933133	2000
	Chr2	131000000	132000000	128		Chr2	131000000	132000000	3		Chr1	17838009	17863430	1061.96		Chr2	131000000	132000000	6700		Chr2	131000000	132000000	7021		Chr2	131000000	132000000	460		Chr2	131000000	132000000	461		Chr1	19039133	19041133	2000		Chr1	18941133	18944133	3000
	Chr2	132000000	133000000	128		Chr2	132000000	133000000	8		Chr1	17865967	17869332	341.289		Chr2	132000000	133000000	8362		Chr2	132000000	133000000	8687		Chr2	132000000	133000000	596		Chr2	132000000	133000000	627		Chr1	19096133	19099133	3000		Chr1	18964133	18967133	3000
	Chr2	133000000	134000000	123		Chr2	133000000	134000000	4		Chr1	17972818	17977105	0.399968		Chr2	133000000	134000000	4522		Chr2	133000000	134000000	9247		Chr2	133000000	134000000	346		Chr2	133000000	134000000	691		Chr1	19118133	19121133	3000		Chr1	18977133	18980133	3000
	Chr2	134000000	135000000	148		Chr2	134000000	135000000	5		Chr1	18094215	18100687	29.0193		Chr2	134000000	135000000	7938		Chr2	134000000	135000000	5372		Chr2	134000000	135000000	740		Chr2	134000000	135000000	427		Chr1	19181133	19184133	3000		Chr1	18982133	18985133	3000
	Chr2	135000000	136000000	131		Chr2	135000000	136000000	12		Chr1	18157826	18166300	314.948		Chr2	135000000	136000000	5299		Chr2	135000000	136000000	2420		Chr2	135000000	136000000	534		Chr2	135000000	136000000	289		Chr1	19208133	19211133	3000		Chr1	19007133	19010133	3000
	Chr2	136000000	137000000	131		Chr2	136000000	137000000	8		Chr1	18166456	18185856	812.066		Chr2	136000000	137000000	9932		Chr2	136000000	137000000	7002		Chr2	136000000	137000000	651		Chr2	136000000	137000000	495		Chr1	19223133	19225133	2000		Chr1	19018133	19020133	2000
	Chr2	137000000	138000000	143		Chr2	137000000	138000000	12		Chr1	18171484	18172467	26.2383		Chr2	137000000	138000000	7684		Chr2	137000000	138000000	7688		Chr2	137000000	138000000	632		Chr2	137000000	138000000	615		Chr1	19241133	19244133	3000		Chr1	19031133	19033133	2000
	Chr2	138000000	139000000	123		Chr2	138000000	139000000	7		Chr1	18194630	18195115	4.43624		Chr2	138000000	139000000	5014		Chr2	138000000	139000000	7553		Chr2	138000000	139000000	426		Chr2	138000000	139000000	645		Chr1	19395133	19399133	4000		Chr1	19035133	19037133	2000
	Chr2	139000000	140000000	170		Chr2	139000000	140000000	6		Chr1	18199231	18200299	0		Chr2	139000000	140000000	2095		Chr2	139000000	140000000	2116		Chr2	139000000	140000000	230		Chr2	139000000	140000000	223		Chr1	19402133	19408133	6000		Chr1	19096133	19099133	3000
	Chr2	140000000	141000000	165		Chr2	140000000	141000000	6		Chr1	18202143	18203409	19.8488		Chr2	140000000	141000000	2255		Chr2	140000000	141000000	2028		Chr2	140000000	141000000	308		Chr2	140000000	141000000	350		Chr1	19418133	19426133	8000		Chr1	19118133	19121133	3000
	Chr2	141000000	142000000	122		Chr2	141000000	142000000	4		Chr1	18210914	18211459	12.8422		Chr2	141000000	142000000	4441		Chr2	141000000	142000000	4354		Chr2	141000000	142000000	400		Chr2	141000000	142000000	458		Chr1	19434133	19438133	4000		Chr1	19173133	19178133	5000
	Chr2	142000000	143000000	124		Chr2	142000000	143000000	9		Chr1	18218768	18220114	38.5094		Chr2	142000000	143000000	9585		Chr2	142000000	143000000	8467		Chr2	142000000	143000000	700		Chr2	142000000	143000000	709		Chr1	19525133	19527133	2000		Chr1	19205133	19209133	4000
	Chr2	143000000	144000000	140		Chr2	143000000	144000000	9		Chr1	18236518	18240160	270.274		Chr2	143000000	144000000	7306		Chr2	143000000	144000000	7023		Chr2	143000000	144000000	637		Chr2	143000000	144000000	598		Chr1	19535133	19539133	4000		Chr1	19241133	19244133	3000
	Chr2	144000000	145000000	151		Chr2	144000000	145000000	16		Chr1	18240830	18241168	0		Chr2	144000000	145000000	4980		Chr2	144000000	145000000	4935		Chr2	144000000	145000000	466		Chr2	144000000	145000000	473		Chr1	19548133	19552133	4000		Chr1	19246133	19250133	4000
	Chr2	145000000	146000000	123		Chr2	145000000	146000000	5		Chr1	18291922	18293019	1.65447		Chr2	145000000	146000000	5712		Chr2	145000000	146000000	5470		Chr2	145000000	146000000	558		Chr2	145000000	146000000	548		Chr1	19965133	19969133	4000		Chr1	19275133	19278133	3000
	Chr2	146000000	147000000	124		Chr2	146000000	147000000	4		Chr1	18299941	18300820	0.652728		Chr2	146000000	147000000	1318		Chr2	146000000	147000000	1270		Chr2	146000000	147000000	167		Chr2	146000000	147000000	136		Chr1	19974133	19977133	3000		Chr1	19311133	19315133	4000
	Chr2	147000000	148000000	144		Chr2	147000000	148000000	8		Chr1	18364309	18368985	176.889		Chr2	147000000	148000000	6578		Chr2	147000000	148000000	5706		Chr2	147000000	148000000	640		Chr2	147000000	148000000	575		Chr1	20243133	20248133	5000		Chr1	19328133	19330133	2000
	Chr2	148000000	149000000	142		Chr2	148000000	149000000	10		Chr1	18387750	18390649	13.3831		Chr2	148000000	149000000	6707		Chr2	148000000	149000000	5582		Chr2	148000000	149000000	703		Chr2	148000000	149000000	621		Chr1	20270133	20272133	2000		Chr1	19353133	19356133	3000
	Chr2	149000000	150000000	132		Chr2	149000000	150000000	9		Chr1	18455618	18459915	0.401183		Chr2	149000000	150000000	3436		Chr2	149000000	150000000	2939		Chr2	149000000	150000000	551		Chr2	149000000	150000000	507		Chr1	20278133	20280133	2000		Chr1	19402133	19408133	6000
	Chr2	150000000	151000000	133		Chr2	150000000	151000000	11		Chr1	18547882	18567453	85.7228		Chr2	150000000	151000000	3479		Chr2	150000000	151000000	3677		Chr2	150000000	151000000	338		Chr2	150000000	151000000	382		Chr1	20304133	20309133	5000		Chr1	19475133	19488133	13000
	Chr2	151000000	152000000	148		Chr2	151000000	152000000	11		Chr1	18623878	18624686	0		Chr2	151000000	152000000	7378		Chr2	151000000	152000000	5927		Chr2	151000000	152000000	692		Chr2	151000000	152000000	614		Chr1	20319133	20321133	2000		Chr1	19498133	19502133	4000
	Chr2	152000000	153000000	144		Chr2	152000000	153000000	14		Chr1	18626428	18635535	776.961		Chr2	152000000	153000000	4915		Chr2	152000000	153000000	3117		Chr2	152000000	153000000	706		Chr2	152000000	153000000	521		Chr1	20348133	20351133	3000		Chr1	19506133	19509133	3000
	Chr2	153000000	154000000	152		Chr2	153000000	154000000	12		Chr1	18692993	18704120	52.7505		Chr2	153000000	154000000	4169		Chr2	153000000	154000000	4719		Chr2	153000000	154000000	479		Chr2	153000000	154000000	500		Chr1	20356133	20358133	2000		Chr1	19524133	19527133	3000
	Chr2	154000000	155000000	175		Chr2	154000000	155000000	19		Chr1	18717815	18721208	642.219		Chr2	154000000	155000000	4960		Chr2	154000000	155000000	5022		Chr2	154000000	155000000	682		Chr2	154000000	155000000	627		Chr1	20361133	20363133	2000		Chr1	19535133	19539133	4000
	Chr2	155000000	156000000	136		Chr2	155000000	156000000	17		Chr1	18770535	18772077	147.677		Chr2	155000000	156000000	12885		Chr2	155000000	156000000	8177		Chr2	155000000	156000000	1067		Chr2	155000000	156000000	726		Chr1	20405133	20409133	4000		Chr1	19558133	19561133	3000
	Chr2	156000000	157000000	132		Chr2	156000000	157000000	18		Chr1	18801784	18803033	3.60639		Chr2	156000000	157000000	7344		Chr2	156000000	157000000	6477		Chr2	156000000	157000000	775		Chr2	156000000	157000000	696		Chr1	20483133	20485133	2000		Chr1	19928133	19931133	3000
	Chr2	157000000	158000000	153		Chr2	157000000	158000000	11		Chr1	18807664	18808479	6.24661		Chr2	157000000	158000000	4124		Chr2	157000000	158000000	4554		Chr2	157000000	158000000	548		Chr2	157000000	158000000	614		Chr1	20497133	20507133	10000		Chr1	19949133	19951133	2000
	Chr2	158000000	159000000	134		Chr2	158000000	159000000	11		Chr1	18866080	18867003	26.7687		Chr2	158000000	159000000	3622		Chr2	158000000	159000000	4600		Chr2	158000000	159000000	411		Chr2	158000000	159000000	534		Chr1	20528133	20530133	2000		Chr1	19963133	19969133	6000
	Chr2	159000000	160000000	156		Chr2	159000000	160000000	15		Chr1	18934187	18940575	957.215		Chr2	159000000	160000000	2188		Chr2	159000000	160000000	5766		Chr2	159000000	160000000	442		Chr2	159000000	160000000	617		Chr1	20548133	20552133	4000		Chr1	19974133	19977133	3000
	Chr2	160000000	161000000	149		Chr2	160000000	161000000	15		Chr1	18988727	18998201	1107.73		Chr2	160000000	161000000	5669		Chr2	160000000	161000000	6614		Chr2	160000000	161000000	729		Chr2	160000000	161000000	692		Chr1	20658133	20668133	10000		Chr1	20038133	20041133	3000
	Chr2	161000000	162000000	141		Chr2	161000000	162000000	20		Chr1	18999588	19007279	68.9613		Chr2	161000000	162000000	5920		Chr2	161000000	162000000	4217		Chr2	161000000	162000000	697		Chr2	161000000	162000000	536		Chr1	20730133	20735133	5000		Chr1	20105133	20108133	3000
	Chr2	162000000	163000000	139		Chr2	162000000	163000000	8		Chr1	19026970	19031322	1.47935		Chr2	162000000	163000000	3801		Chr2	162000000	163000000	6833		Chr2	162000000	163000000	376		Chr2	162000000	163000000	567		Chr1	20783133	20785133	2000		Chr1	20116133	20118133	2000
	Chr2	163000000	164000000	128		Chr2	163000000	164000000	11		Chr1	19033021	19034798	48.2328		Chr2	163000000	164000000	1062		Chr2	163000000	164000000	10443		Chr2	163000000	164000000	111		Chr2	163000000	164000000	686		Chr1	20807133	20809133	2000		Chr1	20125133	20128133	3000
	Chr2	164000000	165000000	137		Chr2	164000000	165000000	10		Chr1	19036720	19039381	136.399		Chr2	164000000	165000000	3857		Chr2	164000000	165000000	6973		Chr2	164000000	165000000	345		Chr2	164000000	165000000	545		Chr1	20864133	20866133	2000		Chr1	20141133	20143133	2000
	Chr2	165000000	166000000	153		Chr2	165000000	166000000	9		Chr1	19074250	19078247	309.632		Chr2	165000000	166000000	2972		Chr2	165000000	166000000	3358		Chr2	165000000	166000000	303		Chr2	165000000	166000000	438		Chr1	20884133	20887133	3000		Chr1	20151133	20158133	7000
	Chr2	166000000	167000000	142		Chr2	166000000	167000000	15		Chr1	19078652	19086610	406.536		Chr2	166000000	167000000	1953		Chr2	166000000	167000000	3544		Chr2	166000000	167000000	243		Chr2	166000000	167000000	506		Chr1	20896133	20898133	2000		Chr1	20160133	20163133	3000
	Chr2	167000000	168000000	123		Chr2	167000000	168000000	9		Chr1	19116379	19118151	0.852712		Chr2	167000000	168000000	5418		Chr2	167000000	168000000	4277		Chr2	167000000	168000000	487		Chr2	167000000	168000000	366		Chr1	21292133	21295133	3000		Chr1	20175133	20178133	3000
	Chr2	168000000	169000000	147		Chr2	168000000	169000000	9		Chr1	19170856	19172485	0		Chr2	168000000	169000000	10730		Chr2	168000000	169000000	5936		Chr2	168000000	169000000	1052		Chr2	168000000	169000000	496		Chr1	21372133	21375133	3000		Chr1	20243133	20248133	5000
	Chr2	169000000	170000000	174		Chr2	169000000	170000000	13		Chr1	19199090	19203085	325.705		Chr2	169000000	170000000	5861		Chr2	169000000	170000000	4286		Chr2	169000000	170000000	875		Chr2	169000000	170000000	670		Chr1	21569133	21574133	5000		Chr1	20270133	20272133	2000
	Chr2	170000000	171000000	161		Chr2	170000000	171000000	14		Chr1	19227860	19233617	1102.7		Chr2	170000000	171000000	7385		Chr2	170000000	171000000	4575		Chr2	170000000	171000000	846		Chr2	170000000	171000000	600		Chr1	21580133	21583133	3000		Chr1	20278133	20280133	2000
	Chr2	171000000	172000000	129		Chr2	171000000	172000000	19		Chr1	19250062	19271109	221.274		Chr2	171000000	172000000	1731		Chr2	171000000	172000000	1647		Chr2	171000000	172000000	250		Chr2	171000000	172000000	240		Chr1	21586133	21591133	5000		Chr1	20304133	20309133	5000
	Chr2	172000000	173000000	136		Chr2	172000000	173000000	20		Chr1	19275256	19276080	9.6518		Chr2	172000000	173000000	4135		Chr2	172000000	173000000	1969		Chr2	172000000	173000000	459		Chr2	172000000	173000000	226		Chr1	21600133	21602133	2000		Chr1	20319133	20321133	2000
	Chr2	173000000	174000000	154		Chr2	173000000	174000000	13		Chr1	19487765	19493668	257.398		Chr2	173000000	174000000	8044		Chr2	173000000	174000000	4003		Chr2	173000000	174000000	817		Chr2	173000000	174000000	614		Chr1	21609133	21612133	3000		Chr1	20348133	20351133	3000
	Chr2	174000000	175000000	142		Chr2	174000000	175000000	9		Chr1	19496120	19498240	38.4556		Chr2	174000000	175000000	5559		Chr2	174000000	175000000	5569		Chr2	174000000	175000000	826		Chr2	174000000	175000000	835		Chr1	22129133	22131133	2000		Chr1	20356133	20358133	2000
	Chr2	175000000	176000000	122		Chr2	175000000	176000000	19		Chr1	19501616	19503321	0.400575		Chr2	175000000	176000000	4724		Chr2	175000000	176000000	2415		Chr2	175000000	176000000	726		Chr2	175000000	176000000	400		Chr1	22178133	22180133	2000		Chr1	20361133	20363133	2000
	Chr2	176000000	177000000	141		Chr2	176000000	177000000	23		Chr1	19543203	19544498	37.6997		Chr2	176000000	177000000	4609		Chr2	176000000	177000000	2546		Chr2	176000000	177000000	653		Chr2	176000000	177000000	417		Chr1	22184133	22187133	3000		Chr1	20405133	20409133	4000
	Chr2	177000000	178000000	157		Chr2	177000000	178000000	16		Chr1	19545519	19553005	558.536		Chr2	177000000	178000000	6341		Chr2	177000000	178000000	1560		Chr2	177000000	178000000	793		Chr2	177000000	178000000	212		Chr1	22650357	22654357	4000		Chr1	20483133	20485133	2000
	Chr2	178000000	179000000	139		Chr2	178000000	179000000	13		Chr1	19553124	19556931	281.589		Chr2	178000000	179000000	4974		Chr2	178000000	179000000	5940		Chr2	178000000	179000000	538		Chr2	178000000	179000000	592		Chr1	22683357	22687357	4000		Chr1	20497133	20507133	10000
	Chr2	179000000	180000000	140		Chr2	179000000	180000000	12		Chr1	19620689	19642126	881.524		Chr2	179000000	180000000	2544		Chr2	179000000	180000000	7815		Chr2	179000000	180000000	360		Chr2	179000000	180000000	1217		Chr1	22719357	22722357	3000		Chr1	20528133	20530133	2000
	Chr2	180000000	181000000	142		Chr2	180000000	181000000	22		Chr1	19790687	19800411	643.678		Chr2	180000000	181000000	5038		Chr2	180000000	181000000	7138		Chr2	180000000	181000000	695		Chr2	180000000	181000000	1033		Chr1	22732357	22740357	8000		Chr1	20548133	20551133	3000
	Chr2	181000000	182000000	139		Chr2	181000000	182000000	20		Chr1	19895285	19901056	0.226068		Chr2	181000000	182000000	2124		Chr2	181000000	182000000	3945		Chr2	181000000	182000000	238		Chr2	181000000	182000000	485		Chr1	22807357	22810357	3000		Chr1	20658133	20668133	10000
	Chr2	182000000	183000000	149		Chr2	182000000	183000000	17		Chr1	19925647	19927707	10.0008		Chr2	182000000	183000000	3453		Chr2	182000000	183000000	4727		Chr2	182000000	183000000	451		Chr2	182000000	183000000	641		Chr1	22815357	22819357	4000		Chr1	20699133	20706133	7000
	Chr2	183000000	184000000	190		Chr2	183000000	184000000	18		Chr1	19933655	19937135	0		Chr2	183000000	184000000	5476		Chr2	183000000	184000000	8586		Chr2	183000000	184000000	789		Chr2	183000000	184000000	1140		Chr1	22822357	22826357	4000		Chr1	20762133	20765133	3000
	Chr2	184000000	185000000	150		Chr2	184000000	185000000	24		Chr1	19971472	19974072	33.6088		Chr2	184000000	185000000	5170		Chr2	184000000	185000000	6288		Chr2	184000000	185000000	773		Chr2	184000000	185000000	1246		Chr1	22828357	22830357	2000		Chr1	20783133	20785133	2000
	Chr2	185000000	186000000	145		Chr2	185000000	186000000	21		Chr1	20035582	20037890	568.252		Chr2	185000000	186000000	8203		Chr2	185000000	186000000	7656		Chr2	185000000	186000000	1270		Chr2	185000000	186000000	1257		Chr1	22837357	22840357	3000		Chr1	20806133	20809133	3000
	Chr2	186000000	187000000	144		Chr2	186000000	187000000	9		Chr1	20165561	20166185	0		Chr2	186000000	187000000	6228		Chr2	186000000	187000000	5405		Chr2	186000000	187000000	1000		Chr2	186000000	187000000	840		Chr1	22872357	22876357	4000		Chr1	20893133	20895133	2000
	Chr2	187000000	188000000	173		Chr2	187000000	188000000	14		Chr1	20182361	20183524	0		Chr2	187000000	188000000	5228		Chr2	187000000	188000000	4831		Chr2	187000000	188000000	1114		Chr2	187000000	188000000	1037		Chr1	22882357	22889357	7000		Chr1	20951133	20954133	3000
	Chr2	188000000	189000000	171		Chr2	188000000	189000000	13		Chr1	20241245	20242402	0.853319		Chr2	188000000	189000000	4718		Chr2	188000000	189000000	4786		Chr2	188000000	189000000	641		Chr2	188000000	189000000	611		Chr1	23002357	23005357	3000		Chr1	20956133	20958133	2000
	Chr2	189000000	190000000	181		Chr2	189000000	190000000	28		Chr1	20276290	20276899	0		Chr2	189000000	190000000	4927		Chr2	189000000	190000000	6237		Chr2	189000000	190000000	1161		Chr2	189000000	190000000	1177		Chr1	23016357	23018357	2000		Chr1	20974133	20982133	8000
	Chr2	190000000	191000000	178		Chr2	190000000	191000000	18		Chr1	20337510	20348022	6.46642		Chr2	190000000	191000000	5165		Chr2	190000000	191000000	5180		Chr2	190000000	191000000	947		Chr2	190000000	191000000	966		Chr1	23031357	23034357	3000		Chr1	20991133	20996133	5000
	Chr2	191000000	192000000	226		Chr2	191000000	192000000	36		Chr1	20347521	20355646	934.126		Chr2	191000000	192000000	5968		Chr2	191000000	192000000	4781		Chr2	191000000	192000000	1225		Chr2	191000000	192000000	1390		Chr1	23047357	23049357	2000		Chr1	21134133	21136133	2000
	Chr2	192000000	193000000	136		Chr2	192000000	193000000	22		Chr1	20471647	20473638	11.7036		Chr2	192000000	193000000	4237		Chr2	192000000	193000000	5543		Chr2	192000000	193000000	885		Chr2	192000000	193000000	1079		Chr1	23061357	23064357	3000		Chr1	21252133	21255133	3000
	Chr2	193000000	194000000	174		Chr2	193000000	194000000	33		Chr1	20526075	20528222	7.38808		Chr2	193000000	194000000	7644		Chr2	193000000	194000000	4375		Chr2	193000000	194000000	1772		Chr2	193000000	194000000	1245		Chr1	23080357	23083357	3000		Chr1	21293133	21295133	2000
	Chr2	194000000	195000000	167		Chr2	194000000	195000000	43		Chr1	20603963	20604341	0		Chr2	194000000	195000000	5822		Chr2	194000000	195000000	6361		Chr2	194000000	195000000	1257		Chr2	194000000	195000000	1298		Chr1	23097357	23101357	4000		Chr1	21586133	21589133	3000
	Chr2	195000000	196000000	164		Chr2	195000000	196000000	27		Chr1	20645345	20665914	0.600559		Chr2	195000000	196000000	4006		Chr2	195000000	196000000	3226		Chr2	195000000	196000000	731		Chr2	195000000	196000000	508		Chr1	23117357	23120357	3000		Chr1	21662133	21666133	4000
	Chr2	196000000	197000000	134		Chr2	196000000	197000000	22		Chr1	20780137	20782988	50.1792		Chr2	196000000	197000000	3680		Chr2	196000000	197000000	2947		Chr2	196000000	197000000	657		Chr2	196000000	197000000	460		Chr1	23128357	23130357	2000		Chr1	21788133	21790133	2000
	Chr2	197000000	198000000	132		Chr2	197000000	198000000	23		Chr1	20809555	20812141	0		Chr2	197000000	198000000	6572		Chr2	197000000	198000000	5388		Chr2	197000000	198000000	1021		Chr2	197000000	198000000	964		Chr1	23183357	23185357	2000		Chr1	21825133	21832133	7000
	Chr2	198000000	199000000	185		Chr2	198000000	199000000	34		Chr1	20826660	20827491	0		Chr2	198000000	199000000	5635		Chr2	198000000	199000000	4852		Chr2	198000000	199000000	868		Chr2	198000000	199000000	871		Chr1	23215357	23222357	7000		Chr1	21835133	21837133	2000
	Chr2	199000000	200000000	158		Chr2	199000000	200000000	31		Chr1	20890897	20892725	2.25381		Chr2	199000000	200000000	4365		Chr2	199000000	200000000	2976		Chr2	199000000	200000000	898		Chr2	199000000	200000000	1033		Chr1	23242357	23244357	2000		Chr1	21911133	21915133	4000
	Chr2	200000000	201000000	160		Chr2	200000000	201000000	19		Chr1	20897839	20900774	59.392		Chr2	200000000	201000000	5634		Chr2	200000000	201000000	4668		Chr2	200000000	201000000	757		Chr2	200000000	201000000	580		Chr1	23328357	23331357	3000		Chr1	21985133	21987133	2000
	Chr2	201000000	202000000	151		Chr2	201000000	202000000	31		Chr1	20936561	20941731	337.031		Chr2	201000000	202000000	2973		Chr2	201000000	202000000	4409		Chr2	201000000	202000000	727		Chr2	201000000	202000000	844		Chr1	23343357	23347357	4000		Chr1	22054133	22056133	2000
	Chr2	202000000	203000000	186		Chr2	202000000	203000000	41		Chr1	20945255	20945798	147.182		Chr2	202000000	203000000	1989		Chr2	202000000	203000000	3862		Chr2	202000000	203000000	484		Chr2	202000000	203000000	751		Chr1	23366357	23368357	2000		Chr1	22129133	22131133	2000
	Chr2	203000000	204000000	190		Chr2	203000000	204000000	31		Chr1	20951009	20956057	19.9996		Chr2	203000000	204000000	4035		Chr2	203000000	204000000	4774		Chr2	203000000	204000000	779		Chr2	203000000	204000000	870		Chr1	23400357	23402357	2000		Chr1	22650357	22654357	4000
	Chr2	204000000	205000000	167		Chr2	204000000	205000000	20		Chr1	21007701	21011913	79.9315		Chr2	204000000	205000000	2889		Chr2	204000000	205000000	3802		Chr2	204000000	205000000	542		Chr2	204000000	205000000	707		Chr1	23408357	23411357	3000		Chr1	22683357	22687357	4000
	Chr2	205000000	206000000	157		Chr2	205000000	206000000	31		Chr1	21014004	21018184	247.174		Chr2	205000000	206000000	795		Chr2	205000000	206000000	1973		Chr2	205000000	206000000	55		Chr2	205000000	206000000	196		Chr1	23433357	23437357	4000		Chr1	22699357	22701357	2000
	Chr2	206000000	207000000	167		Chr2	206000000	207000000	19		Chr1	21091088	21116440	115.606		Chr2	206000000	207000000	1689		Chr2	206000000	207000000	1372		Chr2	206000000	207000000	144		Chr2	206000000	207000000	125		Chr1	23458357	23466357	8000		Chr1	22732357	22739357	7000
	Chr2	207000000	208000000	147		Chr2	207000000	208000000	20		Chr1	21119126	21126969	278.993		Chr2	207000000	208000000	1365		Chr2	207000000	208000000	1401		Chr2	207000000	208000000	102		Chr2	207000000	208000000	119		Chr1	23468357	23471357	3000		Chr1	22815357	22819357	4000
	Chr2	208000000	209000000	187		Chr2	208000000	209000000	23		Chr1	21128934	21134028	659.11		Chr2	208000000	209000000	1723		Chr2	208000000	209000000	1074		Chr2	208000000	209000000	138		Chr2	208000000	209000000	133		Chr1	23476357	23479357	3000		Chr1	22822357	22826357	4000
	Chr2	209000000	210000000	154		Chr2	209000000	210000000	22		Chr1	21156388	21158270	1410.41		Chr2	209000000	210000000	1850		Chr2	209000000	210000000	1428		Chr2	209000000	210000000	125		Chr2	209000000	210000000	154		Chr1	23503357	23509357	6000		Chr1	22828357	22830357	2000
	Chr2	210000000	211000000	165		Chr2	210000000	211000000	18		Chr1	21164950	21166047	15.4127		Chr2	210000000	211000000	5185		Chr2	210000000	211000000	5747		Chr2	210000000	211000000	662		Chr2	210000000	211000000	951		Chr1	23522357	23527357	5000		Chr1	22872357	22876357	4000
	Chr2	211000000	212000000	228		Chr2	211000000	212000000	31		Chr1	21182982	21193915	3.50771		Chr2	211000000	212000000	4940		Chr2	211000000	212000000	5731		Chr2	211000000	212000000	873		Chr2	211000000	212000000	1347		Chr1	23560357	23562357	2000		Chr1	22886357	22891357	5000
	Chr2	212000000	213000000	145		Chr2	212000000	213000000	43		Chr1	21203886	21204588	3.88159		Chr2	212000000	213000000	3990		Chr2	212000000	213000000	5412		Chr2	212000000	213000000	962		Chr2	212000000	213000000	1193		Chr1	23597357	23600357	3000		Chr1	22893357	22895357	2000
	Chr2	213000000	214000000	169		Chr2	213000000	214000000	31		Chr1	21237064	21243194	0.226068		Chr2	213000000	214000000	5475		Chr2	213000000	214000000	4738		Chr2	213000000	214000000	1432		Chr2	213000000	214000000	1431		Chr1	23637357	23642357	5000		Chr1	22897357	22899357	2000
	Chr2	214000000	215000000	161		Chr2	214000000	215000000	24		Chr1	21295925	21296836	0.399968		Chr2	214000000	215000000	3531		Chr2	214000000	215000000	5486		Chr2	214000000	215000000	840		Chr2	214000000	215000000	1268		Chr1	23919357	23922357	3000		Chr1	22917357	22924357	7000
	Chr2	215000000	216000000	130		Chr2	215000000	216000000	39		Chr1	21307008	21311446	493.705		Chr2	215000000	216000000	7067		Chr2	215000000	216000000	6007		Chr2	215000000	216000000	1202		Chr2	215000000	216000000	1095		Chr1	23979357	23984357	5000		Chr1	22934357	22938357	4000
	Chr2	216000000	217000000	165		Chr2	216000000	217000000	30		Chr1	21314230	21316889	0.226068		Chr2	216000000	217000000	3484		Chr2	216000000	217000000	3509		Chr2	216000000	217000000	853		Chr2	216000000	217000000	785		Chr1	24153357	24156357	3000		Chr1	22940357	22951357	11000
	Chr2	217000000	218000000	143		Chr2	217000000	218000000	30		Chr1	21370537	21373852	0		Chr2	217000000	218000000	5711		Chr2	217000000	218000000	6178		Chr2	217000000	218000000	1297		Chr2	217000000	218000000	1307		Chr1	24158357	24163357	5000		Chr1	22953357	22955357	2000
	Chr2	218000000	219000000	141		Chr2	218000000	219000000	25		Chr1	21404248	21410488	1292.84		Chr2	218000000	219000000	6360		Chr2	218000000	219000000	1831		Chr2	218000000	219000000	894		Chr2	218000000	219000000	232		Chr1	24165357	24170357	5000		Chr1	23002357	23005357	3000
	Chr2	219000000	220000000	176		Chr2	219000000	220000000	36		Chr1	21485451	21494611	646.352		Chr2	219000000	220000000	5797		Chr2	219000000	220000000	3211		Chr2	219000000	220000000	941		Chr2	219000000	220000000	685		Chr1	24173357	24179357	6000		Chr1	23016357	23018357	2000
	Chr2	220000000	221000000	148		Chr2	220000000	221000000	36		Chr1	21572372	21576009	0		Chr2	220000000	221000000	3675		Chr2	220000000	221000000	3865		Chr2	220000000	221000000	918		Chr2	220000000	221000000	806		Chr1	24237357	24239357	2000		Chr1	23031357	23034357	3000
	Chr2	221000000	222000000	167		Chr2	221000000	222000000	30		Chr1	21595683	21596996	413.374		Chr2	221000000	222000000	3945		Chr2	221000000	222000000	4334		Chr2	221000000	222000000	810		Chr2	221000000	222000000	979		Chr1	24265357	24268357	3000		Chr1	23061357	23064357	3000
	Chr2	222000000	223000000	159		Chr2	222000000	223000000	31		Chr1	21605920	21608490	20.5015		Chr2	222000000	223000000	4689		Chr2	222000000	223000000	4086		Chr2	222000000	223000000	859		Chr2	222000000	223000000	707		Chr1	24320357	24323357	3000		Chr1	23080357	23083357	3000
	Chr2	223000000	224000000	151		Chr2	223000000	224000000	25		Chr1	21661717	21689204	1941.64		Chr2	223000000	224000000	4332		Chr2	223000000	224000000	2562		Chr2	223000000	224000000	745		Chr2	223000000	224000000	375		Chr1	24516357	24518357	2000		Chr1	23097357	23101357	4000
	Chr2	224000000	225000000	149		Chr2	224000000	225000000	23		Chr1	21725267	21727453	1.00053		Chr2	224000000	225000000	1363		Chr2	224000000	225000000	5955		Chr2	224000000	225000000	359		Chr2	224000000	225000000	1054		Chr1	24531357	24533357	2000		Chr1	23215357	23223357	8000
	Chr2	225000000	226000000	155		Chr2	225000000	226000000	42		Chr1	21728540	21729341	0		Chr2	225000000	226000000	2828		Chr2	225000000	226000000	3693		Chr2	225000000	226000000	614		Chr2	225000000	226000000	973		Chr1	24550357	24552357	2000		Chr1	23334357	23337357	3000
	Chr2	226000000	227000000	154		Chr2	226000000	227000000	34		Chr1	21898822	21912246	668.493		Chr2	226000000	227000000	3302		Chr2	226000000	227000000	5703		Chr2	226000000	227000000	822		Chr2	226000000	227000000	1177		Chr1	24578357	24586357	8000		Chr1	23343357	23347357	4000
	Chr2	227000000	228000000	155		Chr2	227000000	228000000	28		Chr1	21986988	21991991	57.5119		Chr2	227000000	228000000	5491		Chr2	227000000	228000000	7084		Chr2	227000000	228000000	703		Chr2	227000000	228000000	1665		Chr1	24607357	24610357	3000		Chr1	23349357	23354357	5000
	Chr2	228000000	229000000	166		Chr2	228000000	229000000	26		Chr1	21993822	21996864	196.734		Chr2	228000000	229000000	6833		Chr2	228000000	229000000	7758		Chr2	228000000	229000000	889		Chr2	228000000	229000000	1269		Chr1	24615357	24617357	2000		Chr1	23366357	23368357	2000
	Chr2	229000000	230000000	135		Chr2	229000000	230000000	32		Chr1	22268057	22272429	0		Chr2	229000000	230000000	5515		Chr2	229000000	230000000	6193		Chr2	229000000	230000000	918		Chr2	229000000	230000000	898		Chr1	24637357	24641357	4000		Chr1	23400357	23402357	2000
	Chr2	230000000	231000000	156		Chr2	230000000	231000000	22		Chr1	22273220	22298517	604.83		Chr2	230000000	231000000	7705		Chr2	230000000	231000000	6197		Chr2	230000000	231000000	1091		Chr2	230000000	231000000	996		Chr1	24654357	24660357	6000		Chr1	23408357	23411357	3000
	Chr2	231000000	232000000	149		Chr2	231000000	232000000	21		Chr1	22320974	22324714	30.7731		Chr2	231000000	232000000	10332		Chr2	231000000	232000000	4969		Chr2	231000000	232000000	1473		Chr2	231000000	232000000	862		Chr1	24714357	24716357	2000		Chr1	23433357	23442357	9000
	Chr2	232000000	233000000	178		Chr2	232000000	233000000	26		Chr1	22498114	22504502	627.118		Chr2	232000000	233000000	9031		Chr2	232000000	233000000	8912		Chr2	232000000	233000000	1526		Chr2	232000000	233000000	1473		Chr1	24736357	24738357	2000		Chr1	23458357	23466357	8000
	Chr2	233000000	234000000	157		Chr2	233000000	234000000	23		Chr1	22613838	22615368	121.965		Chr2	233000000	234000000	7313		Chr2	233000000	234000000	6170		Chr2	233000000	234000000	883		Chr2	233000000	234000000	795		Chr1	24750357	24755357	5000		Chr1	23476357	23479357	3000
	Chr2	234000000	235000000	148		Chr2	234000000	235000000	35		Chr1	22640649	22643508	529.123		Chr2	234000000	235000000	6887		Chr2	234000000	235000000	7854		Chr2	234000000	235000000	1055		Chr2	234000000	235000000	1101		Chr1	24757357	24761357	4000		Chr1	23507357	23509357	2000
	Chr2	235000000	236000000	118		Chr2	235000000	236000000	25		Chr1	22644558	22646766	260.798		Chr2	235000000	236000000	3742		Chr2	235000000	236000000	4956		Chr2	235000000	236000000	502		Chr2	235000000	236000000	592		Chr1	24764357	24767357	3000		Chr1	23525357	23528357	3000
	Chr2	236000000	237000000	138		Chr2	236000000	237000000	27		Chr1	22647114	22650033	485.103		Chr2	236000000	237000000	2514		Chr2	236000000	237000000	6196		Chr2	236000000	237000000	468		Chr2	236000000	237000000	656		Chr1	24770357	24772357	2000		Chr1	23560357	23562357	2000
	Chr2	237000000	238000000	129		Chr2	237000000	238000000	30		Chr1	22717719	22718045	1.47935		Chr2	237000000	238000000	3214		Chr2	237000000	238000000	4717		Chr2	237000000	238000000	466		Chr2	237000000	238000000	637		Chr1	24781357	24787357	6000		Chr1	23597357	23602357	5000
	Chr2	238000000	239000000	151		Chr2	238000000	239000000	37		Chr1	22736174	22737038	198.961		Chr2	238000000	239000000	4531		Chr2	238000000	239000000	4754		Chr2	238000000	239000000	732		Chr2	238000000	239000000	802		Chr1	24838357	24840357	2000		Chr1	23626357	23629357	3000
	Chr2	239000000	240000000	146		Chr2	239000000	240000000	36		Chr1	22809797	22812859	562.2		Chr2	239000000	240000000	3445		Chr2	239000000	240000000	3720		Chr2	239000000	240000000	616		Chr2	239000000	240000000	572		Chr1	24844357	24846357	2000		Chr1	23661357	23666357	5000
	Chr2	240000000	241000000	172		Chr2	240000000	241000000	38		Chr1	22813610	22815296	0.626036		Chr2	240000000	241000000	4677		Chr2	240000000	241000000	4970		Chr2	240000000	241000000	854		Chr2	240000000	241000000	895		Chr1	24875357	24880357	5000		Chr1	23811357	23813357	2000
	Chr2	241000000	242000000	152		Chr2	241000000	242000000	21		Chr1	22830552	22831804	149.632		Chr2	241000000	242000000	5527		Chr2	241000000	242000000	5123		Chr2	241000000	242000000	830		Chr2	241000000	242000000	1141		Chr1	24921357	24924357	3000		Chr1	23855357	23859357	4000
	Chr2	242000000	243000000	161		Chr2	242000000	243000000	51		Chr1	22846881	22848977	3.63005		Chr2	242000000	243000000	6496		Chr2	242000000	243000000	7032		Chr2	242000000	243000000	1602		Chr2	242000000	243000000	1976		Chr1	24946357	24950357	4000		Chr1	23888357	23891357	3000
	Chr2	243000000	244000000	189		Chr2	243000000	244000000	28		Chr1	22876378	22893651	98.86		Chr2	243000000	244000000	3775		Chr2	243000000	244000000	5532		Chr2	243000000	244000000	916		Chr2	243000000	244000000	1010		Chr1	24953357	24955357	2000		Chr1	23918357	23922357	4000
	Chr2	244000000	245000000	134		Chr2	244000000	245000000	37		Chr1	22923783	22934810	237.01		Chr2	244000000	245000000	4738		Chr2	244000000	245000000	4962		Chr2	244000000	245000000	1386		Chr2	244000000	245000000	1401		Chr1	25094357	25096357	2000		Chr1	23948357	23951357	3000
	Chr2	245000000	246000000	130		Chr2	245000000	246000000	30		Chr1	23100859	23125135	317.18		Chr2	245000000	246000000	1191		Chr2	245000000	246000000	4283		Chr2	245000000	246000000	283		Chr2	245000000	246000000	811		Chr1	25382357	25384357	2000		Chr1	23979357	23984357	5000
	Chr2	246000000	246515396	88		Chr2	246000000	246515396	6		Chr1	23258635	23265334	606.441		Chr2	246000000	246515396	36		Chr2	246000000	246515396	4321		Chr2	246000000	246515396	33		Chr2	246000000	246515396	317		Chr1	25491357	25493357	2000		Chr1	23993357	23996357	3000
	Chr3	0	1000000	273		Chr3	0	1000000	12		Chr1	23268183	23272390	0.601774		Chr3	0	1000000	1538		Chr3	0	1000000	13		Chr3	0	1000000	132		Chr3	0	1000000	11		Chr1	25547357	25554357	7000		Chr1	23998357	24001357	3000
	Chr3	1000000	2000000	357		Chr3	1000000	2000000	44		Chr1	23332393	23334389	4.05792		Chr3	1000000	2000000	3321		Chr3	1000000	2000000	6		Chr3	1000000	2000000	745		Chr3	1000000	2000000	33		Chr1	25579357	25581357	2000		Chr1	24029357	24032357	3000
	Chr3	2000000	3000000	303		Chr3	2000000	3000000	35		Chr1	23337746	23343362	73.909		Chr3	2000000	3000000	3273		Chr3	2000000	3000000	8		Chr3	2000000	3000000	947		Chr3	2000000	3000000	19		Chr1	25598357	25601357	3000		Chr1	24038357	24047357	9000
	Chr3	3000000	4000000	300		Chr3	3000000	4000000	35		Chr1	23406043	23408451	573.394		Chr3	3000000	4000000	8690		Chr3	3000000	4000000	11		Chr3	3000000	4000000	1972		Chr3	3000000	4000000	23		Chr1	25628357	25631357	3000		Chr1	24153357	24156357	3000
	Chr3	4000000	5000000	266		Chr3	4000000	5000000	45		Chr1	23443670	23455564	349.432		Chr3	4000000	5000000	5131		Chr3	4000000	5000000	5		Chr3	4000000	5000000	1511		Chr3	4000000	5000000	18		Chr1	25634357	25639357	5000		Chr1	24158357	24160357	2000
	Chr3	5000000	6000000	235		Chr3	5000000	6000000	33		Chr1	23455659	23458302	361.402		Chr3	5000000	6000000	8842		Chr3	5000000	6000000	4396		Chr3	5000000	6000000	2113		Chr3	5000000	6000000	1448		Chr1	25648357	25650357	2000		Chr1	24165357	24168357	3000
	Chr3	6000000	7000000	220		Chr3	6000000	7000000	27		Chr1	23509069	23521218	232.124		Chr3	6000000	7000000	5725		Chr3	6000000	7000000	4189		Chr3	6000000	7000000	1270		Chr3	6000000	7000000	1152		Chr1	25659357	25666357	7000		Chr1	24175357	24179357	4000
	Chr3	7000000	8000000	245		Chr3	7000000	8000000	31		Chr1	23630905	23635384	2.07991		Chr3	7000000	8000000	4834		Chr3	7000000	8000000	5834		Chr3	7000000	8000000	1342		Chr3	7000000	8000000	1556		Chr1	25676357	25679357	3000		Chr1	24237357	24239357	2000
	Chr3	8000000	9000000	190		Chr3	8000000	9000000	33		Chr1	23647823	23652070	533.55		Chr3	8000000	9000000	7000		Chr3	8000000	9000000	5237		Chr3	8000000	9000000	1373		Chr3	8000000	9000000	1259		Chr1	25691357	25694357	3000		Chr1	24242357	24245357	3000
	Chr3	9000000	10000000	198		Chr3	9000000	10000000	36		Chr1	23664707	23669149	1.30424		Chr3	9000000	10000000	3697		Chr3	9000000	10000000	3738		Chr3	9000000	10000000	842		Chr3	9000000	10000000	878		Chr1	25831357	25834357	3000		Chr1	24285357	24290357	5000
	Chr3	10000000	11000000	214		Chr3	10000000	11000000	22		Chr1	23669808	23676748	35.6653		Chr3	10000000	11000000	5222		Chr3	10000000	11000000	5037		Chr3	10000000	11000000	1041		Chr3	10000000	11000000	1065		Chr1	25837357	25839357	2000		Chr1	24308357	24311357	3000
	Chr3	11000000	12000000	130		Chr3	11000000	12000000	6		Chr1	23678257	23680002	22.7666		Chr3	11000000	12000000	1520		Chr3	11000000	12000000	1038		Chr3	11000000	12000000	205		Chr3	11000000	12000000	220		Chr1	25869357	25873357	4000		Chr1	24314357	24316357	2000
	Chr3	12000000	13000000	166		Chr3	12000000	13000000	8		Chr1	23681203	23683449	74.7414		Chr3	12000000	13000000	2085		Chr3	12000000	13000000	1647		Chr3	12000000	13000000	332		Chr3	12000000	13000000	273		Chr1	25916357	25919357	3000		Chr1	24320357	24323357	3000
	Chr3	13000000	14000000	223		Chr3	13000000	14000000	21		Chr1	23805578	23809459	523.529		Chr3	13000000	14000000	5439		Chr3	13000000	14000000	3846		Chr3	13000000	14000000	1355		Chr3	13000000	14000000	1130		Chr1	25996357	25998357	2000		Chr1	24325357	24327357	2000
	Chr3	14000000	15000000	190		Chr3	14000000	15000000	30		Chr1	23809593	23812284	0.452136		Chr3	14000000	15000000	6081		Chr3	14000000	15000000	6311		Chr3	14000000	15000000	997		Chr3	14000000	15000000	1057		Chr1	26009357	26016357	7000		Chr1	24654357	24660357	6000
	Chr3	15000000	16000000	217		Chr3	15000000	16000000	31		Chr1	23814088	23818320	96.0689		Chr3	15000000	16000000	6515		Chr3	15000000	16000000	5213		Chr3	15000000	16000000	1163		Chr3	15000000	16000000	946		Chr1	26024357	26027357	3000		Chr1	24670357	24677357	7000
	Chr3	16000000	17000000	196		Chr3	16000000	17000000	20		Chr1	23852100	23855301	117.814		Chr3	16000000	17000000	5596		Chr3	16000000	17000000	5164		Chr3	16000000	17000000	690		Chr3	16000000	17000000	688		Chr1	26039357	26042357	3000		Chr1	24690357	24692357	2000
	Chr3	17000000	18000000	187		Chr3	17000000	18000000	30		Chr1	23961914	23967149	164.133		Chr3	17000000	18000000	6169		Chr3	17000000	18000000	3705		Chr3	17000000	18000000	930		Chr3	17000000	18000000	608		Chr1	26047357	26049357	2000		Chr1	24753357	24755357	2000
	Chr3	18000000	19000000	211		Chr3	18000000	19000000	29		Chr1	23984939	23989760	200.568		Chr3	18000000	19000000	5375		Chr3	18000000	19000000	6383		Chr3	18000000	19000000	809		Chr3	18000000	19000000	871		Chr1	26053357	26056357	3000		Chr1	24757357	24768357	11000
	Chr3	19000000	20000000	165		Chr3	19000000	20000000	16		Chr1	24041040	24044603	11040.1		Chr3	19000000	20000000	3657		Chr3	19000000	20000000	3302		Chr3	19000000	20000000	633		Chr3	19000000	20000000	532		Chr1	26073357	26077357	4000		Chr1	24770357	24774357	4000
	Chr3	20000000	21000000	236		Chr3	20000000	21000000	28		Chr1	24081532	24082846	39.2523		Chr3	20000000	21000000	2479		Chr3	20000000	21000000	2456		Chr3	20000000	21000000	413		Chr3	20000000	21000000	410		Chr1	26139357	26144357	5000		Chr1	24781357	24787357	6000
	Chr3	21000000	22000000	155		Chr3	21000000	22000000	14		Chr1	24151344	24152890	36.7		Chr3	21000000	22000000	5614		Chr3	21000000	22000000	6007		Chr3	21000000	22000000	705		Chr3	21000000	22000000	830		Chr1	26158357	26164357	6000		Chr1	24815357	24817357	2000
	Chr3	22000000	23000000	181		Chr3	22000000	23000000	21		Chr1	24172061	24173691	13.113		Chr3	22000000	23000000	7796		Chr3	22000000	23000000	5949		Chr3	22000000	23000000	1287		Chr3	22000000	23000000	1121		Chr1	26173357	26175357	2000		Chr1	24844357	24846357	2000
	Chr3	23000000	24000000	178		Chr3	23000000	24000000	22		Chr1	24240838	24242332	297.253		Chr3	23000000	24000000	5617		Chr3	23000000	24000000	2761		Chr3	23000000	24000000	762		Chr3	23000000	24000000	615		Chr1	26177357	26180357	3000		Chr1	24877357	24880357	3000
	Chr3	24000000	25000000	191		Chr3	24000000	25000000	19		Chr1	24304435	24312254	119.584		Chr3	24000000	25000000	5366		Chr3	24000000	25000000	3817		Chr3	24000000	25000000	838		Chr3	24000000	25000000	960		Chr1	26299357	26301357	2000		Chr1	24900357	24903357	3000
	Chr3	25000000	26000000	200		Chr3	25000000	26000000	12		Chr1	24328645	24330225	15.0898		Chr3	25000000	26000000	6579		Chr3	25000000	26000000	7439		Chr3	25000000	26000000	1227		Chr3	25000000	26000000	1783		Chr1	26327357	26329357	2000		Chr1	24905357	24908357	3000
	Chr3	26000000	27000000	195		Chr3	26000000	27000000	16		Chr1	24331407	24337307	186.163		Chr3	26000000	27000000	5987		Chr3	26000000	27000000	5532		Chr3	26000000	27000000	911		Chr3	26000000	27000000	1790		Chr1	26338357	26340357	2000		Chr1	24920357	24925357	5000
	Chr3	27000000	28000000	179		Chr3	27000000	28000000	13		Chr1	24514595	24515581	0.399968		Chr3	27000000	28000000	2794		Chr3	27000000	28000000	6481		Chr3	27000000	28000000	357		Chr3	27000000	28000000	723		Chr1	26351357	26354357	3000		Chr1	24927357	24933357	6000
	Chr3	28000000	29000000	189		Chr3	28000000	29000000	10		Chr1	24582701	24583296	0.200591		Chr3	28000000	29000000	6157		Chr3	28000000	29000000	5585		Chr3	28000000	29000000	899		Chr3	28000000	29000000	865		Chr1	26588357	26591357	3000		Chr1	24937357	24943357	6000
	Chr3	29000000	30000000	145		Chr3	29000000	30000000	8		Chr1	24667031	24670060	76.2081		Chr3	29000000	30000000	6858		Chr3	29000000	30000000	6674		Chr3	29000000	30000000	879		Chr3	29000000	30000000	876		Chr1	26652357	26661357	9000		Chr1	25020357	25025357	5000
	Chr3	30000000	31000000	174		Chr3	30000000	31000000	15		Chr1	24692209	24702856	1860.5		Chr3	30000000	31000000	5680		Chr3	30000000	31000000	5357		Chr3	30000000	31000000	835		Chr3	30000000	31000000	802		Chr1	26677357	26680357	3000		Chr1	25028357	25030357	2000
	Chr3	31000000	32000000	167		Chr3	31000000	32000000	18		Chr1	24787164	24789414	3.53258		Chr3	31000000	32000000	3436		Chr3	31000000	32000000	3618		Chr3	31000000	32000000	668		Chr3	31000000	32000000	518		Chr1	26683357	26686357	3000		Chr1	25045357	25048357	3000
	Chr3	32000000	33000000	174		Chr3	32000000	33000000	25		Chr1	24800997	24804494	100.096		Chr3	32000000	33000000	4340		Chr3	32000000	33000000	3851		Chr3	32000000	33000000	679		Chr3	32000000	33000000	476		Chr1	26711357	26713357	2000		Chr1	25050357	25053357	3000
	Chr3	33000000	34000000	152		Chr3	33000000	34000000	13		Chr1	24807010	24811283	89.8298		Chr3	33000000	34000000	5486		Chr3	33000000	34000000	2177		Chr3	33000000	34000000	661		Chr3	33000000	34000000	373		Chr1	26732357	26734357	2000		Chr1	25087357	25090357	3000
	Chr3	34000000	35000000	194		Chr3	34000000	35000000	13		Chr1	24911260	24912204	32.1092		Chr3	34000000	35000000	2340		Chr3	34000000	35000000	6901		Chr3	34000000	35000000	364		Chr3	34000000	35000000	1123		Chr1	26737357	26741357	4000		Chr1	25250357	25253357	3000
	Chr3	35000000	36000000	169		Chr3	35000000	36000000	20		Chr1	25019002	25022366	214.583		Chr3	35000000	36000000	4078		Chr3	35000000	36000000	5752		Chr3	35000000	36000000	566		Chr3	35000000	36000000	1966		Chr1	26764357	26768357	4000		Chr1	25255357	25259357	4000
	Chr3	36000000	37000000	189		Chr3	36000000	37000000	24		Chr1	25101466	25101921	4.53371		Chr3	36000000	37000000	7957		Chr3	36000000	37000000	8089		Chr3	36000000	37000000	915		Chr3	36000000	37000000	914		Chr1	26780357	26783357	3000		Chr1	25275357	25277357	2000
	Chr3	37000000	38000000	135		Chr3	37000000	38000000	16		Chr1	25200204	25207176	45.5432		Chr3	37000000	38000000	4079		Chr3	37000000	38000000	6369		Chr3	37000000	38000000	648		Chr3	37000000	38000000	890		Chr1	26791357	26802357	11000		Chr1	25305357	25320357	15000
	Chr3	38000000	39000000	134		Chr3	38000000	39000000	10		Chr1	25378327	25382879	64.2843		Chr3	38000000	39000000	5285		Chr3	38000000	39000000	5791		Chr3	38000000	39000000	636		Chr3	38000000	39000000	606		Chr1	26804357	26815357	11000		Chr1	25328357	25335357	7000
	Chr3	39000000	40000000	174		Chr3	39000000	40000000	18		Chr1	25385366	25389756	1.05391		Chr3	39000000	40000000	5785		Chr3	39000000	40000000	4425		Chr3	39000000	40000000	854		Chr3	39000000	40000000	695		Chr1	26823357	26825357	2000		Chr1	25342357	25344357	2000
	Chr3	40000000	41000000	196		Chr3	40000000	41000000	16		Chr1	25470913	25476787	3.93437		Chr3	40000000	41000000	6553		Chr3	40000000	41000000	5961		Chr3	40000000	41000000	840		Chr3	40000000	41000000	850		Chr1	26847357	26852357	5000		Chr1	25376357	25378357	2000
	Chr3	41000000	42000000	175		Chr3	41000000	42000000	16		Chr1	25554245	25556287	1.02783		Chr3	41000000	42000000	2475		Chr3	41000000	42000000	4760		Chr3	41000000	42000000	403		Chr3	41000000	42000000	1288		Chr1	26865357	26868357	3000		Chr1	25382357	25384357	2000
	Chr3	42000000	43000000	175		Chr3	42000000	43000000	18		Chr1	25649414	25654875	4.03688		Chr3	42000000	43000000	4876		Chr3	42000000	43000000	4457		Chr3	42000000	43000000	554		Chr3	42000000	43000000	1553		Chr1	26901357	26906357	5000		Chr1	25491357	25493357	2000
	Chr3	43000000	44000000	171		Chr3	43000000	44000000	15		Chr1	25655950	25658544	8.3973		Chr3	43000000	44000000	8023		Chr3	43000000	44000000	7805		Chr3	43000000	44000000	791		Chr3	43000000	44000000	1338		Chr1	26924357	26930357	6000		Chr1	25547357	25552357	5000
	Chr3	44000000	45000000	182		Chr3	44000000	45000000	18		Chr1	25830185	25831510	7.16828		Chr3	44000000	45000000	7021		Chr3	44000000	45000000	5812		Chr3	44000000	45000000	790		Chr3	44000000	45000000	747		Chr1	27030357	27032357	2000		Chr1	25565357	25568357	3000
	Chr3	45000000	46000000	141		Chr3	45000000	46000000	10		Chr1	25833428	25838000	1.62839		Chr3	45000000	46000000	1883		Chr3	45000000	46000000	7991		Chr3	45000000	46000000	251		Chr3	45000000	46000000	773		Chr1	27037357	27042357	5000		Chr1	25598357	25601357	3000
	Chr3	46000000	47000000	174		Chr3	46000000	47000000	9		Chr1	25992219	26011425	1035.12		Chr3	46000000	47000000	4927		Chr3	46000000	47000000	485		Chr3	46000000	47000000	653		Chr3	46000000	47000000	99		Chr1	27050357	27058357	8000		Chr1	25628357	25632357	4000
	Chr3	47000000	48000000	139		Chr3	47000000	48000000	15		Chr1	26076706	26079037	103.348		Chr3	47000000	48000000	6391		Chr3	47000000	48000000	182		Chr3	47000000	48000000	590		Chr3	47000000	48000000	65		Chr1	27089357	27094357	5000		Chr1	25634357	25639357	5000
	Chr3	48000000	49000000	138		Chr3	48000000	49000000	12		Chr1	26081485	26082896	0		Chr3	48000000	49000000	3732		Chr3	48000000	49000000	143		Chr3	48000000	49000000	355		Chr3	48000000	49000000	62		Chr1	27106357	27108357	2000		Chr1	25659357	25666357	7000
	Chr3	49000000	50000000	155		Chr3	49000000	50000000	5		Chr1	26083825	26085580	0		Chr3	49000000	50000000	9287		Chr3	49000000	50000000	217		Chr3	49000000	50000000	870		Chr3	49000000	50000000	42		Chr1	27117357	27120357	3000		Chr1	25676357	25679357	3000
	Chr3	50000000	51000000	145		Chr3	50000000	51000000	7		Chr1	26093582	26119676	536.156		Chr3	50000000	51000000	5050		Chr3	50000000	51000000	210		Chr3	50000000	51000000	464		Chr3	50000000	51000000	41		Chr1	27174357	27176357	2000		Chr1	25797357	25799357	2000
	Chr3	51000000	52000000	196		Chr3	51000000	52000000	17		Chr1	26183325	26188086	728.094		Chr3	51000000	52000000	7045		Chr3	51000000	52000000	4769		Chr3	51000000	52000000	1090		Chr3	51000000	52000000	753		Chr1	27209357	27214357	5000		Chr1	25831357	25833357	2000
	Chr3	52000000	53000000	169		Chr3	52000000	53000000	9		Chr1	26297767	26299918	571.863		Chr3	52000000	53000000	6381		Chr3	52000000	53000000	5885		Chr3	52000000	53000000	720		Chr3	52000000	53000000	789		Chr1	27223357	27229357	6000		Chr1	25864357	25867357	3000
	Chr3	53000000	54000000	152		Chr3	53000000	54000000	12		Chr1	26303524	26306624	5.89194		Chr3	53000000	54000000	3176		Chr3	53000000	54000000	2671		Chr3	53000000	54000000	504		Chr3	53000000	54000000	407		Chr1	27251357	27254357	3000		Chr1	25869357	25873357	4000
	Chr3	54000000	55000000	162		Chr3	54000000	55000000	13		Chr1	26308175	26314982	2744.67		Chr3	54000000	55000000	50		Chr3	54000000	55000000	7173		Chr3	54000000	55000000	45		Chr3	54000000	55000000	694		Chr1	27294357	27296357	2000		Chr1	25879357	25883357	4000
	Chr3	55000000	56000000	164		Chr3	55000000	56000000	11		Chr1	26316709	26319937	96.0568		Chr3	55000000	56000000	309		Chr3	55000000	56000000	3992		Chr3	55000000	56000000	77		Chr3	55000000	56000000	396		Chr1	27300357	27302357	2000		Chr1	25916357	25927357	11000
	Chr3	56000000	57000000	181		Chr3	56000000	57000000	10		Chr1	26321138	26323622	37.6122		Chr3	56000000	57000000	56		Chr3	56000000	57000000	1804		Chr3	56000000	57000000	33		Chr3	56000000	57000000	169		Chr1	27305357	27308357	3000		Chr1	25930357	25932357	2000
	Chr3	57000000	58000000	146		Chr3	57000000	58000000	9		Chr1	26324666	26327532	74.44		Chr3	57000000	58000000	54		Chr3	57000000	58000000	6709		Chr3	57000000	58000000	33		Chr3	57000000	58000000	471		Chr1	27739357	27742357	3000		Chr1	25940357	25942357	2000
	Chr3	58000000	59000000	154		Chr3	58000000	59000000	13		Chr1	26339982	26344137	579.175		Chr3	58000000	59000000	1673		Chr3	58000000	59000000	1400		Chr3	58000000	59000000	181		Chr3	58000000	59000000	276		Chr1	27894357	27896357	2000		Chr1	25944357	25946357	2000
	Chr3	59000000	60000000	134		Chr3	59000000	60000000	13		Chr1	26345490	26351670	228.141		Chr3	59000000	60000000	5423		Chr3	59000000	60000000	3987		Chr3	59000000	60000000	550		Chr3	59000000	60000000	579		Chr1	27903357	27906357	3000		Chr1	25956357	25959357	3000
	Chr3	60000000	61000000	143		Chr3	60000000	61000000	8		Chr1	26354460	26358663	701.236		Chr3	60000000	61000000	2935		Chr3	60000000	61000000	3249		Chr3	60000000	61000000	359		Chr3	60000000	61000000	1259		Chr1	27914357	27916357	2000		Chr1	25968357	25970357	2000
	Chr3	61000000	62000000	163		Chr3	61000000	62000000	15		Chr1	26376158	26389966	197.548		Chr3	61000000	62000000	4049		Chr3	61000000	62000000	4329		Chr3	61000000	62000000	548		Chr3	61000000	62000000	806		Chr1	27918357	27920357	2000		Chr1	25981357	25984357	3000
	Chr3	62000000	63000000	162		Chr3	62000000	63000000	8		Chr1	26501125	26504021	794.308		Chr3	62000000	63000000	4712		Chr3	62000000	63000000	3533		Chr3	62000000	63000000	446		Chr3	62000000	63000000	325		Chr1	27926357	27931357	5000		Chr1	25987357	25992357	5000
	Chr3	63000000	64000000	161		Chr3	63000000	64000000	14		Chr1	26505383	26510113	1279.51		Chr3	63000000	64000000	7172		Chr3	63000000	64000000	6260		Chr3	63000000	64000000	623		Chr3	63000000	64000000	620		Chr1	27986357	27990357	4000		Chr1	25996357	25998357	2000
	Chr3	64000000	65000000	155		Chr3	64000000	65000000	15		Chr1	26511271	26514192	76.2188		Chr3	64000000	65000000	163		Chr3	64000000	65000000	6061		Chr3	64000000	65000000	52		Chr3	64000000	65000000	518		Chr1	28017357	28020357	3000		Chr1	26009357	26016357	7000
	Chr3	65000000	66000000	127		Chr3	65000000	66000000	11		Chr1	26517219	26520028	307.56		Chr3	65000000	66000000	1108		Chr3	65000000	66000000	2306		Chr3	65000000	66000000	300		Chr3	65000000	66000000	351		Chr1	28033357	28035357	2000		Chr1	26024357	26027357	3000
	Chr3	66000000	67000000	152		Chr3	66000000	67000000	4		Chr1	26588145	26592691	1079.21		Chr3	66000000	67000000	871		Chr3	66000000	67000000	71		Chr3	66000000	67000000	115		Chr3	66000000	67000000	24		Chr1	28120357	28122357	2000		Chr1	26039357	26042357	3000
	Chr3	67000000	68000000	113		Chr3	67000000	68000000	1		Chr1	26644577	26648804	13113.7		Chr3	67000000	68000000	1974		Chr3	67000000	68000000	56		Chr3	67000000	68000000	130		Chr3	67000000	68000000	34		Chr1	28124357	28126357	2000		Chr1	26047357	26049357	2000
	Chr3	68000000	69000000	136		Chr3	68000000	69000000	10		Chr1	26768591	26791021	892.008		Chr3	68000000	69000000	12081		Chr3	68000000	69000000	67		Chr3	68000000	69000000	748		Chr3	68000000	69000000	49		Chr1	28142357	28144357	2000		Chr1	26053357	26056357	3000
	Chr3	69000000	70000000	136		Chr3	69000000	70000000	11		Chr1	26793024	26794564	0		Chr3	69000000	70000000	7033		Chr3	69000000	70000000	433		Chr3	69000000	70000000	589		Chr3	69000000	70000000	90		Chr1	28157357	28165357	8000		Chr1	26065357	26067357	2000
	Chr3	70000000	71000000	144		Chr3	70000000	71000000	16		Chr1	26797078	26799644	0		Chr3	70000000	71000000	3871		Chr3	70000000	71000000	6678		Chr3	70000000	71000000	361		Chr3	70000000	71000000	596		Chr1	28177357	28188357	11000		Chr1	26073357	26077357	4000
	Chr3	71000000	72000000	137		Chr3	71000000	72000000	8		Chr1	26802161	26806951	250.617		Chr3	71000000	72000000	3827		Chr3	71000000	72000000	5381		Chr3	71000000	72000000	451		Chr3	71000000	72000000	486		Chr1	28190357	28193357	3000		Chr1	26083357	26086357	3000
	Chr3	72000000	73000000	143		Chr3	72000000	73000000	6		Chr1	26806991	26810902	0.200591		Chr3	72000000	73000000	7137		Chr3	72000000	73000000	186		Chr3	72000000	73000000	643		Chr3	72000000	73000000	77		Chr1	28196357	28202357	6000		Chr1	26136357	26138357	2000
	Chr3	73000000	74000000	143		Chr3	73000000	74000000	9		Chr1	26872872	26884671	3801.5		Chr3	73000000	74000000	11598		Chr3	73000000	74000000	221		Chr3	73000000	74000000	903		Chr3	73000000	74000000	54		Chr1	28210357	28213357	3000		Chr1	26140357	26144357	4000
	Chr3	74000000	75000000	153		Chr3	74000000	75000000	8		Chr1	26979502	26985917	1579.2		Chr3	74000000	75000000	5628		Chr3	74000000	75000000	204		Chr3	74000000	75000000	413		Chr3	74000000	75000000	37		Chr1	28251357	28253357	2000		Chr1	26158357	26164357	6000
	Chr3	75000000	76000000	116		Chr3	75000000	76000000	1		Chr1	27108554	27112231	476.675		Chr3	75000000	76000000	4129		Chr3	75000000	76000000	242		Chr3	75000000	76000000	272		Chr3	75000000	76000000	50		Chr1	28304357	28307357	3000		Chr1	26173357	26179357	6000
	Chr3	76000000	77000000	127		Chr3	76000000	77000000	5		Chr1	27115009	27122841	325.792		Chr3	76000000	77000000	3144		Chr3	76000000	77000000	171		Chr3	76000000	77000000	295		Chr3	76000000	77000000	41		Chr1	28326357	28329357	3000		Chr1	26205357	26208357	3000
	Chr3	77000000	78000000	120		Chr3	77000000	78000000	4		Chr1	27258264	27262271	1017.95		Chr3	77000000	78000000	4044		Chr3	77000000	78000000	211		Chr3	77000000	78000000	310		Chr3	77000000	78000000	52		Chr1	28331357	28341357	10000		Chr1	26299357	26301357	2000
	Chr3	78000000	79000000	118		Chr3	78000000	79000000	2		Chr1	27262730	27267699	258.762		Chr3	78000000	79000000	4317		Chr3	78000000	79000000	356		Chr3	78000000	79000000	268		Chr3	78000000	79000000	43		Chr1	28356357	28359357	3000		Chr1	26327357	26329357	2000
	Chr3	79000000	80000000	140		Chr3	79000000	80000000	7		Chr1	27373280	27378266	74.8644		Chr3	79000000	80000000	1764		Chr3	79000000	80000000	241		Chr3	79000000	80000000	150		Chr3	79000000	80000000	36		Chr1	28361357	28363357	2000		Chr1	26351357	26353357	2000
	Chr3	80000000	81000000	120		Chr3	80000000	81000000	4		Chr1	27469281	27479064	191.232		Chr3	80000000	81000000	745		Chr3	80000000	81000000	213		Chr3	80000000	81000000	68		Chr3	80000000	81000000	63		Chr1	28377357	28379357	2000		Chr1	26388357	26393357	5000
	Chr3	81000000	82000000	134		Chr3	81000000	82000000	4		Chr1	27482433	27504862	3965.47		Chr3	81000000	82000000	836		Chr3	81000000	82000000	229		Chr3	81000000	82000000	101		Chr3	81000000	82000000	54		Chr1	28395357	28397357	2000		Chr1	26419357	26424357	5000
	Chr3	82000000	83000000	105		Chr3	82000000	83000000	3		Chr1	27492139	27494916	1.05391		Chr3	82000000	83000000	958		Chr3	82000000	83000000	270		Chr3	82000000	83000000	90		Chr3	82000000	83000000	26		Chr1	28400357	28404357	4000		Chr1	26494357	26496357	2000
	Chr3	83000000	84000000	133		Chr3	83000000	84000000	8		Chr1	27508701	27513481	0.599952		Chr3	83000000	84000000	903		Chr3	83000000	84000000	217		Chr3	83000000	84000000	139		Chr3	83000000	84000000	34		Chr1	28422357	28424357	2000		Chr1	26498357	26500357	2000
	Chr3	84000000	85000000	116		Chr3	84000000	85000000	4		Chr1	27647262	27652929	280.968		Chr3	84000000	85000000	825		Chr3	84000000	85000000	296		Chr3	84000000	85000000	122		Chr3	84000000	85000000	80		Chr1	28451357	28458357	7000		Chr1	26521357	26524357	3000
	Chr3	85000000	86000000	121		Chr3	85000000	86000000	4		Chr1	27654161	27656236	50.678		Chr3	85000000	86000000	786		Chr3	85000000	86000000	217		Chr3	85000000	86000000	92		Chr3	85000000	86000000	44		Chr1	28465357	28469357	4000		Chr1	26549357	26554357	5000
	Chr3	86000000	87000000	128		Chr3	86000000	87000000	5		Chr1	27699394	27700356	2.67987		Chr3	86000000	87000000	912		Chr3	86000000	87000000	255		Chr3	86000000	87000000	85		Chr3	86000000	87000000	34		Chr1	28487357	28489357	2000		Chr1	26656357	26661357	5000
	Chr3	87000000	88000000	120		Chr3	87000000	88000000	6		Chr1	27829548	27831176	39.1247		Chr3	87000000	88000000	750		Chr3	87000000	88000000	253		Chr3	87000000	88000000	94		Chr3	87000000	88000000	94		Chr1	28494357	28496357	2000		Chr1	26677357	26680357	3000
	Chr3	88000000	89000000	130		Chr3	88000000	89000000	4		Chr1	27868962	27870061	0.200591		Chr3	88000000	89000000	739		Chr3	88000000	89000000	690		Chr3	88000000	89000000	79		Chr3	88000000	89000000	171		Chr1	28499357	28509357	10000		Chr1	26683357	26686357	3000
	Chr3	89000000	90000000	128		Chr3	89000000	90000000	1		Chr1	27883856	27890148	1044.07		Chr3	89000000	90000000	986		Chr3	89000000	90000000	204		Chr3	89000000	90000000	179		Chr3	89000000	90000000	63		Chr1	28519357	28523357	4000		Chr1	26764357	26768357	4000
	Chr3	90000000	91000000	134		Chr3	90000000	91000000	3		Chr1	27887659	27897274	7.04089		Chr3	90000000	91000000	977		Chr3	90000000	91000000	915		Chr3	90000000	91000000	137		Chr3	90000000	91000000	158		Chr1	28528357	28531357	3000		Chr1	26780357	26783357	3000
	Chr3	91000000	92000000	131		Chr3	91000000	92000000	8		Chr1	27906862	27911680	10.351		Chr3	91000000	92000000	629		Chr3	91000000	92000000	223		Chr3	91000000	92000000	107		Chr3	91000000	92000000	64		Chr1	28550357	28556357	6000		Chr1	26800357	26802357	2000
	Chr3	92000000	93000000	147		Chr3	92000000	93000000	6		Chr1	27912348	27918330	1.85263		Chr3	92000000	93000000	783		Chr3	92000000	93000000	207		Chr3	92000000	93000000	116		Chr3	92000000	93000000	70		Chr1	28571357	28573357	2000		Chr1	26804357	26815357	11000
	Chr3	93000000	94000000	127		Chr3	93000000	94000000	4		Chr1	28109130	28112358	415.475		Chr3	93000000	94000000	777		Chr3	93000000	94000000	222		Chr3	93000000	94000000	88		Chr3	93000000	94000000	64		Chr1	28584357	28589357	5000		Chr1	26823357	26825357	2000
	Chr3	94000000	95000000	125		Chr3	94000000	95000000	7		Chr1	28116129	28121598	575.459		Chr3	94000000	95000000	729		Chr3	94000000	95000000	415		Chr3	94000000	95000000	127		Chr3	94000000	95000000	56		Chr1	28598357	28601357	3000		Chr1	26847357	26852357	5000
	Chr3	95000000	96000000	104		Chr3	95000000	96000000	1		Chr1	28193974	28196000	315.184		Chr3	95000000	96000000	763		Chr3	95000000	96000000	790		Chr3	95000000	96000000	77		Chr3	95000000	96000000	80		Chr1	28676357	28679357	3000		Chr1	26865357	26868357	3000
	Chr3	96000000	97000000	116		Chr3	96000000	97000000	4		Chr1	28229744	28235367	72.4084		Chr3	96000000	97000000	1219		Chr3	96000000	97000000	886		Chr3	96000000	97000000	134		Chr3	96000000	97000000	146		Chr1	28687357	28690357	3000		Chr1	26901357	26906357	5000
	Chr3	97000000	98000000	128		Chr3	97000000	98000000	11		Chr1	28307025	28326299	1064.79		Chr3	97000000	98000000	645		Chr3	97000000	98000000	743		Chr3	97000000	98000000	77		Chr3	97000000	98000000	75		Chr1	28704357	28707357	3000		Chr1	26926357	26930357	4000
	Chr3	98000000	99000000	134		Chr3	98000000	99000000	8		Chr1	28327052	28331030	0		Chr3	98000000	99000000	1660		Chr3	98000000	99000000	4406		Chr3	98000000	99000000	173		Chr3	98000000	99000000	338		Chr1	28711357	28715357	4000		Chr1	26973357	26975357	2000
	Chr3	99000000	100000000	160		Chr3	99000000	100000000	7		Chr1	28492244	28494195	469.676		Chr3	99000000	100000000	4311		Chr3	99000000	100000000	3568		Chr3	99000000	100000000	361		Chr3	99000000	100000000	312		Chr1	28810357	28814357	4000		Chr1	27030357	27035357	5000
	Chr3	100000000	101000000	152		Chr3	100000000	101000000	4		Chr1	28497129	28499333	65.1442		Chr3	100000000	101000000	700		Chr3	100000000	101000000	737		Chr3	100000000	101000000	132		Chr3	100000000	101000000	106		Chr1	28833357	28837357	4000		Chr1	27040357	27042357	2000
	Chr3	101000000	102000000	135		Chr3	101000000	102000000	8		Chr1	28594550	28598364	701.759		Chr3	101000000	102000000	757		Chr3	101000000	102000000	7097		Chr3	101000000	102000000	137		Chr3	101000000	102000000	521		Chr1	28865357	28867357	2000		Chr1	27050357	27058357	8000
	Chr3	102000000	103000000	136		Chr3	102000000	103000000	8		Chr1	28614169	28622096	306.32		Chr3	102000000	103000000	1066		Chr3	102000000	103000000	7420		Chr3	102000000	103000000	117		Chr3	102000000	103000000	636		Chr1	29002357	29006357	4000		Chr1	27089357	27094357	5000
	Chr3	103000000	104000000	152		Chr3	103000000	104000000	7		Chr1	28690243	28692965	0.200591		Chr3	103000000	104000000	8265		Chr3	103000000	104000000	5160		Chr3	103000000	104000000	753		Chr3	103000000	104000000	450		Chr1	29008357	29015357	7000		Chr1	27106357	27108357	2000
	Chr3	104000000	105000000	130		Chr3	104000000	105000000	8		Chr1	28705688	28710974	46.1371		Chr3	104000000	105000000	3860		Chr3	104000000	105000000	1930		Chr3	104000000	105000000	384		Chr3	104000000	105000000	1024		Chr1	29156357	29158357	2000		Chr1	27294357	27296357	2000
	Chr3	105000000	106000000	136		Chr3	105000000	106000000	5		Chr1	28864819	28866949	2183.89		Chr3	105000000	106000000	12126		Chr3	105000000	106000000	2561		Chr3	105000000	106000000	800		Chr3	105000000	106000000	1958		Chr1	29199357	29201357	2000		Chr1	27300357	27303357	3000
	Chr3	106000000	107000000	125		Chr3	106000000	107000000	7		Chr1	28924676	28939752	77.5602		Chr3	106000000	107000000	12290		Chr3	106000000	107000000	3041		Chr3	106000000	107000000	907		Chr3	106000000	107000000	526		Chr1	29217357	29222357	5000		Chr1	27305357	27308357	3000
	Chr3	107000000	108000000	152		Chr3	107000000	108000000	11		Chr1	28943635	28949483	540.009		Chr3	107000000	108000000	5160		Chr3	107000000	108000000	1264		Chr3	107000000	108000000	406		Chr3	107000000	108000000	100		Chr1	29254357	29257357	3000		Chr1	27376357	27379357	3000
	Chr3	108000000	109000000	130		Chr3	108000000	109000000	4		Chr1	28946311	28950530	0.599952		Chr3	108000000	109000000	3795		Chr3	108000000	109000000	1472		Chr3	108000000	109000000	327		Chr3	108000000	109000000	155		Chr1	29286357	29288357	2000		Chr1	27391357	27394357	3000
	Chr3	109000000	110000000	144		Chr3	109000000	110000000	6		Chr1	28953359	28954918	1.90541		Chr3	109000000	110000000	1279		Chr3	109000000	110000000	1469		Chr3	109000000	110000000	110		Chr3	109000000	110000000	146		Chr1	29316357	29320357	4000		Chr1	27397357	27399357	2000
	Chr3	110000000	111000000	104		Chr3	110000000	111000000	6		Chr1	29006078	29008621	3.73438		Chr3	110000000	111000000	2174		Chr3	110000000	111000000	1654		Chr3	110000000	111000000	224		Chr3	110000000	111000000	134		Chr1	29347357	29350357	3000		Chr1	27458357	27464357	6000
	Chr3	111000000	112000000	131		Chr3	111000000	112000000	13		Chr1	29043062	29052055	832.041		Chr3	111000000	112000000	5250		Chr3	111000000	112000000	3908		Chr3	111000000	112000000	654		Chr3	111000000	112000000	472		Chr1	29357357	29360357	3000		Chr1	27894357	27897357	3000
	Chr3	112000000	113000000	116		Chr3	112000000	113000000	4		Chr1	29158841	29171194	1566.57		Chr3	112000000	113000000	7484		Chr3	112000000	113000000	8329		Chr3	112000000	113000000	578		Chr3	112000000	113000000	554		Chr1	29371357	29374357	3000		Chr1	27900357	27906357	6000
	Chr3	113000000	114000000	123		Chr3	113000000	114000000	7		Chr1	29257067	29259583	30.3402		Chr3	113000000	114000000	11131		Chr3	113000000	114000000	8473		Chr3	113000000	114000000	903		Chr3	113000000	114000000	735		Chr1	29376357	29383357	7000		Chr1	27918357	27920357	2000
	Chr3	114000000	115000000	126		Chr3	114000000	115000000	10		Chr1	29386286	29394873	124.259		Chr3	114000000	115000000	12914		Chr3	114000000	115000000	3156		Chr3	114000000	115000000	817		Chr3	114000000	115000000	235		Chr1	29397357	29400357	3000		Chr1	27926357	27931357	5000
	Chr3	115000000	116000000	156		Chr3	115000000	116000000	11		Chr1	29447886	29458256	405.656		Chr3	115000000	116000000	6951		Chr3	115000000	116000000	6586		Chr3	115000000	116000000	687		Chr3	115000000	116000000	694		Chr1	29437357	29441357	4000		Chr1	27986357	27989357	3000
	Chr3	116000000	117000000	124		Chr3	116000000	117000000	11		Chr1	29458580	29459816	0.200591		Chr3	116000000	117000000	7014		Chr3	116000000	117000000	6312		Chr3	116000000	117000000	703		Chr3	116000000	117000000	614		Chr1	29468357	29470357	2000		Chr1	27991357	27993357	2000
	Chr3	117000000	118000000	133		Chr3	117000000	118000000	14		Chr1	29479290	29483662	715.718		Chr3	117000000	118000000	4564		Chr3	117000000	118000000	4971		Chr3	117000000	118000000	578		Chr3	117000000	118000000	594		Chr1	29498357	29500357	2000		Chr1	27995357	27997357	2000
	Chr3	118000000	119000000	137		Chr3	118000000	119000000	10		Chr1	29489039	29498048	0		Chr3	118000000	119000000	8442		Chr3	118000000	119000000	9854		Chr3	118000000	119000000	687		Chr3	118000000	119000000	798		Chr1	29530357	29533357	3000		Chr1	28009357	28020357	11000
	Chr3	119000000	120000000	139		Chr3	119000000	120000000	7		Chr1	29554614	29561644	212.86		Chr3	119000000	120000000	5835		Chr3	119000000	120000000	9728		Chr3	119000000	120000000	710		Chr3	119000000	120000000	817		Chr1	29541357	29544357	3000		Chr1	28033357	28037357	4000
	Chr3	120000000	121000000	145		Chr3	120000000	121000000	13		Chr1	29653582	29663652	202.215		Chr3	120000000	121000000	5051		Chr3	120000000	121000000	7216		Chr3	120000000	121000000	613		Chr3	120000000	121000000	787		Chr1	29552357	29554357	2000		Chr1	28074357	28076357	2000
	Chr3	121000000	122000000	146		Chr3	121000000	122000000	6		Chr1	29672079	29673270	0		Chr3	121000000	122000000	8502		Chr3	121000000	122000000	4698		Chr3	121000000	122000000	948		Chr3	121000000	122000000	580		Chr1	29559357	29563357	4000		Chr1	28107357	28109357	2000
	Chr3	122000000	123000000	148		Chr3	122000000	123000000	7		Chr1	29685128	29686333	0.652728		Chr3	122000000	123000000	5561		Chr3	122000000	123000000	1536		Chr3	122000000	123000000	404		Chr3	122000000	123000000	252		Chr1	29591357	29593357	2000		Chr1	28120357	28122357	2000
	Chr3	123000000	124000000	151		Chr3	123000000	124000000	8		Chr1	29696755	29700732	7.21601		Chr3	123000000	124000000	8199		Chr3	123000000	124000000	6418		Chr3	123000000	124000000	747		Chr3	123000000	124000000	1567		Chr1	29618357	29620357	2000		Chr1	28124357	28126357	2000
	Chr3	124000000	125000000	143		Chr3	124000000	125000000	8		Chr1	29702150	29703127	35.5043		Chr3	124000000	125000000	7548		Chr3	124000000	125000000	8113		Chr3	124000000	125000000	803		Chr3	124000000	125000000	1063		Chr1	29625357	29629357	4000		Chr1	28133357	28135357	2000
	Chr3	125000000	126000000	154		Chr3	125000000	126000000	8		Chr1	29793764	29795858	2.93323		Chr3	125000000	126000000	5654		Chr3	125000000	126000000	7347		Chr3	125000000	126000000	800		Chr3	125000000	126000000	756		Chr1	29649357	29653357	4000		Chr1	28141357	28144357	3000
	Chr3	126000000	127000000	153		Chr3	126000000	127000000	7		Chr1	29843873	29850332	706.632		Chr3	126000000	127000000	10540		Chr3	126000000	127000000	4582		Chr3	126000000	127000000	811		Chr3	126000000	127000000	407		Chr1	29841357	29844357	3000		Chr1	28157357	28165357	8000
	Chr3	127000000	128000000	152		Chr3	127000000	128000000	10		Chr1	29882524	29883564	0		Chr3	127000000	128000000	8966		Chr3	127000000	128000000	10178		Chr3	127000000	128000000	901		Chr3	127000000	128000000	1007		Chr1	29893357	29898357	5000		Chr1	28177357	28188357	11000
	Chr3	128000000	129000000	161		Chr3	128000000	129000000	12		Chr1	29887507	29892715	130.25		Chr3	128000000	129000000	6811		Chr3	128000000	129000000	9368		Chr3	128000000	129000000	698		Chr3	128000000	129000000	895		Chr1	29981357	29983357	2000		Chr1	28190357	28193357	3000
	Chr3	129000000	130000000	131		Chr3	129000000	130000000	7		Chr1	29894127	29895066	0.199984		Chr3	129000000	130000000	7480		Chr3	129000000	130000000	5181		Chr3	129000000	130000000	724		Chr3	129000000	130000000	474		Chr1	30000357	30003357	3000		Chr1	28209357	28213357	4000
	Chr3	130000000	131000000	131		Chr3	130000000	131000000	9		Chr1	29896320	29900501	0		Chr3	130000000	131000000	7236		Chr3	130000000	131000000	7819		Chr3	130000000	131000000	600		Chr3	130000000	131000000	710		Chr1	30008357	30012357	4000		Chr1	28223357	28226357	3000
	Chr3	131000000	132000000	134		Chr3	131000000	132000000	17		Chr1	30013902	30018185	5.84099		Chr3	131000000	132000000	5398		Chr3	131000000	132000000	5700		Chr3	131000000	132000000	792		Chr3	131000000	132000000	798		Chr1	30063357	30066357	3000		Chr1	28251357	28253357	2000
	Chr3	132000000	133000000	155		Chr3	132000000	133000000	17		Chr1	30021476	30030078	370.102		Chr3	132000000	133000000	2790		Chr3	132000000	133000000	1728		Chr3	132000000	133000000	279		Chr3	132000000	133000000	218		Chr1	30136357	30138357	2000		Chr1	28395357	28397357	2000
	Chr3	133000000	134000000	171		Chr3	133000000	134000000	14		Chr1	30060385	30062298	0.800543		Chr3	133000000	134000000	3033		Chr3	133000000	134000000	6013		Chr3	133000000	134000000	462		Chr3	133000000	134000000	814		Chr1	30163357	30166357	3000		Chr1	28400357	28404357	4000
	Chr3	134000000	135000000	153		Chr3	134000000	135000000	10		Chr1	30066441	30067740	0		Chr3	134000000	135000000	5311		Chr3	134000000	135000000	9938		Chr3	134000000	135000000	542		Chr3	134000000	135000000	1207		Chr1	30197357	30199357	2000		Chr1	28494357	28497357	3000
	Chr3	135000000	136000000	160		Chr3	135000000	136000000	21		Chr1	30199901	30205599	952.771		Chr3	135000000	136000000	3763		Chr3	135000000	136000000	4628		Chr3	135000000	136000000	426		Chr3	135000000	136000000	661		Chr1	30619357	30621357	2000		Chr1	28501357	28508357	7000
	Chr3	136000000	137000000	137		Chr3	136000000	137000000	10		Chr1	30272051	30287541	20.3288		Chr3	136000000	137000000	2648		Chr3	136000000	137000000	3015		Chr3	136000000	137000000	414		Chr3	136000000	137000000	409		Chr1	30630357	30633357	3000		Chr1	28519357	28523357	4000
	Chr3	137000000	138000000	150		Chr3	137000000	138000000	8		Chr1	30292857	30294299	420.476		Chr3	137000000	138000000	5413		Chr3	137000000	138000000	3842		Chr3	137000000	138000000	456		Chr3	137000000	138000000	365		Chr1	30665357	30667357	2000		Chr1	28528357	28531357	3000
	Chr3	138000000	139000000	153		Chr3	138000000	139000000	13		Chr1	30297718	30301427	7.7197		Chr3	138000000	139000000	7211		Chr3	138000000	139000000	9048		Chr3	138000000	139000000	645		Chr3	138000000	139000000	881		Chr1	30670357	30673357	3000		Chr1	28550357	28553357	3000
	Chr3	139000000	140000000	145		Chr3	139000000	140000000	18		Chr1	30395523	30403180	231.198		Chr3	139000000	140000000	4664		Chr3	139000000	140000000	4737		Chr3	139000000	140000000	567		Chr3	139000000	140000000	552		Chr1	30681357	30683357	2000		Chr1	28693357	28695357	2000
	Chr3	140000000	141000000	134		Chr3	140000000	141000000	15		Chr1	30455331	30460109	296.584		Chr3	140000000	141000000	2990		Chr3	140000000	141000000	8887		Chr3	140000000	141000000	336		Chr3	140000000	141000000	992		Chr1	30686357	30688357	2000		Chr1	28703357	28706357	3000
	Chr3	141000000	142000000	144		Chr3	141000000	142000000	23		Chr1	30569303	30572016	368.727		Chr3	141000000	142000000	4816		Chr3	141000000	142000000	3294		Chr3	141000000	142000000	636		Chr3	141000000	142000000	754		Chr1	30697357	30701357	4000		Chr1	28711357	28714357	3000
	Chr3	142000000	143000000	175		Chr3	142000000	143000000	19		Chr1	30614300	30616172	27.3822		Chr3	142000000	143000000	5932		Chr3	142000000	143000000	7145		Chr3	142000000	143000000	698		Chr3	142000000	143000000	1209		Chr1	30731357	30734357	3000		Chr1	28786357	28790357	4000
	Chr3	143000000	144000000	123		Chr3	143000000	144000000	12		Chr1	30761020	30764157	14.9612		Chr3	143000000	144000000	2616		Chr3	143000000	144000000	6914		Chr3	143000000	144000000	371		Chr3	143000000	144000000	1150		Chr1	30752357	30755357	3000		Chr1	28802357	28806357	4000
	Chr3	144000000	145000000	119		Chr3	144000000	145000000	9		Chr1	30808681	30809275	0.226068		Chr3	144000000	145000000	5952		Chr3	144000000	145000000	1685		Chr3	144000000	145000000	819		Chr3	144000000	145000000	335		Chr1	30770357	30773357	3000		Chr1	28810357	28814357	4000
	Chr3	145000000	146000000	138		Chr3	145000000	146000000	21		Chr1	30817748	30836763	303.633		Chr3	145000000	146000000	6587		Chr3	145000000	146000000	6583		Chr3	145000000	146000000	819		Chr3	145000000	146000000	781		Chr1	30793357	30796357	3000		Chr1	28833357	28837357	4000
	Chr3	146000000	147000000	158		Chr3	146000000	147000000	16		Chr1	30966805	30969473	0.226068		Chr3	146000000	147000000	7783		Chr3	146000000	147000000	7468		Chr3	146000000	147000000	874		Chr3	146000000	147000000	855		Chr1	30805357	30807357	2000		Chr1	28845357	28849357	4000
	Chr3	147000000	148000000	158		Chr3	147000000	148000000	15		Chr1	31150398	31156779	0		Chr3	147000000	148000000	4668		Chr3	147000000	148000000	5376		Chr3	147000000	148000000	454		Chr3	147000000	148000000	505		Chr1	30811357	30813357	2000		Chr1	28853357	28857357	4000
	Chr3	148000000	149000000	156		Chr3	148000000	149000000	15		Chr1	31317534	31320973	49.904		Chr3	148000000	149000000	7248		Chr3	148000000	149000000	6429		Chr3	148000000	149000000	915		Chr3	148000000	149000000	773		Chr1	30823357	30825357	2000		Chr1	28920357	28924357	4000
	Chr3	149000000	150000000	149		Chr3	149000000	150000000	10		Chr1	31393414	31397728	25.1215		Chr3	149000000	150000000	8829		Chr3	149000000	150000000	5236		Chr3	149000000	150000000	744		Chr3	149000000	150000000	543		Chr1	30840357	30844357	4000		Chr1	29052357	29054357	2000
	Chr3	150000000	151000000	144		Chr3	150000000	151000000	13		Chr1	31406422	31408142	1353.6		Chr3	150000000	151000000	5922		Chr3	150000000	151000000	7521		Chr3	150000000	151000000	640		Chr3	150000000	151000000	958		Chr1	30847357	30849357	2000		Chr1	29156357	29158357	2000
	Chr3	151000000	152000000	171		Chr3	151000000	152000000	12		Chr1	31583091	31589043	4.66535		Chr3	151000000	152000000	344		Chr3	151000000	152000000	4101		Chr3	151000000	152000000	60		Chr3	151000000	152000000	1607		Chr1	30877357	30880357	3000		Chr1	29171357	29173357	2000
	Chr3	152000000	153000000	149		Chr3	152000000	153000000	36		Chr1	31704711	31713146	23.6877		Chr3	152000000	153000000	6178		Chr3	152000000	153000000	6808		Chr3	152000000	153000000	860		Chr3	152000000	153000000	1091		Chr1	30945357	30947357	2000		Chr1	29199357	29204357	5000
	Chr3	153000000	154000000	128		Chr3	153000000	154000000	26		Chr1	31789464	31801964	578.83		Chr3	153000000	154000000	5226		Chr3	153000000	154000000	5858		Chr3	153000000	154000000	546		Chr3	153000000	154000000	690		Chr1	30954357	30957357	3000		Chr1	29217357	29223357	6000
	Chr3	154000000	155000000	112		Chr3	154000000	155000000	9		Chr1	31827453	31831438	2.33146		Chr3	154000000	155000000	4711		Chr3	154000000	155000000	5166		Chr3	154000000	155000000	466		Chr3	154000000	155000000	540		Chr1	30993357	31003357	10000		Chr1	29254357	29257357	3000
	Chr3	155000000	156000000	56		Chr3	155000000	156000000	6		Chr1	31874140	31877222	0.599952		Chr3	155000000	156000000	946		Chr3	155000000	156000000	1574		Chr3	155000000	156000000	189		Chr3	155000000	156000000	218		Chr1	31010357	31018357	8000		Chr1	29264357	29266357	2000
	Chr3	156000000	157000000	148		Chr3	156000000	157000000	20		Chr1	31893547	31896067	131.562		Chr3	156000000	157000000	7808		Chr3	156000000	157000000	2650		Chr3	156000000	157000000	962		Chr3	156000000	157000000	470		Chr1	31030357	31032357	2000		Chr1	29398357	29400357	2000
	Chr3	157000000	158000000	141		Chr3	157000000	158000000	15		Chr1	31916374	31940795	962.932		Chr3	157000000	158000000	3222		Chr3	157000000	158000000	4601		Chr3	157000000	158000000	475		Chr3	157000000	158000000	531		Chr1	31034357	31037357	3000		Chr1	29437357	29439357	2000
	Chr3	158000000	159000000	135		Chr3	158000000	159000000	9		Chr1	32069263	32074143	291.946		Chr3	158000000	159000000	3222		Chr3	158000000	159000000	4127		Chr3	158000000	159000000	563		Chr3	158000000	159000000	506		Chr1	31042357	31044357	2000		Chr1	29467357	29470357	3000
	Chr3	159000000	160000000	139		Chr3	159000000	160000000	14		Chr1	32079098	32080765	1.07878		Chr3	159000000	160000000	5995		Chr3	159000000	160000000	4135		Chr3	159000000	160000000	785		Chr3	159000000	160000000	574		Chr1	31049357	31052357	3000		Chr1	29498357	29502357	4000
	Chr3	160000000	161000000	162		Chr3	160000000	161000000	10		Chr1	32142733	32144509	0		Chr3	160000000	161000000	1085		Chr3	160000000	161000000	1101		Chr3	160000000	161000000	148		Chr3	160000000	161000000	187		Chr1	31070357	31075357	5000		Chr1	29530357	29533357	3000
	Chr3	161000000	162000000	141		Chr3	161000000	162000000	23		Chr1	32178171	32180498	54.5659		Chr3	161000000	162000000	4322		Chr3	161000000	162000000	6399		Chr3	161000000	162000000	680		Chr3	161000000	162000000	705		Chr1	31102357	31108357	6000		Chr1	29541357	29544357	3000
	Chr3	162000000	163000000	188		Chr3	162000000	163000000	17		Chr1	32185410	32187247	0.80115		Chr3	162000000	163000000	6219		Chr3	162000000	163000000	7136		Chr3	162000000	163000000	760		Chr3	162000000	163000000	738		Chr1	31129357	31134357	5000		Chr1	29552357	29554357	2000
	Chr3	163000000	164000000	154		Chr3	163000000	164000000	30		Chr1	32318005	32322394	106.773		Chr3	163000000	164000000	6722		Chr3	163000000	164000000	4935		Chr3	163000000	164000000	936		Chr3	163000000	164000000	534		Chr1	31147357	31150357	3000		Chr1	29673357	29675357	2000
	Chr3	164000000	165000000	159		Chr3	164000000	165000000	24		Chr1	32478269	32485518	3.73499		Chr3	164000000	165000000	5963		Chr3	164000000	165000000	5848		Chr3	164000000	165000000	942		Chr3	164000000	165000000	933		Chr1	31157357	31161357	4000		Chr1	29841357	29844357	3000
	Chr3	165000000	166000000	151		Chr3	165000000	166000000	16		Chr1	32529345	32533876	34.8387		Chr3	165000000	166000000	6437		Chr3	165000000	166000000	6208		Chr3	165000000	166000000	828		Chr3	165000000	166000000	830		Chr1	31163357	31166357	3000		Chr1	29893357	29898357	5000
	Chr3	166000000	167000000	185		Chr3	166000000	167000000	13		Chr1	32577156	32597261	126.926		Chr3	166000000	167000000	5226		Chr3	166000000	167000000	5078		Chr3	166000000	167000000	763		Chr3	166000000	167000000	881		Chr1	31172357	31174357	2000		Chr1	29981357	29983357	2000
	Chr3	167000000	168000000	175		Chr3	167000000	168000000	21		Chr1	32719970	32724884	1930.54		Chr3	167000000	168000000	4721		Chr3	167000000	168000000	3905		Chr3	167000000	168000000	896		Chr3	167000000	168000000	857		Chr1	31223357	31228357	5000		Chr1	30000357	30003357	3000
	Chr3	168000000	169000000	154		Chr3	168000000	169000000	14		Chr1	32726042	32728879	2902.24		Chr3	168000000	169000000	3142		Chr3	168000000	169000000	5426		Chr3	168000000	169000000	611		Chr3	168000000	169000000	762		Chr1	31231357	31233357	2000		Chr1	30008357	30012357	4000
	Chr3	169000000	170000000	151		Chr3	169000000	170000000	15		Chr1	32744566	32748922	0.400575		Chr3	169000000	170000000	4562		Chr3	169000000	170000000	4470		Chr3	169000000	170000000	866		Chr3	169000000	170000000	985		Chr1	31236357	31238357	2000		Chr1	30063357	30066357	3000
	Chr3	170000000	171000000	145		Chr3	170000000	171000000	22		Chr1	32821570	32827266	27.0989		Chr3	170000000	171000000	6253		Chr3	170000000	171000000	7032		Chr3	170000000	171000000	783		Chr3	170000000	171000000	747		Chr1	31280357	31282357	2000		Chr1	30136357	30138357	2000
	Chr3	171000000	172000000	132		Chr3	171000000	172000000	7		Chr1	32887680	32889222	0		Chr3	171000000	172000000	3277		Chr3	171000000	172000000	3617		Chr3	171000000	172000000	377		Chr3	171000000	172000000	309		Chr1	31299357	31306357	7000		Chr1	30163357	30166357	3000
	Chr3	172000000	173000000	171		Chr3	172000000	173000000	14		Chr1	32889713	32894929	323.756		Chr3	172000000	173000000	6877		Chr3	172000000	173000000	6135		Chr3	172000000	173000000	780		Chr3	172000000	173000000	717		Chr1	31309357	31314357	5000		Chr1	30197357	30199357	2000
	Chr3	173000000	174000000	158		Chr3	173000000	174000000	14		Chr1	32900759	32904285	26.8171		Chr3	173000000	174000000	3479		Chr3	173000000	174000000	5315		Chr3	173000000	174000000	678		Chr3	173000000	174000000	888		Chr1	31321357	31323357	2000		Chr1	30270357	30272357	2000
	Chr3	174000000	175000000	191		Chr3	174000000	175000000	16		Chr1	32914387	32917119	372.682		Chr3	174000000	175000000	6888		Chr3	174000000	175000000	7998		Chr3	174000000	175000000	1101		Chr3	174000000	175000000	1284		Chr1	31344357	31349357	5000		Chr1	30288357	30292357	4000
	Chr3	175000000	176000000	158		Chr3	175000000	176000000	23		Chr1	32945222	32948145	1393.63		Chr3	175000000	176000000	5647		Chr3	175000000	176000000	6252		Chr3	175000000	176000000	992		Chr3	175000000	176000000	1056		Chr1	31372357	31374357	2000		Chr1	30362357	30364357	2000
	Chr3	176000000	177000000	197		Chr3	176000000	177000000	18		Chr1	32997646	33001701	55.9872		Chr3	176000000	177000000	6794		Chr3	176000000	177000000	6996		Chr3	176000000	177000000	952		Chr3	176000000	177000000	827		Chr1	31403357	31411357	8000		Chr1	30391357	30394357	3000
	Chr3	177000000	178000000	153		Chr3	177000000	178000000	19		Chr1	33053621	33059308	587.359		Chr3	177000000	178000000	5017		Chr3	177000000	178000000	6521		Chr3	177000000	178000000	818		Chr3	177000000	178000000	949		Chr1	31428357	31430357	2000		Chr1	30571357	30575357	4000
	Chr3	178000000	179000000	156		Chr3	178000000	179000000	22		Chr1	33062971	33066340	941.321		Chr3	178000000	179000000	5995		Chr3	178000000	179000000	5554		Chr3	178000000	179000000	996		Chr3	178000000	179000000	996		Chr1	31432357	31435357	3000		Chr1	30630357	30632357	2000
	Chr3	179000000	180000000	128		Chr3	179000000	180000000	19		Chr1	33141099	33141752	20.5712		Chr3	179000000	180000000	3108		Chr3	179000000	180000000	4378		Chr3	179000000	180000000	554		Chr3	179000000	180000000	620		Chr1	31469357	31476357	7000		Chr1	30665357	30667357	2000
	Chr3	180000000	181000000	144		Chr3	180000000	181000000	29		Chr1	33146174	33154945	257.14		Chr3	180000000	181000000	3832		Chr3	180000000	181000000	3721		Chr3	180000000	181000000	790		Chr3	180000000	181000000	629		Chr1	31493357	31503357	10000		Chr1	30669357	30673357	4000
	Chr3	181000000	182000000	148		Chr3	181000000	182000000	22		Chr1	33214709	33220792	903.943		Chr3	181000000	182000000	2162		Chr3	181000000	182000000	5442		Chr3	181000000	182000000	389		Chr3	181000000	182000000	851		Chr1	31571357	31575357	4000		Chr1	30686357	30688357	2000
	Chr3	182000000	183000000	136		Chr3	182000000	183000000	19		Chr1	33238599	33239942	22.0759		Chr3	182000000	183000000	4540		Chr3	182000000	183000000	6137		Chr3	182000000	183000000	581		Chr3	182000000	183000000	740		Chr1	31579357	31583357	4000		Chr1	30731357	30734357	3000
	Chr3	183000000	184000000	135		Chr3	183000000	184000000	24		Chr1	33348113	33352059	1568.48		Chr3	183000000	184000000	6687		Chr3	183000000	184000000	6372		Chr3	183000000	184000000	1096		Chr3	183000000	184000000	1061		Chr1	31663357	31667357	4000		Chr1	30742357	30745357	3000
	Chr3	184000000	185000000	151		Chr3	184000000	185000000	32		Chr1	33352071	33357817	1119.29		Chr3	184000000	185000000	6143		Chr3	184000000	185000000	5289		Chr3	184000000	185000000	1272		Chr3	184000000	185000000	1309		Chr1	31702357	31704357	2000		Chr1	30752357	30754357	2000
	Chr3	185000000	186000000	157		Chr3	185000000	186000000	22		Chr1	33419012	33431513	256.047		Chr3	185000000	186000000	7604		Chr3	185000000	186000000	2386		Chr3	185000000	186000000	1085		Chr3	185000000	186000000	496		Chr1	31713357	31716357	3000		Chr1	30945357	30947357	2000
	Chr3	186000000	187000000	155		Chr3	186000000	187000000	18		Chr1	33537987	33545381	861.652		Chr3	186000000	187000000	5997		Chr3	186000000	187000000	4890		Chr3	186000000	187000000	832		Chr3	186000000	187000000	783		Chr1	31725357	31734357	9000		Chr1	30954357	30958357	4000
	Chr3	187000000	188000000	145		Chr3	187000000	188000000	29		Chr1	33552662	33556665	381.182		Chr3	187000000	188000000	5908		Chr3	187000000	188000000	4298		Chr3	187000000	188000000	1027		Chr3	187000000	188000000	880		Chr1	31788357	31791357	3000		Chr1	30993357	31003357	10000
	Chr3	188000000	189000000	153		Chr3	188000000	189000000	28		Chr1	33593547	33597864	23.608		Chr3	188000000	189000000	6235		Chr3	188000000	189000000	3042		Chr3	188000000	189000000	968		Chr3	188000000	189000000	524		Chr1	31811357	31826357	15000		Chr1	31011357	31018357	7000
	Chr3	189000000	190000000	131		Chr3	189000000	190000000	20		Chr1	33675694	33677691	29.7036		Chr3	189000000	190000000	5153		Chr3	189000000	190000000	1732		Chr3	189000000	190000000	1146		Chr3	189000000	190000000	587		Chr1	31878357	31885357	7000		Chr1	31030357	31032357	2000
	Chr3	190000000	191000000	183		Chr3	190000000	191000000	21		Chr1	33772849	33773619	2.70656		Chr3	190000000	191000000	4606		Chr3	190000000	191000000	3162		Chr3	190000000	191000000	881		Chr3	190000000	191000000	773		Chr1	31906357	31909357	3000		Chr1	31034357	31037357	3000
	Chr3	191000000	192000000	158		Chr3	191000000	192000000	24		Chr1	33841148	33843532	320.167		Chr3	191000000	192000000	2514		Chr3	191000000	192000000	385		Chr3	191000000	192000000	522		Chr3	191000000	192000000	115		Chr1	31920357	31923357	3000		Chr1	31042357	31044357	2000
	Chr3	192000000	193000000	160		Chr3	192000000	193000000	32		Chr1	33873094	33875786	356.769		Chr3	192000000	193000000	2572		Chr3	192000000	193000000	4231		Chr3	192000000	193000000	568		Chr3	192000000	193000000	901		Chr1	32079357	32082357	3000		Chr1	31049357	31052357	3000
	Chr3	193000000	194000000	122		Chr3	193000000	194000000	20		Chr1	33888795	33898567	1.68055		Chr3	193000000	194000000	4988		Chr3	193000000	194000000	4950		Chr3	193000000	194000000	1007		Chr3	193000000	194000000	1027		Chr1	32089357	32091357	2000		Chr1	31070357	31075357	5000
	Chr3	194000000	195000000	143		Chr3	194000000	195000000	8		Chr1	33893081	33893997	0		Chr3	194000000	195000000	1899		Chr3	194000000	195000000	2173		Chr3	194000000	195000000	297		Chr3	194000000	195000000	380		Chr1	32123357	32128357	5000		Chr1	31102357	31108357	6000
	Chr3	195000000	196000000	162		Chr3	195000000	196000000	25		Chr1	34013992	34019560	958.653		Chr3	195000000	196000000	6045		Chr3	195000000	196000000	5698		Chr3	195000000	196000000	912		Chr3	195000000	196000000	880		Chr1	32133357	32135357	2000		Chr1	31129357	31134357	5000
	Chr3	196000000	197000000	138		Chr3	196000000	197000000	28		Chr1	34095678	34107549	685.737		Chr3	196000000	197000000	6389		Chr3	196000000	197000000	5818		Chr3	196000000	197000000	1001		Chr3	196000000	197000000	1102		Chr1	32197357	32200357	3000		Chr1	31147357	31150357	3000
	Chr3	197000000	198000000	187		Chr3	197000000	198000000	39		Chr1	34121989	34125402	216.655		Chr3	197000000	198000000	5952		Chr3	197000000	198000000	4488		Chr3	197000000	198000000	1362		Chr3	197000000	198000000	1014		Chr1	32209357	32211357	2000		Chr1	31163357	31166357	3000
	Chr3	198000000	199000000	163		Chr3	198000000	199000000	28		Chr1	34284567	34287086	7.94456		Chr3	198000000	199000000	6446		Chr3	198000000	199000000	6074		Chr3	198000000	199000000	1063		Chr3	198000000	199000000	1042		Chr1	32217357	32220357	3000		Chr1	31172357	31174357	2000
	Chr3	199000000	200000000	149		Chr3	199000000	200000000	25		Chr1	34290504	34296106	7.36887		Chr3	199000000	200000000	7590		Chr3	199000000	200000000	7271		Chr3	199000000	200000000	1239		Chr3	199000000	200000000	1037		Chr1	32244357	32251357	7000		Chr1	31223357	31228357	5000
	Chr3	200000000	201000000	123		Chr3	200000000	201000000	19		Chr1	34330962	34334095	28.6976		Chr3	200000000	201000000	9082		Chr3	200000000	201000000	4629		Chr3	200000000	201000000	1299		Chr3	200000000	201000000	749		Chr1	32259357	32263357	4000		Chr1	31231357	31233357	2000
	Chr3	201000000	202000000	156		Chr3	201000000	202000000	15		Chr1	34416042	34420319	258.618		Chr3	201000000	202000000	3995		Chr3	201000000	202000000	1270		Chr3	201000000	202000000	519		Chr3	201000000	202000000	189		Chr1	32276357	32280357	4000		Chr1	31236357	31241357	5000
	Chr3	202000000	203000000	159		Chr3	202000000	203000000	13		Chr1	34448916	34449380	185.756		Chr3	202000000	203000000	5990		Chr3	202000000	203000000	1273		Chr3	202000000	203000000	706		Chr3	202000000	203000000	187		Chr1	32294357	32297357	3000		Chr1	31280357	31282357	2000
	Chr3	203000000	204000000	117		Chr3	203000000	204000000	8		Chr1	34464239	34465882	30.0285		Chr3	203000000	204000000	2659		Chr3	203000000	204000000	2079		Chr3	203000000	204000000	458		Chr3	203000000	204000000	347		Chr1	32302357	32304357	2000		Chr1	31299357	31306357	7000
	Chr3	204000000	205000000	105		Chr3	204000000	205000000	1		Chr1	34475574	34476653	95.8821		Chr3	204000000	205000000	1838		Chr3	204000000	205000000	411		Chr3	204000000	205000000	205		Chr3	204000000	205000000	84		Chr1	32342357	32344357	2000		Chr1	31309357	31314357	5000
	Chr3	205000000	206000000	167		Chr3	205000000	206000000	23		Chr1	34486784	34490683	109.723		Chr3	205000000	206000000	5811		Chr3	205000000	206000000	4489		Chr3	205000000	206000000	877		Chr3	205000000	206000000	718		Chr1	32404357	32406357	2000		Chr1	31321357	31323357	2000
	Chr3	206000000	207000000	155		Chr3	206000000	207000000	31		Chr1	34536718	34539327	292.973		Chr3	206000000	207000000	4471		Chr3	206000000	207000000	5351		Chr3	206000000	207000000	848		Chr3	206000000	207000000	1009		Chr1	32429357	32432357	3000		Chr1	31344357	31349357	5000
	Chr3	207000000	208000000	127		Chr3	207000000	208000000	18		Chr1	34708770	34716738	1524.28		Chr3	207000000	208000000	6364		Chr3	207000000	208000000	7857		Chr3	207000000	208000000	812		Chr3	207000000	208000000	1060		Chr1	32475357	32478357	3000		Chr1	31351357	31353357	2000
	Chr3	208000000	209000000	127		Chr3	208000000	209000000	23		Chr1	34778196	34780494	59.5546		Chr3	208000000	209000000	5231		Chr3	208000000	209000000	7341		Chr3	208000000	209000000	905		Chr3	208000000	209000000	1221		Chr1	32534357	32536357	2000		Chr1	31372357	31374357	2000
	Chr3	209000000	210000000	152		Chr3	209000000	210000000	23		Chr1	34809691	34814571	194.524		Chr3	209000000	210000000	4687		Chr3	209000000	210000000	3777		Chr3	209000000	210000000	582		Chr3	209000000	210000000	618		Chr1	32621357	32624357	3000		Chr1	31392357	31395357	3000
	Chr3	210000000	211000000	146		Chr3	210000000	211000000	23		Chr1	34860994	34864918	0.853319		Chr3	210000000	211000000	5494		Chr3	210000000	211000000	5625		Chr3	210000000	211000000	787		Chr3	210000000	211000000	916		Chr1	32717357	32719357	2000		Chr1	31403357	31411357	8000
	Chr3	211000000	212000000	188		Chr3	211000000	212000000	26		Chr1	34870448	34883124	1.22781		Chr3	211000000	212000000	3479		Chr3	211000000	212000000	1014		Chr3	211000000	212000000	734		Chr3	211000000	212000000	194		Chr1	32892357	32896357	4000		Chr1	31428357	31430357	2000
	Chr3	212000000	213000000	169		Chr3	212000000	213000000	28		Chr1	34925528	34929376	0		Chr3	212000000	213000000	4305		Chr3	212000000	213000000	5609		Chr3	212000000	213000000	840		Chr3	212000000	213000000	1056		Chr1	32900357	32902357	2000		Chr1	31432357	31435357	3000
	Chr3	213000000	214000000	156		Chr3	213000000	214000000	25		Chr1	34931038	34932930	193.251		Chr3	213000000	214000000	5167		Chr3	213000000	214000000	9474		Chr3	213000000	214000000	1028		Chr3	213000000	214000000	1357		Chr1	32948357	32952357	4000		Chr1	31469357	31476357	7000
	Chr3	214000000	215000000	172		Chr3	214000000	215000000	22		Chr1	35024763	35027449	5.9702		Chr3	214000000	215000000	6277		Chr3	214000000	215000000	7716		Chr3	214000000	215000000	1466		Chr3	214000000	215000000	1419		Chr1	32994357	33000357	6000		Chr1	31493357	31503357	10000
	Chr3	215000000	216000000	153		Chr3	215000000	216000000	36		Chr1	35029356	35036850	636.606		Chr3	215000000	216000000	7382		Chr3	215000000	216000000	8692		Chr3	215000000	216000000	1561		Chr3	215000000	216000000	1847		Chr1	33012357	33015357	3000		Chr1	31579357	31583357	4000
	Chr3	216000000	217000000	165		Chr3	216000000	217000000	24		Chr1	35043760	35047311	0		Chr3	216000000	217000000	6762		Chr3	216000000	217000000	6238		Chr3	216000000	217000000	1164		Chr3	216000000	217000000	1077		Chr1	33059357	33061357	2000		Chr1	31664357	31667357	3000
	Chr3	217000000	218000000	120		Chr3	217000000	218000000	34		Chr1	35161328	35163238	36.6664		Chr3	217000000	218000000	10683		Chr3	217000000	218000000	8108		Chr3	217000000	218000000	1636		Chr3	217000000	218000000	1610		Chr1	33078357	33081357	3000		Chr1	31709357	31716357	7000
	Chr3	218000000	219000000	164		Chr3	218000000	219000000	26		Chr1	35221444	35223489	10.4934		Chr3	218000000	219000000	4093		Chr3	218000000	219000000	7933		Chr3	218000000	219000000	727		Chr3	218000000	219000000	1161		Chr1	33138357	33140357	2000		Chr1	31725357	31734357	9000
	Chr3	219000000	220000000	167		Chr3	219000000	220000000	18		Chr1	35223824	35228023	142.304		Chr3	219000000	220000000	8721		Chr3	219000000	220000000	6998		Chr3	219000000	220000000	1202		Chr3	219000000	220000000	1075		Chr1	33233357	33238357	5000		Chr1	31788357	31791357	3000
	Chr3	220000000	221000000	165		Chr3	220000000	221000000	33		Chr1	35279806	35283774	706.734		Chr3	220000000	221000000	8236		Chr3	220000000	221000000	5736		Chr3	220000000	221000000	1376		Chr3	220000000	221000000	985		Chr1	33243357	33247357	4000		Chr1	31811357	31826357	15000
	Chr3	221000000	222000000	173		Chr3	221000000	222000000	38		Chr1	35388455	35392327	1064.69		Chr3	221000000	222000000	6278		Chr3	221000000	222000000	6307		Chr3	221000000	222000000	1110		Chr3	221000000	222000000	1283		Chr1	33622357	33624357	2000		Chr1	31831357	31835357	4000
	Chr3	222000000	223000000	153		Chr3	222000000	223000000	31		Chr1	35395744	35397183	207.343		Chr3	222000000	223000000	4417		Chr3	222000000	223000000	5949		Chr3	222000000	223000000	767		Chr3	222000000	223000000	897		Chr1	33781357	33785357	4000		Chr1	31878357	31885357	7000
	Chr3	223000000	224000000	158		Chr3	223000000	224000000	35		Chr1	35400952	35404567	266.469		Chr3	223000000	224000000	5621		Chr3	223000000	224000000	6141		Chr3	223000000	224000000	1239		Chr3	223000000	224000000	1262		Chr1	33796357	33800357	4000		Chr1	31920357	31923357	3000
	Chr3	224000000	225000000	162		Chr3	224000000	225000000	21		Chr1	35409118	35412760	92.2547		Chr3	224000000	225000000	3907		Chr3	224000000	225000000	7581		Chr3	224000000	225000000	742		Chr3	224000000	225000000	1307		Chr1	33838357	33840357	2000		Chr1	31948357	31950357	2000
	Chr3	225000000	226000000	170		Chr3	225000000	226000000	31		Chr1	35516121	35532883	36.7801		Chr3	225000000	226000000	7188		Chr3	225000000	226000000	6058		Chr3	225000000	226000000	1209		Chr3	225000000	226000000	1058		Chr1	34109357	34112357	3000		Chr1	32079357	32082357	3000
	Chr3	226000000	227000000	147		Chr3	226000000	227000000	29		Chr1	35537430	35538221	0		Chr3	226000000	227000000	7521		Chr3	226000000	227000000	6244		Chr3	226000000	227000000	1836		Chr3	226000000	227000000	1478		Chr1	34138357	34140357	2000		Chr1	32123357	32128357	5000
	Chr3	227000000	228000000	167		Chr3	227000000	228000000	19		Chr1	35543955	35544734	0.200591		Chr3	227000000	228000000	7172		Chr3	227000000	228000000	6628		Chr3	227000000	228000000	856		Chr3	227000000	228000000	849		Chr1	34167357	34171357	4000		Chr1	32133357	32135357	2000
	Chr3	228000000	229000000	152		Chr3	228000000	229000000	22		Chr1	35545284	35548788	0		Chr3	228000000	229000000	6085		Chr3	228000000	229000000	6035		Chr3	228000000	229000000	940		Chr3	228000000	229000000	959		Chr1	34187357	34191357	4000		Chr1	32146357	32150357	4000
	Chr3	229000000	230000000	130		Chr3	229000000	230000000	42		Chr1	35621118	35623686	0		Chr3	229000000	230000000	5234		Chr3	229000000	230000000	7593		Chr3	229000000	230000000	951		Chr3	229000000	230000000	1229		Chr1	34201357	34203357	2000		Chr1	32181357	32185357	4000
	Chr3	230000000	231000000	142		Chr3	230000000	231000000	33		Chr1	35654601	35661326	1903.5		Chr3	230000000	231000000	6313		Chr3	230000000	231000000	7510		Chr3	230000000	231000000	1240		Chr3	230000000	231000000	1356		Chr1	34219357	34225357	6000		Chr1	32197357	32201357	4000
	Chr3	231000000	231712363	97		Chr3	231000000	231712363	12		Chr1	35661400	35665267	2.4538		Chr3	231000000	231712363	822		Chr3	231000000	231712363	959		Chr3	231000000	231712363	144		Chr3	231000000	231712363	128		Chr1	34268357	34274357	6000		Chr1	32210357	32212357	2000
	Chr4	0	1000000	249		Chr4	0	1000000	13		Chr1	35665632	35674845	1195.09		Chr4	0	1000000	4872		Chr4	0	1000000	4555		Chr4	0	1000000	587		Chr4	0	1000000	563		Chr1	34277357	34285357	8000		Chr1	32217357	32220357	3000
	Chr4	1000000	2000000	272		Chr4	1000000	2000000	71		Chr1	35734029	35736074	176.948		Chr4	1000000	2000000	6135		Chr4	1000000	2000000	5711		Chr4	1000000	2000000	1926		Chr4	1000000	2000000	1937		Chr1	34332357	34334357	2000		Chr1	32244357	32251357	7000
	Chr4	2000000	3000000	218		Chr4	2000000	3000000	42		Chr1	35852768	35857513	98.7642		Chr4	2000000	3000000	6048		Chr4	2000000	3000000	7785		Chr4	2000000	3000000	1338		Chr4	2000000	3000000	1681		Chr1	34361357	34363357	2000		Chr1	32259357	32263357	4000
	Chr4	3000000	4000000	249		Chr4	3000000	4000000	39		Chr1	35971711	35977419	444.147		Chr4	3000000	4000000	3795		Chr4	3000000	4000000	3643		Chr4	3000000	4000000	747		Chr4	3000000	4000000	942		Chr1	34366357	34370357	4000		Chr1	32276357	32278357	2000
	Chr4	4000000	5000000	261		Chr4	4000000	5000000	36		Chr1	36012687	36015826	2990.04		Chr4	4000000	5000000	6154		Chr4	4000000	5000000	6364		Chr4	4000000	5000000	1487		Chr4	4000000	5000000	1412		Chr1	34383357	34385357	2000		Chr1	32294357	32297357	3000
	Chr4	5000000	6000000	219		Chr4	5000000	6000000	28		Chr1	36024613	36032841	413.22		Chr4	5000000	6000000	7589		Chr4	5000000	6000000	7238		Chr4	5000000	6000000	1408		Chr4	5000000	6000000	1169		Chr1	34399357	34402357	3000		Chr1	32302357	32304357	2000
	Chr4	6000000	7000000	237		Chr4	6000000	7000000	25		Chr1	36165784	36170334	82.4909		Chr4	6000000	7000000	5925		Chr4	6000000	7000000	6909		Chr4	6000000	7000000	1019		Chr4	6000000	7000000	1050		Chr1	34408357	34414357	6000		Chr1	32342357	32344357	2000
	Chr4	7000000	8000000	193		Chr4	7000000	8000000	20		Chr1	36212222	36214553	39.6567		Chr4	7000000	8000000	6704		Chr4	7000000	8000000	5729		Chr4	7000000	8000000	883		Chr4	7000000	8000000	796		Chr1	34420357	34422357	2000		Chr1	32404357	32406357	2000
	Chr4	8000000	9000000	171		Chr4	8000000	9000000	6		Chr1	36238086	36249082	2728.81		Chr4	8000000	9000000	2302		Chr4	8000000	9000000	1824		Chr4	8000000	9000000	323		Chr4	8000000	9000000	294		Chr1	34467357	34475357	8000		Chr1	32429357	32431357	2000
	Chr4	9000000	10000000	154		Chr4	9000000	10000000	3		Chr1	36466754	36477282	1519.72		Chr4	9000000	10000000	2770		Chr4	9000000	10000000	2823		Chr4	9000000	10000000	466		Chr4	9000000	10000000	448		Chr1	34674357	34677357	3000		Chr1	32497357	32499357	2000
	Chr4	10000000	11000000	233		Chr4	10000000	11000000	19		Chr1	36500338	36500762	0.199984		Chr4	10000000	11000000	3634		Chr4	10000000	11000000	3384		Chr4	10000000	11000000	721		Chr4	10000000	11000000	740		Chr1	34680357	34687357	7000		Chr1	32534357	32536357	2000
	Chr4	11000000	12000000	224		Chr4	11000000	12000000	27		Chr1	36501344	36503346	0.226068		Chr4	11000000	12000000	6443		Chr4	11000000	12000000	5465		Chr4	11000000	12000000	1321		Chr4	11000000	12000000	1184		Chr1	34692357	34698357	6000		Chr1	32621357	32624357	3000
	Chr4	12000000	13000000	199		Chr4	12000000	13000000	20		Chr1	36507301	36511567	380.293		Chr4	12000000	13000000	8032		Chr4	12000000	13000000	7559		Chr4	12000000	13000000	1214		Chr4	12000000	13000000	1155		Chr1	34809357	34811357	2000		Chr1	32717357	32719357	2000
	Chr4	13000000	14000000	170		Chr4	13000000	14000000	21		Chr1	36574986	36582926	36.077		Chr4	13000000	14000000	4945		Chr4	13000000	14000000	4850		Chr4	13000000	14000000	747		Chr4	13000000	14000000	692		Chr1	34863357	34872357	9000		Chr1	32756357	32759357	3000
	Chr4	14000000	15000000	181		Chr4	14000000	15000000	22		Chr1	36667775	36673907	79.3166		Chr4	14000000	15000000	4955		Chr4	14000000	15000000	7013		Chr4	14000000	15000000	666		Chr4	14000000	15000000	1192		Chr1	34907087	34914357	7270		Chr1	32769357	32771357	2000
	Chr4	15000000	16000000	207		Chr4	15000000	16000000	13		Chr1	36674237	36679383	60.3822		Chr4	15000000	16000000	5797		Chr4	15000000	16000000	5087		Chr4	15000000	16000000	771		Chr4	15000000	16000000	1437		Chr1	34944357	34946357	2000		Chr1	32779357	32785357	6000
	Chr4	16000000	17000000	190		Chr4	16000000	17000000	20		Chr1	36680131	36684871	115.382		Chr4	16000000	17000000	6091		Chr4	16000000	17000000	8760		Chr4	16000000	17000000	822		Chr4	16000000	17000000	1019		Chr1	34953357	34957357	4000		Chr1	32814357	32816357	2000
	Chr4	17000000	18000000	217		Chr4	17000000	18000000	25		Chr1	36717950	36731189	0		Chr4	17000000	18000000	8507		Chr4	17000000	18000000	7541		Chr4	17000000	18000000	1204		Chr4	17000000	18000000	1020		Chr1	34962357	34969357	7000		Chr1	32891357	32896357	5000
	Chr4	18000000	19000000	202		Chr4	18000000	19000000	22		Chr1	36730650	36731515	0		Chr4	18000000	19000000	9142		Chr4	18000000	19000000	5253		Chr4	18000000	19000000	1402		Chr4	18000000	19000000	768		Chr1	35037357	35043357	6000		Chr1	32899357	32902357	3000
	Chr4	19000000	20000000	224		Chr4	19000000	20000000	20		Chr1	36741233	36743678	0		Chr4	19000000	20000000	8777		Chr4	19000000	20000000	8285		Chr4	19000000	20000000	1496		Chr4	19000000	20000000	1381		Chr1	35091357	35093357	2000		Chr1	32904357	32906357	2000
	Chr4	20000000	21000000	189		Chr4	20000000	21000000	15		Chr1	36783480	36784924	0.827235		Chr4	20000000	21000000	5516		Chr4	20000000	21000000	7869		Chr4	20000000	21000000	733		Chr4	20000000	21000000	900		Chr1	35107357	35109357	2000		Chr1	32912357	32914357	2000
	Chr4	21000000	22000000	201		Chr4	21000000	22000000	17		Chr1	36805809	36807084	0.65212		Chr4	21000000	22000000	7243		Chr4	21000000	22000000	5863		Chr4	21000000	22000000	842		Chr4	21000000	22000000	811		Chr1	35132357	35136357	4000		Chr1	32917357	32919357	2000
	Chr4	22000000	23000000	173		Chr4	22000000	23000000	7		Chr1	36849287	36867647	1800.1		Chr4	22000000	23000000	6592		Chr4	22000000	23000000	5570		Chr4	22000000	23000000	719		Chr4	22000000	23000000	592		Chr1	35158357	35160357	2000		Chr1	32942357	32945357	3000
	Chr4	23000000	24000000	178		Chr4	23000000	24000000	11		Chr1	36868333	36932928	12.9632		Chr4	23000000	24000000	3945		Chr4	23000000	24000000	6575		Chr4	23000000	24000000	815		Chr4	23000000	24000000	1145		Chr1	35165357	35169357	4000		Chr1	32948357	32952357	4000
	Chr4	24000000	25000000	177		Chr4	24000000	25000000	18		Chr1	36948971	36954037	41.5069		Chr4	24000000	25000000	3949		Chr4	24000000	25000000	4973		Chr4	24000000	25000000	701		Chr4	24000000	25000000	793		Chr1	35219357	35221357	2000		Chr1	32994357	33002357	8000
	Chr4	25000000	26000000	169		Chr4	25000000	26000000	17		Chr1	37019970	37021850	5.36216		Chr4	25000000	26000000	7651		Chr4	25000000	26000000	8566		Chr4	25000000	26000000	1010		Chr4	25000000	26000000	1120		Chr1	35290357	35292357	2000		Chr1	33012357	33015357	3000
	Chr4	26000000	27000000	203		Chr4	26000000	27000000	14		Chr1	37125208	37136101	2146.46		Chr4	26000000	27000000	8282		Chr4	26000000	27000000	3793		Chr4	26000000	27000000	956		Chr4	26000000	27000000	583		Chr1	35316357	35318357	2000		Chr1	33059357	33061357	2000
	Chr4	27000000	28000000	201		Chr4	27000000	28000000	18		Chr1	37256417	37270598	3107.78		Chr4	27000000	28000000	3088		Chr4	27000000	28000000	5714		Chr4	27000000	28000000	519		Chr4	27000000	28000000	899		Chr1	35562357	35567357	5000		Chr1	33078357	33081357	3000
	Chr4	28000000	29000000	210		Chr4	28000000	29000000	25		Chr1	37397687	37401495	11.3752		Chr4	28000000	29000000	5040		Chr4	28000000	29000000	5557		Chr4	28000000	29000000	670		Chr4	28000000	29000000	765		Chr1	35587357	35590357	3000		Chr1	33138357	33140357	2000
	Chr4	29000000	30000000	200		Chr4	29000000	30000000	18		Chr1	37542497	37547488	301.509		Chr4	29000000	30000000	2332		Chr4	29000000	30000000	906		Chr4	29000000	30000000	423		Chr4	29000000	30000000	148		Chr1	35718357	35720357	2000		Chr1	33233357	33238357	5000
	Chr4	30000000	31000000	186		Chr4	30000000	31000000	18		Chr1	37589695	37595336	152.578		Chr4	30000000	31000000	6680		Chr4	30000000	31000000	6968		Chr4	30000000	31000000	943		Chr4	30000000	31000000	877		Chr1	35729357	35733357	4000		Chr1	33243357	33249357	6000
	Chr4	31000000	32000000	167		Chr4	31000000	32000000	17		Chr1	37669444	37672586	1931.73		Chr4	31000000	32000000	2321		Chr4	31000000	32000000	6123		Chr4	31000000	32000000	263		Chr4	31000000	32000000	611		Chr1	35740357	35747357	7000		Chr1	33434357	33438357	4000
	Chr4	32000000	33000000	173		Chr4	32000000	33000000	14		Chr1	37746968	37748119	206.091		Chr4	32000000	33000000	2582		Chr4	32000000	33000000	3131		Chr4	32000000	33000000	323		Chr4	32000000	33000000	2172		Chr1	35814357	35817357	3000		Chr1	33468357	33470357	2000
	Chr4	33000000	34000000	183		Chr4	33000000	34000000	16		Chr1	37937710	37939404	0		Chr4	33000000	34000000	5586		Chr4	33000000	34000000	5868		Chr4	33000000	34000000	828		Chr4	33000000	34000000	1772		Chr1	35849357	35852357	3000		Chr1	33484357	33486357	2000
	Chr4	34000000	35000000	171		Chr4	34000000	35000000	18		Chr1	37944715	37947372	0		Chr4	34000000	35000000	7716		Chr4	34000000	35000000	9728		Chr4	34000000	35000000	805		Chr4	34000000	35000000	1022		Chr1	35922357	35926357	4000		Chr1	33523357	33525357	2000
	Chr4	35000000	36000000	163		Chr4	35000000	36000000	21		Chr1	37948377	37958468	507.942		Chr4	35000000	36000000	5367		Chr4	35000000	36000000	4699		Chr4	35000000	36000000	809		Chr4	35000000	36000000	561		Chr1	35947357	35950357	3000		Chr1	33536357	33538357	2000
	Chr4	36000000	37000000	181		Chr4	36000000	37000000	17		Chr1	37963936	37967291	1357.37		Chr4	36000000	37000000	5982		Chr4	36000000	37000000	4896		Chr4	36000000	37000000	753		Chr4	36000000	37000000	692		Chr1	35959357	35963357	4000		Chr1	33541357	33546357	5000
	Chr4	37000000	38000000	142		Chr4	37000000	38000000	12		Chr1	38024424	38026720	53.7344		Chr4	37000000	38000000	5850		Chr4	37000000	38000000	5550		Chr4	37000000	38000000	568		Chr4	37000000	38000000	546		Chr1	35970357	35973357	3000		Chr1	33557357	33559357	2000
	Chr4	38000000	39000000	131		Chr4	38000000	39000000	11		Chr1	38069359	38072830	109.2		Chr4	38000000	39000000	86		Chr4	38000000	39000000	0		Chr4	38000000	39000000	3		Chr4	38000000	39000000	0		Chr1	35983357	35986357	3000		Chr1	33587357	33593357	6000
	Chr4	39000000	40000000	180		Chr4	39000000	40000000	14		Chr1	38128474	38137498	272.069		Chr4	39000000	40000000	1530		Chr4	39000000	40000000	158		Chr4	39000000	40000000	60		Chr4	39000000	40000000	16		Chr1	35999357	36001357	2000		Chr1	33616357	33620357	4000
	Chr4	40000000	41000000	165		Chr4	40000000	41000000	19		Chr1	38138908	38141430	377.961		Chr4	40000000	41000000	3310		Chr4	40000000	41000000	3081		Chr4	40000000	41000000	291		Chr4	40000000	41000000	308		Chr1	36022357	36024357	2000		Chr1	33665357	33667357	2000
	Chr4	41000000	42000000	184		Chr4	41000000	42000000	16		Chr1	38197867	38205168	173.917		Chr4	41000000	42000000	1829		Chr4	41000000	42000000	1595		Chr4	41000000	42000000	247		Chr4	41000000	42000000	147		Chr1	36036357	36038357	2000		Chr1	33671357	33673357	2000
	Chr4	42000000	43000000	163		Chr4	42000000	43000000	13		Chr1	38286872	38290549	244.876		Chr4	42000000	43000000	2275		Chr4	42000000	43000000	1947		Chr4	42000000	43000000	149		Chr4	42000000	43000000	180		Chr1	36041357	36043357	2000		Chr1	33707357	33714357	7000
	Chr4	43000000	44000000	180		Chr4	43000000	44000000	20		Chr1	38290449	38297064	4324.08		Chr4	43000000	44000000	1069		Chr4	43000000	44000000	1649		Chr4	43000000	44000000	131		Chr4	43000000	44000000	194		Chr1	36046357	36048357	2000		Chr1	33739357	33741357	2000
	Chr4	44000000	45000000	159		Chr4	44000000	45000000	19		Chr1	38371938	38376810	174.315		Chr4	44000000	45000000	2440		Chr4	44000000	45000000	1579		Chr4	44000000	45000000	216		Chr4	44000000	45000000	188		Chr1	36051357	36057357	6000		Chr1	33760357	33763357	3000
	Chr4	45000000	46000000	143		Chr4	45000000	46000000	3		Chr1	38386071	38388726	0		Chr4	45000000	46000000	6337		Chr4	45000000	46000000	7131		Chr4	45000000	46000000	540		Chr4	45000000	46000000	1161		Chr1	36065357	36067357	2000		Chr1	33769357	33772357	3000
	Chr4	46000000	47000000	148		Chr4	46000000	47000000	13		Chr1	38390493	38394628	208.849		Chr4	46000000	47000000	2591		Chr4	46000000	47000000	1823		Chr4	46000000	47000000	284		Chr4	46000000	47000000	1303		Chr1	36071357	36074357	3000		Chr1	33774357	33778357	4000
	Chr4	47000000	48000000	180		Chr4	47000000	48000000	4		Chr1	38401277	38406277	7.72153		Chr4	47000000	48000000	2725		Chr4	47000000	48000000	1581		Chr4	47000000	48000000	306		Chr4	47000000	48000000	1612		Chr1	36076357	36079357	3000		Chr1	33845357	33848357	3000
	Chr4	48000000	49000000	132		Chr4	48000000	49000000	14		Chr1	38407791	38409701	75.7816		Chr4	48000000	49000000	3580		Chr4	48000000	49000000	44		Chr4	48000000	49000000	297		Chr4	48000000	49000000	16		Chr1	36085357	36087357	2000		Chr1	33876357	33878357	2000
	Chr4	49000000	50000000	155		Chr4	49000000	50000000	8		Chr1	38463845	38465258	20.2022		Chr4	49000000	50000000	5583		Chr4	49000000	50000000	56		Chr4	49000000	50000000	523		Chr4	49000000	50000000	28		Chr1	36093357	36095357	2000		Chr1	34004357	34006357	2000
	Chr4	50000000	51000000	158		Chr4	50000000	51000000	6		Chr1	38466536	38478280	569.362		Chr4	50000000	51000000	6982		Chr4	50000000	51000000	56		Chr4	50000000	51000000	624		Chr4	50000000	51000000	24		Chr1	36105357	36109357	4000		Chr1	34109357	34112357	3000
	Chr4	51000000	52000000	148		Chr4	51000000	52000000	6		Chr1	38509853	38518208	1712.45		Chr4	51000000	52000000	11110		Chr4	51000000	52000000	69		Chr4	51000000	52000000	898		Chr4	51000000	52000000	71		Chr1	36161357	36166357	5000		Chr1	34138357	34140357	2000
	Chr4	52000000	53000000	179		Chr4	52000000	53000000	11		Chr1	38581436	38593221	1732.04		Chr4	52000000	53000000	5762		Chr4	52000000	53000000	143		Chr4	52000000	53000000	696		Chr4	52000000	53000000	57		Chr1	36170357	36172357	2000		Chr1	34167357	34171357	4000
	Chr4	53000000	54000000	133		Chr4	53000000	54000000	14		Chr1	38594438	38596504	87.0533		Chr4	53000000	54000000	4018		Chr4	53000000	54000000	6549		Chr4	53000000	54000000	389		Chr4	53000000	54000000	674		Chr1	36184357	36187357	3000		Chr1	34187357	34191357	4000
	Chr4	54000000	55000000	146		Chr4	54000000	55000000	7		Chr1	38702415	38706735	393.809		Chr4	54000000	55000000	965		Chr4	54000000	55000000	2195		Chr4	54000000	55000000	129		Chr4	54000000	55000000	254		Chr1	36584357	36586357	2000		Chr1	34201357	34203357	2000
	Chr4	55000000	56000000	151		Chr4	55000000	56000000	9		Chr1	38715928	38717947	147.428		Chr4	55000000	56000000	4805		Chr4	55000000	56000000	4503		Chr4	55000000	56000000	467		Chr4	55000000	56000000	419		Chr1	36599357	36605357	6000		Chr1	34219357	34228357	9000
	Chr4	56000000	57000000	177		Chr4	56000000	57000000	13		Chr1	38719479	38723472	102.595		Chr4	56000000	57000000	4816		Chr4	56000000	57000000	5665		Chr4	56000000	57000000	585		Chr4	56000000	57000000	632		Chr1	36663357	36666357	3000		Chr1	34252357	34254357	2000
	Chr4	57000000	58000000	139		Chr4	57000000	58000000	20		Chr1	38723849	38724325	14607.7		Chr4	57000000	58000000	9528		Chr4	57000000	58000000	10177		Chr4	57000000	58000000	848		Chr4	57000000	58000000	875		Chr1	36683357	36689357	6000		Chr1	34268357	34272357	4000
	Chr4	58000000	59000000	181		Chr4	58000000	59000000	11		Chr1	38730869	38739218	149.87		Chr4	58000000	59000000	9284		Chr4	58000000	59000000	9006		Chr4	58000000	59000000	845		Chr4	58000000	59000000	790		Chr1	36741357	36745357	4000		Chr1	34277357	34282357	5000
	Chr4	59000000	60000000	142		Chr4	59000000	60000000	7		Chr1	38775164	38783865	1918.76		Chr4	59000000	60000000	1096		Chr4	59000000	60000000	6635		Chr4	59000000	60000000	135		Chr4	59000000	60000000	499		Chr1	36768357	36770357	2000		Chr1	34287357	34290357	3000
	Chr4	60000000	61000000	168		Chr4	60000000	61000000	8		Chr1	38843737	38845810	0		Chr4	60000000	61000000	9667		Chr4	60000000	61000000	9652		Chr4	60000000	61000000	835		Chr4	60000000	61000000	870		Chr1	36783357	36785357	2000		Chr1	34292357	34294357	2000
	Chr4	61000000	62000000	151		Chr4	61000000	62000000	19		Chr1	38853141	38856277	201.657		Chr4	61000000	62000000	8229		Chr4	61000000	62000000	4619		Chr4	61000000	62000000	911		Chr4	61000000	62000000	540		Chr1	36787357	36789357	2000		Chr1	34361357	34363357	2000
	Chr4	62000000	63000000	133		Chr4	62000000	63000000	10		Chr1	38855205	38862358	1426.57		Chr4	62000000	63000000	7625		Chr4	62000000	63000000	7825		Chr4	62000000	63000000	847		Chr4	62000000	63000000	841		Chr1	36803357	36805357	2000		Chr1	34366357	34370357	4000
	Chr4	63000000	64000000	145		Chr4	63000000	64000000	8		Chr1	38963243	38966143	4.96219		Chr4	63000000	64000000	6753		Chr4	63000000	64000000	8836		Chr4	63000000	64000000	555		Chr4	63000000	64000000	715		Chr1	36809357	36811357	2000		Chr1	34383357	34385357	2000
	Chr4	64000000	65000000	140		Chr4	64000000	65000000	6		Chr1	38976828	38983390	115.641		Chr4	64000000	65000000	5937		Chr4	64000000	65000000	4880		Chr4	64000000	65000000	456		Chr4	64000000	65000000	424		Chr1	36823357	36826357	3000		Chr1	34399357	34402357	3000
	Chr4	65000000	66000000	199		Chr4	65000000	66000000	37		Chr1	38983525	38993954	7109.59		Chr4	65000000	66000000	1973		Chr4	65000000	66000000	1685		Chr4	65000000	66000000	251		Chr4	65000000	66000000	176		Chr1	36848357	36850357	2000		Chr1	34409357	34416357	7000
	Chr4	66000000	67000000	157		Chr4	66000000	67000000	40		Chr1	38995139	39000644	569.332		Chr4	66000000	67000000	820		Chr4	66000000	67000000	437		Chr4	66000000	67000000	57		Chr4	66000000	67000000	43		Chr1	36876357	36879357	3000		Chr1	34423357	34427357	4000
	Chr4	67000000	68000000	147		Chr4	67000000	68000000	20		Chr1	39002904	39009023	564.157		Chr4	67000000	68000000	1004		Chr4	67000000	68000000	1662		Chr4	67000000	68000000	112		Chr4	67000000	68000000	168		Chr1	36884357	36891357	7000		Chr1	34444357	34448357	4000
	Chr4	68000000	69000000	261		Chr4	68000000	69000000	36		Chr1	39012012	39020715	965.218		Chr4	68000000	69000000	870		Chr4	68000000	69000000	197		Chr4	68000000	69000000	105		Chr4	68000000	69000000	23		Chr1	36926357	36928357	2000		Chr1	34451357	34456357	5000
	Chr4	69000000	70000000	191		Chr4	69000000	70000000	21		Chr1	39018540	39019848	57.6835		Chr4	69000000	70000000	1249		Chr4	69000000	70000000	1023		Chr4	69000000	70000000	187		Chr4	69000000	70000000	82		Chr1	36930357	36932357	2000		Chr1	34458357	34460357	2000
	Chr4	70000000	71000000	213		Chr4	70000000	71000000	30		Chr1	39237685	39240863	3770.6		Chr4	70000000	71000000	862		Chr4	70000000	71000000	770		Chr4	70000000	71000000	67		Chr4	70000000	71000000	61		Chr1	36955357	36958357	3000		Chr1	34471357	34473357	2000
	Chr4	71000000	72000000	175		Chr4	71000000	72000000	22		Chr1	39253197	39255387	494.779		Chr4	71000000	72000000	3842		Chr4	71000000	72000000	1925		Chr4	71000000	72000000	362		Chr4	71000000	72000000	215		Chr1	36990357	36993357	3000		Chr1	34782357	34785357	3000
	Chr4	72000000	73000000	144		Chr4	72000000	73000000	14		Chr1	39302718	39310158	923.932		Chr4	72000000	73000000	6007		Chr4	72000000	73000000	5936		Chr4	72000000	73000000	700		Chr4	72000000	73000000	694		Chr1	36996417	37000357	3940		Chr1	34863357	34872357	9000
	Chr4	73000000	74000000	166		Chr4	73000000	74000000	10		Chr1	39419108	39425102	9.12384		Chr4	73000000	74000000	7785		Chr4	73000000	74000000	4952		Chr4	73000000	74000000	776		Chr4	73000000	74000000	604		Chr1	37017357	37019357	2000		Chr1	34902357	34904357	2000
	Chr4	74000000	75000000	110		Chr4	74000000	75000000	12		Chr1	39431674	39432495	3.73195		Chr4	74000000	75000000	8613		Chr4	74000000	75000000	1300		Chr4	74000000	75000000	683		Chr4	74000000	75000000	136		Chr1	37021357	37023357	2000		Chr1	34907087	34914357	7270
	Chr4	75000000	76000000	180		Chr4	75000000	76000000	11		Chr1	39500714	39510090	3309.73		Chr4	75000000	76000000	3783		Chr4	75000000	76000000	3077		Chr4	75000000	76000000	442		Chr4	75000000	76000000	309		Chr1	37039357	37046357	7000		Chr1	34944357	34946357	2000
	Chr4	76000000	77000000	153		Chr4	76000000	77000000	9		Chr1	39543228	39551041	2.70777		Chr4	76000000	77000000	6430		Chr4	76000000	77000000	5877		Chr4	76000000	77000000	506		Chr4	76000000	77000000	467		Chr1	37052357	37054357	2000		Chr1	34953357	34957357	4000
	Chr4	77000000	78000000	151		Chr4	77000000	78000000	7		Chr1	39773081	39775741	3.50892		Chr4	77000000	78000000	4565		Chr4	77000000	78000000	5677		Chr4	77000000	78000000	476		Chr4	77000000	78000000	571		Chr1	37132357	37135357	3000		Chr1	34960357	34969357	9000
	Chr4	78000000	79000000	154		Chr4	78000000	79000000	5		Chr1	39829379	39834593	4544.83		Chr4	78000000	79000000	6845		Chr4	78000000	79000000	5871		Chr4	78000000	79000000	652		Chr4	78000000	79000000	555		Chr1	37191357	37200357	9000		Chr1	35037357	35043357	6000
	Chr4	79000000	80000000	125		Chr4	79000000	80000000	18		Chr1	39835462	39836865	10.1486		Chr4	79000000	80000000	6219		Chr4	79000000	80000000	5814		Chr4	79000000	80000000	674		Chr4	79000000	80000000	601		Chr1	37210357	37213357	3000		Chr1	35091357	35103357	12000
	Chr4	80000000	81000000	153		Chr4	80000000	81000000	10		Chr1	39837047	39840708	59.9992		Chr4	80000000	81000000	3308		Chr4	80000000	81000000	5397		Chr4	80000000	81000000	402		Chr4	80000000	81000000	502		Chr1	37253357	37255357	2000		Chr1	35107357	35109357	2000
	Chr4	81000000	82000000	111		Chr4	81000000	82000000	14		Chr1	39857729	39858565	154.007		Chr4	81000000	82000000	9529		Chr4	81000000	82000000	6216		Chr4	81000000	82000000	974		Chr4	81000000	82000000	648		Chr1	37352357	37354357	2000		Chr1	35133357	35136357	3000
	Chr4	82000000	83000000	133		Chr4	82000000	83000000	12		Chr1	39911128	39912486	0.853319		Chr4	82000000	83000000	5659		Chr4	82000000	83000000	6419		Chr4	82000000	83000000	420		Chr4	82000000	83000000	464		Chr1	37395357	37397357	2000		Chr1	35158357	35160357	2000
	Chr4	83000000	84000000	135		Chr4	83000000	84000000	9		Chr1	39956769	39958385	149.568		Chr4	83000000	84000000	7625		Chr4	83000000	84000000	7886		Chr4	83000000	84000000	547		Chr4	83000000	84000000	567		Chr1	37507357	37512357	5000		Chr1	35165357	35169357	4000
	Chr4	84000000	85000000	171		Chr4	84000000	85000000	12		Chr1	40042762	40054834	1162.58		Chr4	84000000	85000000	6801		Chr4	84000000	85000000	7283		Chr4	84000000	85000000	542		Chr4	84000000	85000000	779		Chr1	37547357	37551357	4000		Chr1	35290357	35292357	2000
	Chr4	85000000	86000000	124		Chr4	85000000	86000000	7		Chr1	40062042	40062341	3.18417		Chr4	85000000	86000000	9334		Chr4	85000000	86000000	7395		Chr4	85000000	86000000	554		Chr4	85000000	86000000	621		Chr1	37574357	37576357	2000		Chr1	35316357	35318357	2000
	Chr4	86000000	87000000	160		Chr4	86000000	87000000	7		Chr1	40077475	40080843	1.10426		Chr4	86000000	87000000	5540		Chr4	86000000	87000000	4204		Chr4	86000000	87000000	463		Chr4	86000000	87000000	965		Chr1	37672357	37675357	3000		Chr1	35399357	35403357	4000
	Chr4	87000000	88000000	125		Chr4	87000000	88000000	6		Chr1	40226562	40229017	152.48		Chr4	87000000	88000000	1042		Chr4	87000000	88000000	1172		Chr4	87000000	88000000	132		Chr4	87000000	88000000	114		Chr1	37713357	37715357	2000		Chr1	35562357	35568357	6000
	Chr4	88000000	89000000	115		Chr4	88000000	89000000	5		Chr1	40272694	40279179	1600.56		Chr4	88000000	89000000	12673		Chr4	88000000	89000000	12165		Chr4	88000000	89000000	718		Chr4	88000000	89000000	693		Chr1	37764357	37766357	2000		Chr1	35584357	35588357	4000
	Chr4	89000000	90000000	121		Chr4	89000000	90000000	7		Chr1	40583097	40587382	2635.77		Chr4	89000000	90000000	11444		Chr4	89000000	90000000	10244		Chr4	89000000	90000000	711		Chr4	89000000	90000000	643		Chr1	37780357	37782357	2000		Chr1	35606357	35608357	2000
	Chr4	90000000	91000000	103		Chr4	90000000	91000000	13		Chr1	40606296	40613953	0.827235		Chr4	90000000	91000000	10926		Chr4	90000000	91000000	10890		Chr4	90000000	91000000	716		Chr4	90000000	91000000	673		Chr1	37789357	37792357	3000		Chr1	35969357	35973357	4000
	Chr4	91000000	92000000	125		Chr4	91000000	92000000	7		Chr1	40702924	40708415	625.073		Chr4	91000000	92000000	11223		Chr4	91000000	92000000	11962		Chr4	91000000	92000000	757		Chr4	91000000	92000000	1036		Chr1	37813357	37816357	3000		Chr1	35980357	35986357	6000
	Chr4	92000000	93000000	133		Chr4	92000000	93000000	10		Chr1	40771144	40776277	4469.61		Chr4	92000000	93000000	5297		Chr4	92000000	93000000	6019		Chr4	92000000	93000000	399		Chr4	92000000	93000000	1417		Chr1	37824357	37826357	2000		Chr1	35999357	36001357	2000
	Chr4	93000000	94000000	101		Chr4	93000000	94000000	14		Chr1	40776386	40779588	84.7701		Chr4	93000000	94000000	1112		Chr4	93000000	94000000	1886		Chr4	93000000	94000000	148		Chr4	93000000	94000000	1300		Chr1	37848357	37852357	4000		Chr1	36184357	36191357	7000
	Chr4	94000000	95000000	146		Chr4	94000000	95000000	11		Chr1	40888185	40891482	28.8529		Chr4	94000000	95000000	5281		Chr4	94000000	95000000	4739		Chr4	94000000	95000000	446		Chr4	94000000	95000000	439		Chr1	37953357	37955357	2000		Chr1	36206357	36208357	2000
	Chr4	95000000	96000000	142		Chr4	95000000	96000000	8		Chr1	40945100	40947966	29.8071		Chr4	95000000	96000000	3439		Chr4	95000000	96000000	4458		Chr4	95000000	96000000	262		Chr4	95000000	96000000	344		Chr1	38021357	38023357	2000		Chr1	36236357	36239357	3000
	Chr4	96000000	97000000	135		Chr4	96000000	97000000	7		Chr1	40999785	41007068	0		Chr4	96000000	97000000	1163		Chr4	96000000	97000000	1146		Chr4	96000000	97000000	118		Chr4	96000000	97000000	125		Chr1	38039357	38046357	7000		Chr1	36242357	36252357	10000
	Chr4	97000000	98000000	134		Chr4	97000000	98000000	3		Chr1	41009291	41014300	398.079		Chr4	97000000	98000000	1081		Chr4	97000000	98000000	1109		Chr4	97000000	98000000	119		Chr4	97000000	98000000	109		Chr1	38298357	38305357	7000		Chr1	36683357	36689357	6000
	Chr4	98000000	99000000	120		Chr4	98000000	99000000	4		Chr1	41069953	41071872	249.689		Chr4	98000000	99000000	1463		Chr4	98000000	99000000	1211		Chr4	98000000	99000000	128		Chr4	98000000	99000000	114		Chr1	38395357	38399357	4000		Chr1	36716357	36718357	2000
	Chr4	99000000	100000000	131		Chr4	99000000	100000000	9		Chr1	41074031	41082740	0		Chr4	99000000	100000000	1020		Chr4	99000000	100000000	966		Chr4	99000000	100000000	214		Chr4	99000000	100000000	112		Chr1	38501357	38503357	2000		Chr1	36787357	36789357	2000
	Chr4	100000000	101000000	129		Chr4	100000000	101000000	1		Chr1	41141634	41145486	6201.24		Chr4	100000000	101000000	1254		Chr4	100000000	101000000	1303		Chr4	100000000	101000000	141		Chr4	100000000	101000000	144		Chr1	38507357	38509357	2000		Chr1	36803357	36805357	2000
	Chr4	101000000	102000000	112		Chr4	101000000	102000000	2		Chr1	41146424	41151545	995.35		Chr4	101000000	102000000	1099		Chr4	101000000	102000000	1103		Chr4	101000000	102000000	86		Chr4	101000000	102000000	139		Chr1	38544357	38549357	5000		Chr1	36955357	36958357	3000
	Chr4	102000000	103000000	125		Chr4	102000000	103000000	2		Chr1	41252349	41254453	0		Chr4	102000000	103000000	987		Chr4	102000000	103000000	1182		Chr4	102000000	103000000	135		Chr4	102000000	103000000	197		Chr1	38552357	38555357	3000		Chr1	36990357	36993357	3000
	Chr4	103000000	104000000	126		Chr4	103000000	104000000	3		Chr1	41307460	41307814	0		Chr4	103000000	104000000	1148		Chr4	103000000	104000000	1167		Chr4	103000000	104000000	129		Chr4	103000000	104000000	97		Chr1	38579357	38581357	2000		Chr1	37017357	37020357	3000
	Chr4	104000000	105000000	130		Chr4	104000000	105000000	5		Chr1	41406886	41412838	1639.41		Chr4	104000000	105000000	1255		Chr4	104000000	105000000	2628		Chr4	104000000	105000000	455		Chr4	104000000	105000000	350		Chr1	38672357	38675357	3000		Chr1	37041357	37043357	2000
	Chr4	105000000	106000000	114		Chr4	105000000	106000000	4		Chr1	41517071	41520681	0		Chr4	105000000	106000000	976		Chr4	105000000	106000000	1124		Chr4	105000000	106000000	124		Chr4	105000000	106000000	124		Chr1	38684357	38686357	2000		Chr1	37052357	37055357	3000
	Chr4	106000000	107000000	127		Chr4	106000000	107000000	3		Chr1	41522805	41526925	0		Chr4	106000000	107000000	1114		Chr4	106000000	107000000	1235		Chr4	106000000	107000000	106		Chr4	106000000	107000000	219		Chr1	38700357	38702357	2000		Chr1	37081357	37085357	4000
	Chr4	107000000	108000000	131		Chr4	107000000	108000000	4		Chr1	41542549	41544109	372.393		Chr4	107000000	108000000	837		Chr4	107000000	108000000	1077		Chr4	107000000	108000000	169		Chr4	107000000	108000000	165		Chr1	38724357	38733357	9000		Chr1	37253357	37257357	4000
	Chr4	108000000	109000000	139		Chr4	108000000	109000000	8		Chr1	41544497	41550542	58.438		Chr4	108000000	109000000	1094		Chr4	108000000	109000000	5676		Chr4	108000000	109000000	136		Chr4	108000000	109000000	415		Chr1	38735357	38737357	2000		Chr1	37780357	37782357	2000
	Chr4	109000000	110000000	132		Chr4	109000000	110000000	3		Chr1	41556710	41558311	325.561		Chr4	109000000	110000000	1146		Chr4	109000000	110000000	9642		Chr4	109000000	110000000	122		Chr4	109000000	110000000	641		Chr1	38739357	38741357	2000		Chr1	37789357	37792357	3000
	Chr4	110000000	111000000	129		Chr4	110000000	111000000	4		Chr1	41584639	41585604	157.624		Chr4	110000000	111000000	1116		Chr4	110000000	111000000	10622		Chr4	110000000	111000000	131		Chr4	110000000	111000000	757		Chr1	38783357	38786357	3000		Chr1	37813357	37816357	3000
	Chr4	111000000	112000000	109		Chr4	111000000	112000000	10		Chr1	41586916	41589358	0		Chr4	111000000	112000000	3800		Chr4	111000000	112000000	1837		Chr4	111000000	112000000	318		Chr4	111000000	112000000	169		Chr1	38834357	38836357	2000		Chr1	37824357	37826357	2000
	Chr4	112000000	113000000	133		Chr4	112000000	113000000	8		Chr1	41645766	41649475	101.509		Chr4	112000000	113000000	6317		Chr4	112000000	113000000	10617		Chr4	112000000	113000000	441		Chr4	112000000	113000000	791		Chr1	38841357	38844357	3000		Chr1	37848357	37852357	4000
	Chr4	113000000	114000000	152		Chr4	113000000	114000000	8		Chr1	41661941	41663024	0		Chr4	113000000	114000000	4925		Chr4	113000000	114000000	2436		Chr4	113000000	114000000	385		Chr4	113000000	114000000	225		Chr1	38846357	38848357	2000		Chr1	38021357	38023357	2000
	Chr4	114000000	115000000	131		Chr4	114000000	115000000	7		Chr1	41674410	41676199	5.76577		Chr4	114000000	115000000	1120		Chr4	114000000	115000000	1136		Chr4	114000000	115000000	113		Chr4	114000000	115000000	97		Chr1	38856357	38859357	3000		Chr1	38039357	38046357	7000
	Chr4	115000000	116000000	137		Chr4	115000000	116000000	10		Chr1	41682356	41686700	1217.94		Chr4	115000000	116000000	1030		Chr4	115000000	116000000	995		Chr4	115000000	116000000	121		Chr4	115000000	116000000	104		Chr1	38915357	38918357	3000		Chr1	38298357	38305357	7000
	Chr4	116000000	117000000	121		Chr4	116000000	117000000	10		Chr1	41689141	41691252	1078.27		Chr4	116000000	117000000	1109		Chr4	116000000	117000000	1404		Chr4	116000000	117000000	106		Chr4	116000000	117000000	506		Chr1	38959357	38963357	4000		Chr1	38395357	38399357	4000
	Chr4	117000000	118000000	135		Chr4	117000000	118000000	11		Chr1	41746854	41748504	2.4817		Chr4	117000000	118000000	1116		Chr4	117000000	118000000	8711		Chr4	117000000	118000000	123		Chr4	117000000	118000000	1530		Chr1	38972357	38977357	5000		Chr1	38408357	38410357	2000
	Chr4	118000000	119000000	136		Chr4	118000000	119000000	6		Chr1	41750114	41754113	623.13		Chr4	118000000	119000000	892		Chr4	118000000	119000000	6557		Chr4	118000000	119000000	119		Chr4	118000000	119000000	1072		Chr1	38979357	38982357	3000		Chr1	38464357	38466357	2000
	Chr4	119000000	120000000	128		Chr4	119000000	120000000	13		Chr1	41914003	41917286	1738.22		Chr4	119000000	120000000	5730		Chr4	119000000	120000000	5738		Chr4	119000000	120000000	514		Chr4	119000000	120000000	506		Chr1	39009357	39012357	3000		Chr1	38501357	38505357	4000
	Chr4	120000000	121000000	127		Chr4	120000000	121000000	9		Chr1	41918470	41919466	4.93429		Chr4	120000000	121000000	7199		Chr4	120000000	121000000	6924		Chr4	120000000	121000000	581		Chr4	120000000	121000000	568		Chr1	39017357	39023357	6000		Chr1	38508357	38514357	6000
	Chr4	121000000	122000000	150		Chr4	121000000	122000000	9		Chr1	41979593	41996166	913.584		Chr4	121000000	122000000	2020		Chr4	121000000	122000000	8740		Chr4	121000000	122000000	260		Chr4	121000000	122000000	955		Chr1	39036357	39038357	2000		Chr1	38544357	38549357	5000
	Chr4	122000000	123000000	104		Chr4	122000000	123000000	6		Chr1	41998213	41999694	347.166		Chr4	122000000	123000000	8452		Chr4	122000000	123000000	11489		Chr4	122000000	123000000	641		Chr4	122000000	123000000	1407		Chr1	39087357	39095357	8000		Chr1	38552357	38556357	4000
	Chr4	123000000	124000000	143		Chr4	123000000	124000000	11		Chr1	42099682	42108684	959.208		Chr4	123000000	124000000	9893		Chr4	123000000	124000000	7945		Chr4	123000000	124000000	893		Chr4	123000000	124000000	928		Chr1	39102357	39106357	4000		Chr1	38856357	38859357	3000
	Chr4	124000000	125000000	119		Chr4	124000000	125000000	15		Chr1	42155126	42164918	162.462		Chr4	124000000	125000000	9543		Chr4	124000000	125000000	9755		Chr4	124000000	125000000	829		Chr4	124000000	125000000	866		Chr1	39108357	39110357	2000		Chr1	38915357	38918357	3000
	Chr4	125000000	126000000	151		Chr4	125000000	126000000	8		Chr1	42308755	42311190	317.798		Chr4	125000000	126000000	5849		Chr4	125000000	126000000	3395		Chr4	125000000	126000000	646		Chr4	125000000	126000000	417		Chr1	39132357	39137357	5000		Chr1	38959357	38963357	4000
	Chr4	126000000	127000000	126		Chr4	126000000	127000000	9		Chr1	42313940	42327750	96.371		Chr4	126000000	127000000	6142		Chr4	126000000	127000000	5633		Chr4	126000000	127000000	587		Chr4	126000000	127000000	547		Chr1	39169357	39172357	3000		Chr1	38972357	38975357	3000
	Chr4	127000000	128000000	145		Chr4	127000000	128000000	11		Chr1	42328427	42335317	1.02661		Chr4	127000000	128000000	6421		Chr4	127000000	128000000	6508		Chr4	127000000	128000000	551		Chr4	127000000	128000000	573		Chr1	39174357	39177357	3000		Chr1	39249357	39251357	2000
	Chr4	128000000	129000000	133		Chr4	128000000	129000000	10		Chr1	42330233	42338818	394.974		Chr4	128000000	129000000	10884		Chr4	128000000	129000000	10871		Chr4	128000000	129000000	804		Chr4	128000000	129000000	813		Chr1	39186357	39192357	6000		Chr1	39256357	39261357	5000
	Chr4	129000000	130000000	154		Chr4	129000000	130000000	22		Chr1	42436921	42453684	321.526		Chr4	129000000	130000000	10114		Chr4	129000000	130000000	8720		Chr4	129000000	130000000	835		Chr4	129000000	130000000	789		Chr1	39198357	39206357	8000		Chr1	39274357	39277357	3000
	Chr4	130000000	131000000	126		Chr4	130000000	131000000	7		Chr1	42455402	42456168	0		Chr4	130000000	131000000	9815		Chr4	130000000	131000000	9613		Chr4	130000000	131000000	775		Chr4	130000000	131000000	870		Chr1	39235357	39237357	2000		Chr1	39304357	39308357	4000
	Chr4	131000000	132000000	151		Chr4	131000000	132000000	12		Chr1	42628385	42637585	0.42666		Chr4	131000000	132000000	9087		Chr4	131000000	132000000	11507		Chr4	131000000	132000000	730		Chr4	131000000	132000000	874		Chr1	39256357	39261357	5000		Chr1	39341357	39348357	7000
	Chr4	132000000	133000000	172		Chr4	132000000	133000000	13		Chr1	42640257	42641455	2.55753		Chr4	132000000	133000000	8017		Chr4	132000000	133000000	10545		Chr4	132000000	133000000	682		Chr4	132000000	133000000	824		Chr1	39274357	39277357	3000		Chr1	39355357	39357357	2000
	Chr4	133000000	134000000	141		Chr4	133000000	134000000	16		Chr1	42651340	42655172	36.2883		Chr4	133000000	134000000	9497		Chr4	133000000	134000000	3783		Chr4	133000000	134000000	861		Chr4	133000000	134000000	419		Chr1	39304357	39308357	4000		Chr1	39384357	39388357	4000
	Chr4	134000000	135000000	118		Chr4	134000000	135000000	10		Chr1	42660476	42665344	0.200591		Chr4	134000000	135000000	6521		Chr4	134000000	135000000	5447		Chr4	134000000	135000000	555		Chr4	134000000	135000000	510		Chr1	39341357	39348357	7000		Chr1	39397357	39402357	5000
	Chr4	135000000	136000000	147		Chr4	135000000	136000000	11		Chr1	42677253	42680112	68.7668		Chr4	135000000	136000000	6493		Chr4	135000000	136000000	7397		Chr4	135000000	136000000	704		Chr4	135000000	136000000	792		Chr1	39355357	39357357	2000		Chr1	39416357	39418357	2000
	Chr4	136000000	137000000	124		Chr4	136000000	137000000	9		Chr1	42701919	42704500	2.73386		Chr4	136000000	137000000	7291		Chr4	136000000	137000000	3161		Chr4	136000000	137000000	670		Chr4	136000000	137000000	324		Chr1	39384357	39386357	2000		Chr1	39457357	39460357	3000
	Chr4	137000000	138000000	116		Chr4	137000000	138000000	12		Chr1	43046667	43055398	954.116		Chr4	137000000	138000000	6065		Chr4	137000000	138000000	5605		Chr4	137000000	138000000	576		Chr4	137000000	138000000	524		Chr1	39416357	39418357	2000		Chr1	39493357	39497357	4000
	Chr4	138000000	139000000	129		Chr4	138000000	139000000	9		Chr1	43140089	43140988	0		Chr4	138000000	139000000	9291		Chr4	138000000	139000000	7466		Chr4	138000000	139000000	766		Chr4	138000000	139000000	610		Chr1	39424357	39426357	2000		Chr1	39839357	39842357	3000
	Chr4	139000000	140000000	156		Chr4	139000000	140000000	10		Chr1	43141230	43142212	0		Chr4	139000000	140000000	7394		Chr4	139000000	140000000	5494		Chr4	139000000	140000000	662		Chr4	139000000	140000000	546		Chr1	39428357	39431357	3000		Chr1	39860357	39864357	4000
	Chr4	140000000	141000000	130		Chr4	140000000	141000000	11		Chr1	43198950	43204909	196.324		Chr4	140000000	141000000	6686		Chr4	140000000	141000000	6534		Chr4	140000000	141000000	714		Chr4	140000000	141000000	623		Chr1	39770357	39772357	2000		Chr1	39886357	39889357	3000
	Chr4	141000000	142000000	144		Chr4	141000000	142000000	12		Chr1	43389473	43391845	0.401183		Chr4	141000000	142000000	6744		Chr4	141000000	142000000	6211		Chr4	141000000	142000000	941		Chr4	141000000	142000000	713		Chr1	39839357	39842357	3000		Chr1	39905357	39909357	4000
	Chr4	142000000	143000000	153		Chr4	142000000	143000000	12		Chr1	43392987	43399133	819.737		Chr4	142000000	143000000	6404		Chr4	142000000	143000000	6907		Chr4	142000000	143000000	842		Chr4	142000000	143000000	980		Chr1	39861357	39864357	3000		Chr1	39918357	39925357	7000
	Chr4	143000000	144000000	135		Chr4	143000000	144000000	16		Chr1	43428630	43430145	39.6488		Chr4	143000000	144000000	6287		Chr4	143000000	144000000	5430		Chr4	143000000	144000000	627		Chr4	143000000	144000000	572		Chr1	39886357	39889357	3000		Chr1	39933357	39939357	6000
	Chr4	144000000	145000000	123		Chr4	144000000	145000000	14		Chr1	43434631	43440977	56.4663		Chr4	144000000	145000000	10417		Chr4	144000000	145000000	5795		Chr4	144000000	145000000	1067		Chr4	144000000	145000000	684		Chr1	39905357	39910357	5000		Chr1	39953357	39956357	3000
	Chr4	145000000	146000000	152		Chr4	145000000	146000000	17		Chr1	43473644	43475671	2.8568		Chr4	145000000	146000000	7642		Chr4	145000000	146000000	4194		Chr4	145000000	146000000	929		Chr4	145000000	146000000	476		Chr1	40136357	40138357	2000		Chr1	40008357	40010357	2000
	Chr4	146000000	147000000	147		Chr4	146000000	147000000	20		Chr1	43485412	43488771	524.752		Chr4	146000000	147000000	6754		Chr4	146000000	147000000	1154		Chr4	146000000	147000000	837		Chr4	146000000	147000000	87		Chr1	40154357	40159357	5000		Chr1	40015357	40017357	2000
	Chr4	147000000	148000000	133		Chr4	147000000	148000000	12		Chr1	43488805	43490877	12.6526		Chr4	147000000	148000000	5990		Chr4	147000000	148000000	4772		Chr4	147000000	148000000	780		Chr4	147000000	148000000	567		Chr1	40181357	40185357	4000		Chr1	40031357	40034357	3000
	Chr4	148000000	149000000	187		Chr4	148000000	149000000	10		Chr1	43501152	43502939	14.3898		Chr4	148000000	149000000	5814		Chr4	148000000	149000000	6894		Chr4	148000000	149000000	612		Chr4	148000000	149000000	722		Chr1	40187357	40191357	4000		Chr1	40040357	40042357	2000
	Chr4	149000000	150000000	176		Chr4	149000000	150000000	18		Chr1	43568798	43576049	112.117		Chr4	149000000	150000000	3681		Chr4	149000000	150000000	6216		Chr4	149000000	150000000	816		Chr4	149000000	150000000	1554		Chr1	40193357	40197357	4000		Chr1	40054357	40058357	4000
	Chr4	150000000	151000000	160		Chr4	150000000	151000000	20		Chr1	43683711	43698684	101.556		Chr4	150000000	151000000	5262		Chr4	150000000	151000000	7254		Chr4	150000000	151000000	718		Chr4	150000000	151000000	1164		Chr1	40220357	40224357	4000		Chr1	40069357	40077357	8000
	Chr4	151000000	152000000	161		Chr4	151000000	152000000	26		Chr1	43748125	43754207	128.683		Chr4	151000000	152000000	5700		Chr4	151000000	152000000	4984		Chr4	151000000	152000000	838		Chr4	151000000	152000000	845		Chr1	40265357	40268357	3000		Chr1	40136357	40141357	5000
	Chr4	152000000	153000000	164		Chr4	152000000	153000000	13		Chr1	43826526	43837603	21.6045		Chr4	152000000	153000000	6272		Chr4	152000000	153000000	4901		Chr4	152000000	153000000	864		Chr4	152000000	153000000	915		Chr1	40271357	40273357	2000		Chr1	40150357	40153357	3000
	Chr4	153000000	154000000	148		Chr4	153000000	154000000	14		Chr1	43837922	43839232	198.476		Chr4	153000000	154000000	5268		Chr4	153000000	154000000	5448		Chr4	153000000	154000000	879		Chr4	153000000	154000000	975		Chr1	40297357	40301357	4000		Chr1	40155357	40159357	4000
	Chr4	154000000	155000000	168		Chr4	154000000	155000000	21		Chr1	43931235	43936296	70.4429		Chr4	154000000	155000000	3284		Chr4	154000000	155000000	4050		Chr4	154000000	155000000	767		Chr4	154000000	155000000	906		Chr1	40320357	40324357	4000		Chr1	40183357	40185357	2000
	Chr4	155000000	156000000	118		Chr4	155000000	156000000	14		Chr1	44004697	44007873	4781.69		Chr4	155000000	156000000	3546		Chr4	155000000	156000000	3665		Chr4	155000000	156000000	634		Chr4	155000000	156000000	652		Chr1	40350357	40355357	5000		Chr1	40187357	40190357	3000
	Chr4	156000000	157000000	166		Chr4	156000000	157000000	20		Chr1	44011894	44014585	7.49546		Chr4	156000000	157000000	6069		Chr4	156000000	157000000	5165		Chr4	156000000	157000000	1080		Chr4	156000000	157000000	960		Chr1	40368357	40373357	5000		Chr1	40199357	40201357	2000
	Chr4	157000000	158000000	154		Chr4	157000000	158000000	22		Chr1	44102617	44110145	482.998		Chr4	157000000	158000000	4037		Chr4	157000000	158000000	7639		Chr4	157000000	158000000	857		Chr4	157000000	158000000	1268		Chr1	40382357	40385357	3000		Chr1	40222357	40224357	2000
	Chr4	158000000	159000000	156		Chr4	158000000	159000000	28		Chr1	44124930	44127995	388.835		Chr4	158000000	159000000	3386		Chr4	158000000	159000000	4745		Chr4	158000000	159000000	593		Chr4	158000000	159000000	845		Chr1	40405357	40408357	3000		Chr1	40618357	40620357	2000
	Chr4	159000000	160000000	172		Chr4	159000000	160000000	36		Chr1	44128706	44131495	1089.5		Chr4	159000000	160000000	6122		Chr4	159000000	160000000	6587		Chr4	159000000	160000000	1152		Chr4	159000000	160000000	1171		Chr1	40412357	40415357	3000		Chr1	40645357	40647357	2000
	Chr4	160000000	161000000	224		Chr4	160000000	161000000	21		Chr1	44492167	44495945	312.216		Chr4	160000000	161000000	3115		Chr4	160000000	161000000	3666		Chr4	160000000	161000000	651		Chr4	160000000	161000000	714		Chr1	40421357	40427357	6000		Chr1	40766357	40770357	4000
	Chr4	161000000	162000000	185		Chr4	161000000	162000000	26		Chr1	44497490	44499946	2328.01		Chr4	161000000	162000000	2251		Chr4	161000000	162000000	1823		Chr4	161000000	162000000	525		Chr4	161000000	162000000	451		Chr1	40454357	40464357	10000		Chr1	40780357	40782357	2000
	Chr4	162000000	163000000	159		Chr4	162000000	163000000	27		Chr1	44544893	44550001	247.654		Chr4	162000000	163000000	1842		Chr4	162000000	163000000	1316		Chr4	162000000	163000000	306		Chr4	162000000	163000000	255		Chr1	40545357	40547357	2000		Chr1	40817357	40820357	3000
	Chr4	163000000	164000000	182		Chr4	163000000	164000000	16		Chr1	44573881	44576096	12.6528		Chr4	163000000	164000000	4056		Chr4	163000000	164000000	4224		Chr4	163000000	164000000	656		Chr4	163000000	164000000	631		Chr1	40571357	40575357	4000		Chr1	41254357	41258357	4000
	Chr4	164000000	165000000	172		Chr4	164000000	165000000	29		Chr1	44576679	44600021	1068.53		Chr4	164000000	165000000	2663		Chr4	164000000	165000000	4166		Chr4	164000000	165000000	877		Chr4	164000000	165000000	1198		Chr1	40578357	40581357	3000		Chr1	41274357	41279357	5000
	Chr4	165000000	166000000	140		Chr4	165000000	166000000	13		Chr1	44600153	44603174	221.084		Chr4	165000000	166000000	2528		Chr4	165000000	166000000	2450		Chr4	165000000	166000000	253		Chr4	165000000	166000000	278		Chr1	40772357	40775357	3000		Chr1	41286357	41289357	3000
	Chr4	166000000	167000000	137		Chr4	166000000	167000000	25		Chr1	44614680	44621264	243.956		Chr4	166000000	167000000	4099		Chr4	166000000	167000000	5729		Chr4	166000000	167000000	498		Chr4	166000000	167000000	618		Chr1	40780357	40782357	2000		Chr1	41309357	41311357	2000
	Chr4	167000000	168000000	144		Chr4	167000000	168000000	21		Chr1	44873149	44873922	307.772		Chr4	167000000	168000000	3621		Chr4	167000000	168000000	4016		Chr4	167000000	168000000	387		Chr4	167000000	168000000	482		Chr1	41601357	41603357	2000		Chr1	41325357	41334357	9000
	Chr4	168000000	169000000	144		Chr4	168000000	169000000	15		Chr1	44977472	44980900	145.039		Chr4	168000000	169000000	2379		Chr4	168000000	169000000	1929		Chr4	168000000	169000000	202		Chr4	168000000	169000000	160		Chr1	41637357	41644357	7000		Chr1	41348357	41357357	9000
	Chr4	169000000	170000000	154		Chr4	169000000	170000000	15		Chr1	45279415	45280575	0.400575		Chr4	169000000	170000000	906		Chr4	169000000	170000000	3266		Chr4	169000000	170000000	67		Chr4	169000000	170000000	206		Chr1	41650357	41653357	3000		Chr1	41359357	41361357	2000
	Chr4	170000000	171000000	142		Chr4	170000000	171000000	15		Chr1	45280960	45286976	1.48057		Chr4	170000000	171000000	1431		Chr4	170000000	171000000	1527		Chr4	170000000	171000000	110		Chr4	170000000	171000000	118		Chr1	41667357	41670357	3000		Chr1	41384357	41391357	7000
	Chr4	171000000	172000000	127		Chr4	171000000	172000000	9		Chr1	45402563	45403829	0		Chr4	171000000	172000000	1835		Chr4	171000000	172000000	1318		Chr4	171000000	172000000	97		Chr4	171000000	172000000	169		Chr1	41679357	41681357	2000		Chr1	41416357	41420357	4000
	Chr4	172000000	173000000	143		Chr4	172000000	173000000	20		Chr1	45437355	45448152	45.3094		Chr4	172000000	173000000	1453		Chr4	172000000	173000000	1250		Chr4	172000000	173000000	117		Chr4	172000000	173000000	102		Chr1	41840357	41842357	2000		Chr1	41430357	41434357	4000
	Chr4	173000000	174000000	129		Chr4	173000000	174000000	36		Chr1	45492731	45496895	1087.34		Chr4	173000000	174000000	3677		Chr4	173000000	174000000	3002		Chr4	173000000	174000000	905		Chr4	173000000	174000000	709		Chr1	41857357	41860357	3000		Chr1	41487357	41494357	7000
	Chr4	174000000	175000000	155		Chr4	174000000	175000000	25		Chr1	45577950	45585612	0.399968		Chr4	174000000	175000000	4368		Chr4	174000000	175000000	6277		Chr4	174000000	175000000	778		Chr4	174000000	175000000	972		Chr1	42024357	42027357	3000		Chr1	41515357	41519357	4000
	Chr4	175000000	176000000	119		Chr4	175000000	176000000	30		Chr1	45585439	45586226	0		Chr4	175000000	176000000	3320		Chr4	175000000	176000000	5395		Chr4	175000000	176000000	588		Chr4	175000000	176000000	830		Chr1	42053357	42055357	2000		Chr1	41521357	41523357	2000
	Chr4	176000000	177000000	148		Chr4	176000000	177000000	20		Chr1	45586524	45586733	0		Chr4	176000000	177000000	3925		Chr4	176000000	177000000	4837		Chr4	176000000	177000000	649		Chr4	176000000	177000000	654		Chr1	42057357	42060357	3000		Chr1	41526357	41530357	4000
	Chr4	177000000	178000000	173		Chr4	177000000	178000000	20		Chr1	45591694	45594753	0.599952		Chr4	177000000	178000000	224		Chr4	177000000	178000000	176		Chr4	177000000	178000000	84		Chr4	177000000	178000000	66		Chr1	42108357	42111357	3000		Chr1	41540357	41542357	2000
	Chr4	178000000	179000000	171		Chr4	178000000	179000000	27		Chr1	45620331	45622283	20.2427		Chr4	178000000	179000000	2507		Chr4	178000000	179000000	3105		Chr4	178000000	179000000	514		Chr4	178000000	179000000	662		Chr1	42136357	42139357	3000		Chr1	41601357	41603357	2000
	Chr4	179000000	180000000	158		Chr4	179000000	180000000	22		Chr1	45661919	45664049	268.25		Chr4	179000000	180000000	1764		Chr4	179000000	180000000	1694		Chr4	179000000	180000000	427		Chr4	179000000	180000000	350		Chr1	43057310	43063310	6000		Chr1	41637357	41644357	7000
	Chr4	180000000	181000000	175		Chr4	180000000	181000000	24		Chr1	45677071	45682857	0		Chr4	180000000	181000000	8217		Chr4	180000000	181000000	5043		Chr4	180000000	181000000	1081		Chr4	180000000	181000000	646		Chr1	43135310	43143310	8000		Chr1	41650357	41653357	3000
	Chr4	181000000	182000000	148		Chr4	181000000	182000000	19		Chr1	45704220	45707096	0.626036		Chr4	181000000	182000000	6759		Chr4	181000000	182000000	6016		Chr4	181000000	182000000	870		Chr4	181000000	182000000	1525		Chr1	43403310	43408310	5000		Chr1	41667357	41670357	3000
	Chr4	182000000	183000000	156		Chr4	182000000	183000000	28		Chr1	45735729	45738414	3780.41		Chr4	182000000	183000000	2814		Chr4	182000000	183000000	3167		Chr4	182000000	183000000	508		Chr4	182000000	183000000	1473		Chr1	43471310	43476310	5000		Chr1	41679357	41681357	2000
	Chr4	183000000	184000000	173		Chr4	183000000	184000000	32		Chr1	46007556	46012598	344.837		Chr4	183000000	184000000	3727		Chr4	183000000	184000000	4576		Chr4	183000000	184000000	784		Chr4	183000000	184000000	1269		Chr1	43806310	43812310	6000		Chr1	41910357	41925357	15000
	Chr4	184000000	185000000	129		Chr4	184000000	185000000	13		Chr1	46015030	46018314	1218.32		Chr4	184000000	185000000	4595		Chr4	184000000	185000000	4154		Chr4	184000000	185000000	564		Chr4	184000000	185000000	557		Chr1	43815310	43818310	3000		Chr1	42276357	42280357	4000
	Chr4	185000000	186000000	165		Chr4	185000000	186000000	31		Chr1	46091463	46132686	1664.41		Chr4	185000000	186000000	7087		Chr4	185000000	186000000	4067		Chr4	185000000	186000000	795		Chr4	185000000	186000000	509		Chr1	43822310	43826310	4000		Chr1	42293357	42295357	2000
	Chr4	186000000	187000000	156		Chr4	186000000	187000000	36		Chr1	46246526	46247299	96.895		Chr4	186000000	187000000	3173		Chr4	186000000	187000000	3431		Chr4	186000000	187000000	862		Chr4	186000000	187000000	1037		Chr1	43841310	43846310	5000		Chr1	42704357	42706357	2000
	Chr4	187000000	188000000	180		Chr4	187000000	188000000	38		Chr1	46330681	46335285	6.46642		Chr4	187000000	188000000	2193		Chr4	187000000	188000000	5412		Chr4	187000000	188000000	758		Chr4	187000000	188000000	1131		Chr1	43855310	43860310	5000		Chr1	42728357	42730357	2000
	Chr4	188000000	189000000	150		Chr4	188000000	189000000	27		Chr1	46334200	46338709	42.0019		Chr4	188000000	189000000	5691		Chr4	188000000	189000000	3697		Chr4	188000000	189000000	1045		Chr4	188000000	189000000	745		Chr1	43874310	43876310	2000		Chr1	42768357	42770357	2000
	Chr4	189000000	190000000	168		Chr4	189000000	190000000	33		Chr1	46342393	46346783	0		Chr4	189000000	190000000	5688		Chr4	189000000	190000000	4277		Chr4	189000000	190000000	960		Chr4	189000000	190000000	810		Chr1	43912310	43915310	3000		Chr1	42812357	42815357	3000
	Chr4	190000000	191000000	177		Chr4	190000000	191000000	23		Chr1	46347409	46353713	149.986		Chr4	190000000	191000000	3786		Chr4	190000000	191000000	3889		Chr4	190000000	191000000	742		Chr4	190000000	191000000	641		Chr1	43917310	43919310	2000		Chr1	42866310	42868310	2000
	Chr4	191000000	192000000	148		Chr4	191000000	192000000	24		Chr1	46481093	46484629	742.231		Chr4	191000000	192000000	6103		Chr4	191000000	192000000	4848		Chr4	191000000	192000000	955		Chr4	191000000	192000000	710		Chr1	44217310	44219310	2000		Chr1	42871310	42873310	2000
	Chr4	192000000	193000000	141		Chr4	192000000	193000000	33		Chr1	46487105	46490305	75.2257		Chr4	192000000	193000000	6980		Chr4	192000000	193000000	6530		Chr4	192000000	193000000	1055		Chr4	192000000	193000000	1090		Chr1	44487969	44495969	8000		Chr1	42913310	42919310	6000
	Chr4	193000000	194000000	141		Chr4	193000000	194000000	22		Chr1	46494950	46496931	245.699		Chr4	193000000	194000000	3435		Chr4	193000000	194000000	4164		Chr4	193000000	194000000	643		Chr4	193000000	194000000	752		Chr1	44542969	44544969	2000		Chr1	42927310	42931310	4000
	Chr4	194000000	195000000	134		Chr4	194000000	195000000	19		Chr1	46500806	46503028	12.7062		Chr4	194000000	195000000	8954		Chr4	194000000	195000000	8659		Chr4	194000000	195000000	1032		Chr4	194000000	195000000	1024		Chr1	44549969	44552969	3000		Chr1	42939310	42941310	2000
	Chr4	195000000	196000000	169		Chr4	195000000	196000000	17		Chr1	46503440	46505399	3.45797		Chr4	195000000	196000000	8419		Chr4	195000000	196000000	2685		Chr4	195000000	196000000	836		Chr4	195000000	196000000	312		Chr1	44602969	44610969	8000		Chr1	42959310	42964310	5000
	Chr4	196000000	197000000	139		Chr4	196000000	197000000	19		Chr1	46506249	46507370	298.047		Chr4	196000000	197000000	3740		Chr4	196000000	197000000	5323		Chr4	196000000	197000000	482		Chr4	196000000	197000000	718		Chr1	44619969	44622969	3000		Chr1	43004310	43007310	3000
	Chr4	197000000	198000000	135		Chr4	197000000	198000000	23		Chr1	46508990	46511635	442.12		Chr4	197000000	198000000	3511		Chr4	197000000	198000000	6706		Chr4	197000000	198000000	497		Chr4	197000000	198000000	858		Chr1	44632969	44635969	3000		Chr1	43055310	43058310	3000
	Chr4	198000000	199000000	135		Chr4	198000000	199000000	31		Chr1	46532834	46534336	164.972		Chr4	198000000	199000000	5656		Chr4	198000000	199000000	3668		Chr4	198000000	199000000	766		Chr4	198000000	199000000	447		Chr1	44651969	44654969	3000		Chr1	43115310	43121310	6000
	Chr4	199000000	200000000	167		Chr4	199000000	200000000	35		Chr1	46641456	46644990	1173.14		Chr4	199000000	200000000	4152		Chr4	199000000	200000000	4992		Chr4	199000000	200000000	803		Chr4	199000000	200000000	961		Chr1	44656969	44659969	3000		Chr1	43194310	43199310	5000
	Chr4	200000000	201000000	163		Chr4	200000000	201000000	22		Chr1	46653415	46659788	29.907		Chr4	200000000	201000000	6185		Chr4	200000000	201000000	7842		Chr4	200000000	201000000	937		Chr4	200000000	201000000	1565		Chr1	44749969	44753969	4000		Chr1	43259310	43262310	3000
	Chr4	201000000	202000000	158		Chr4	201000000	202000000	22		Chr1	46748415	46749224	205.493		Chr4	201000000	202000000	9658		Chr4	201000000	202000000	7188		Chr4	201000000	202000000	1139		Chr4	201000000	202000000	991		Chr1	44792969	44794969	2000		Chr1	43279310	43287310	8000
	Chr4	202000000	203000000	151		Chr4	202000000	203000000	21		Chr1	46757957	46759165	178.51		Chr4	202000000	203000000	5591		Chr4	202000000	203000000	5685		Chr4	202000000	203000000	812		Chr4	202000000	203000000	1065		Chr1	44876969	44878969	2000		Chr1	43311310	43314310	3000
	Chr4	203000000	204000000	143		Chr4	203000000	204000000	24		Chr1	46759786	46761853	9484.58		Chr4	203000000	204000000	4647		Chr4	203000000	204000000	5460		Chr4	203000000	204000000	640		Chr4	203000000	204000000	1154		Chr1	44892969	44897969	5000		Chr1	43316310	43318310	2000
	Chr4	204000000	205000000	139		Chr4	204000000	205000000	12		Chr1	46764620	46768642	1950.7		Chr4	204000000	205000000	3679		Chr4	204000000	205000000	5031		Chr4	204000000	205000000	527		Chr4	204000000	205000000	1390		Chr1	44956969	44960969	4000		Chr1	43320310	43322310	2000
	Chr4	205000000	206000000	165		Chr4	205000000	206000000	14		Chr1	46854719	46858021	0		Chr4	205000000	206000000	1451		Chr4	205000000	206000000	1672		Chr4	205000000	206000000	267		Chr4	205000000	206000000	277		Chr1	44967969	44972969	5000		Chr1	43385310	43388310	3000
	Chr4	206000000	207000000	141		Chr4	206000000	207000000	12		Chr1	47040317	47043226	7.91544		Chr4	206000000	207000000	3675		Chr4	206000000	207000000	9579		Chr4	206000000	207000000	485		Chr4	206000000	207000000	1113		Chr1	45007969	45009969	2000		Chr1	43402310	43408310	6000
	Chr4	207000000	208000000	134		Chr4	207000000	208000000	18		Chr1	47048725	47051719	1.85324		Chr4	207000000	208000000	1960		Chr4	207000000	208000000	2793		Chr4	207000000	208000000	265		Chr4	207000000	208000000	366		Chr1	45038969	45043969	5000		Chr1	43426310	43428310	2000
	Chr4	208000000	209000000	105		Chr4	208000000	209000000	8		Chr1	47074067	47076250	32.2559		Chr4	208000000	209000000	4253		Chr4	208000000	209000000	3891		Chr4	208000000	209000000	522		Chr4	208000000	209000000	525		Chr1	45056969	45059969	3000		Chr1	43445310	43447310	2000
	Chr4	209000000	210000000	109		Chr4	209000000	210000000	9		Chr1	47168999	47173684	4237.3		Chr4	209000000	210000000	800		Chr4	209000000	210000000	4824		Chr4	209000000	210000000	232		Chr4	209000000	210000000	456		Chr1	45079969	45084969	5000		Chr1	43471310	43476310	5000
	Chr4	210000000	211000000	121		Chr4	210000000	211000000	12		Chr1	47183068	47183607	148.364		Chr4	210000000	211000000	520		Chr4	210000000	211000000	540		Chr4	210000000	211000000	68		Chr4	210000000	211000000	80		Chr1	45092969	45100969	8000		Chr1	43490310	43492310	2000
	Chr4	211000000	212000000	135		Chr4	211000000	212000000	13		Chr1	47215015	47221029	1.22781		Chr4	211000000	212000000	5952		Chr4	211000000	212000000	5561		Chr4	211000000	212000000	593		Chr4	211000000	212000000	572		Chr1	45116969	45118969	2000		Chr1	43937310	43940310	3000
	Chr4	212000000	213000000	156		Chr4	212000000	213000000	20		Chr1	47225008	47231699	461.548		Chr4	212000000	213000000	8557		Chr4	212000000	213000000	8957		Chr4	212000000	213000000	948		Chr4	212000000	213000000	975		Chr1	45156969	45158969	2000		Chr1	43993310	43995310	2000
	Chr4	213000000	214000000	136		Chr4	213000000	214000000	11		Chr1	47283572	47284918	0		Chr4	213000000	214000000	3511		Chr4	213000000	214000000	4357		Chr4	213000000	214000000	457		Chr4	213000000	214000000	487		Chr1	45168969	45170969	2000		Chr1	44131310	44133310	2000
	Chr4	214000000	215000000	163		Chr4	214000000	215000000	14		Chr1	47289010	47292761	0		Chr4	214000000	215000000	4833		Chr4	214000000	215000000	7551		Chr4	214000000	215000000	483		Chr4	214000000	215000000	863		Chr1	45245969	45250969	5000		Chr1	44217310	44219310	2000
	Chr4	215000000	216000000	111		Chr4	215000000	216000000	7		Chr1	47341868	47343546	79.6209		Chr4	215000000	216000000	8931		Chr4	215000000	216000000	8532		Chr4	215000000	216000000	810		Chr4	215000000	216000000	1329		Chr1	45256969	45260969	4000		Chr1	44487969	44491969	4000
	Chr4	216000000	217000000	143		Chr4	216000000	217000000	10		Chr1	47423787	47425481	6.99438		Chr4	216000000	217000000	7295		Chr4	216000000	217000000	5519		Chr4	216000000	217000000	546		Chr4	216000000	217000000	1378		Chr1	45271969	45273969	2000		Chr1	44715969	44718969	3000
	Chr4	217000000	218000000	122		Chr4	217000000	218000000	16		Chr1	47459163	47468437	3846.32		Chr4	217000000	218000000	3290		Chr4	217000000	218000000	5078		Chr4	217000000	218000000	397		Chr4	217000000	218000000	516		Chr1	45311969	45314969	3000		Chr1	44967969	44972969	5000
	Chr4	218000000	219000000	144		Chr4	218000000	219000000	10		Chr1	47469835	47471184	214.756		Chr4	218000000	219000000	4404		Chr4	218000000	219000000	5530		Chr4	218000000	219000000	528		Chr4	218000000	219000000	583		Chr1	45343969	45347969	4000		Chr1	44980969	44982969	2000
	Chr4	219000000	220000000	153		Chr4	219000000	220000000	15		Chr1	47537377	47544080	126.392		Chr4	219000000	220000000	5345		Chr4	219000000	220000000	5242		Chr4	219000000	220000000	625		Chr4	219000000	220000000	690		Chr1	45373969	45378969	5000		Chr1	45004969	45010969	6000
	Chr4	220000000	221000000	129		Chr4	220000000	221000000	15		Chr1	47617823	47622396	0		Chr4	220000000	221000000	6606		Chr4	220000000	221000000	9983		Chr4	220000000	221000000	653		Chr4	220000000	221000000	976		Chr1	45391969	45393969	2000		Chr1	45036969	45043969	7000
	Chr4	221000000	222000000	144		Chr4	221000000	222000000	14		Chr1	47633748	47638927	945.885		Chr4	221000000	222000000	9703		Chr4	221000000	222000000	9794		Chr4	221000000	222000000	968		Chr4	221000000	222000000	962		Chr1	45406969	45408969	2000		Chr1	45056969	45059969	3000
	Chr4	222000000	223000000	143		Chr4	222000000	223000000	21		Chr1	47718689	47719831	266.852		Chr4	222000000	223000000	5903		Chr4	222000000	223000000	5493		Chr4	222000000	223000000	656		Chr4	222000000	223000000	532		Chr1	45458969	45460969	2000		Chr1	45092969	45096969	4000
	Chr4	223000000	224000000	147		Chr4	223000000	224000000	31		Chr1	47741654	47742423	7.72153		Chr4	223000000	224000000	959		Chr4	223000000	224000000	1117		Chr4	223000000	224000000	80		Chr4	223000000	224000000	131		Chr1	45489969	45492969	3000		Chr1	45098969	45100969	2000
	Chr4	224000000	225000000	173		Chr4	224000000	225000000	37		Chr1	47747617	47748101	0.199984		Chr4	224000000	225000000	799		Chr4	224000000	225000000	1024		Chr4	224000000	225000000	89		Chr4	224000000	225000000	104		Chr1	45560969	45564969	4000		Chr1	45111969	45114969	3000
	Chr4	225000000	226000000	158		Chr4	225000000	226000000	39		Chr1	47875470	47877233	0.426052		Chr4	225000000	226000000	1490		Chr4	225000000	226000000	922		Chr4	225000000	226000000	169		Chr4	225000000	226000000	123		Chr1	45566969	45571969	5000		Chr1	45116969	45118969	2000
	Chr4	226000000	227000000	153		Chr4	226000000	227000000	43		Chr1	47880238	47903476	1271.12		Chr4	226000000	227000000	679		Chr4	226000000	227000000	1715		Chr4	226000000	227000000	38		Chr4	226000000	227000000	135		Chr1	45586969	45590969	4000		Chr1	45156969	45158969	2000
	Chr4	227000000	228000000	148		Chr4	227000000	228000000	41		Chr1	47903850	47905550	0.601774		Chr4	227000000	228000000	1720		Chr4	227000000	228000000	1656		Chr4	227000000	228000000	118		Chr4	227000000	228000000	95		Chr1	45646969	45651969	5000		Chr1	45168969	45170969	2000
	Chr4	228000000	229000000	178		Chr4	228000000	229000000	38		Chr1	47907745	47909379	439.602		Chr4	228000000	229000000	958		Chr4	228000000	229000000	949		Chr4	228000000	229000000	148		Chr4	228000000	229000000	109		Chr1	45663969	45671969	8000		Chr1	45245969	45250969	5000
	Chr4	229000000	230000000	169		Chr4	229000000	230000000	43		Chr1	47910372	47911577	0.200591		Chr4	229000000	230000000	2258		Chr4	229000000	230000000	914		Chr4	229000000	230000000	197		Chr4	229000000	230000000	84		Chr1	45705969	45707969	2000		Chr1	45256969	45260969	4000
	Chr4	230000000	231000000	151		Chr4	230000000	231000000	43		Chr1	47955474	47956904	1.53031		Chr4	230000000	231000000	970		Chr4	230000000	231000000	1011		Chr4	230000000	231000000	119		Chr4	230000000	231000000	91		Chr1	45733969	45735969	2000		Chr1	45271969	45273969	2000
	Chr4	231000000	232000000	157		Chr4	231000000	232000000	48		Chr1	47958733	47959968	0.802365		Chr4	231000000	232000000	2055		Chr4	231000000	232000000	1076		Chr4	231000000	232000000	166		Chr4	231000000	232000000	99		Chr1	45740969	45744969	4000		Chr1	45311969	45314969	3000
	Chr4	232000000	233000000	120		Chr4	232000000	233000000	14		Chr1	48026172	48027293	57.9361		Chr4	232000000	233000000	8381		Chr4	232000000	233000000	4519		Chr4	232000000	233000000	788		Chr4	232000000	233000000	475		Chr1	45751969	45754969	3000		Chr1	45343969	45347969	4000
	Chr4	233000000	234000000	128		Chr4	233000000	234000000	11		Chr1	48030265	48032114	0		Chr4	233000000	234000000	10478		Chr4	233000000	234000000	4819		Chr4	233000000	234000000	810		Chr4	233000000	234000000	405		Chr1	45772969	45775969	3000		Chr1	45373969	45378969	5000
	Chr4	234000000	235000000	137		Chr4	234000000	235000000	19		Chr1	48042810	48044024	0		Chr4	234000000	235000000	5385		Chr4	234000000	235000000	4199		Chr4	234000000	235000000	608		Chr4	234000000	235000000	504		Chr1	45791969	45793969	2000		Chr1	45391969	45393969	2000
	Chr4	235000000	236000000	152		Chr4	235000000	236000000	18		Chr1	48100614	48108431	293.05		Chr4	235000000	236000000	4729		Chr4	235000000	236000000	8166		Chr4	235000000	236000000	493		Chr4	235000000	236000000	1005		Chr1	45798969	45803969	5000		Chr1	45406969	45408969	2000
	Chr4	236000000	237000000	135		Chr4	236000000	237000000	20		Chr1	48173906	48175909	230.978		Chr4	236000000	237000000	6931		Chr4	236000000	237000000	2889		Chr4	236000000	237000000	690		Chr4	236000000	237000000	397		Chr1	45805969	45808969	3000		Chr1	45489969	45492969	3000
	Chr4	237000000	238000000	131		Chr4	237000000	238000000	11		Chr1	48183949	48191795	354.145		Chr4	237000000	238000000	7824		Chr4	237000000	238000000	44		Chr4	237000000	238000000	918		Chr4	237000000	238000000	25		Chr1	45818969	45822969	4000		Chr1	45496969	45500969	4000
	Chr4	238000000	239000000	175		Chr4	238000000	239000000	19		Chr1	48278566	48281430	4.08461		Chr4	238000000	239000000	8229		Chr4	238000000	239000000	2419		Chr4	238000000	239000000	1097		Chr4	238000000	239000000	338		Chr1	45860969	45862969	2000		Chr1	45566969	45571969	5000
	Chr4	239000000	240000000	182		Chr4	239000000	240000000	16		Chr1	48397882	48404042	12.6099		Chr4	239000000	240000000	6226		Chr4	239000000	240000000	9463		Chr4	239000000	240000000	839		Chr4	239000000	240000000	1124		Chr1	45873969	45875969	2000		Chr1	45612969	45618969	6000
	Chr4	240000000	241000000	174		Chr4	240000000	241000000	12		Chr1	48498575	48499342	75.7579		Chr4	240000000	241000000	5412		Chr4	240000000	241000000	7583		Chr4	240000000	241000000	747		Chr4	240000000	241000000	1020		Chr1	45891969	45893969	2000		Chr1	45621969	45625969	4000
	Chr4	241000000	242000000	160		Chr4	241000000	242000000	41		Chr1	48581759	48583674	189.354		Chr4	241000000	242000000	6344		Chr4	241000000	242000000	6338		Chr4	241000000	242000000	1843		Chr4	241000000	242000000	1819		Chr1	46209969	46214969	5000		Chr1	45646969	45651969	5000
	Chr4	242000000	243000000	197		Chr4	242000000	243000000	42		Chr1	48593723	48594367	16.3225		Chr4	242000000	243000000	5574		Chr4	242000000	243000000	5930		Chr4	242000000	243000000	1154		Chr4	242000000	243000000	1026		Chr1	46247969	46249969	2000		Chr1	46209969	46214969	5000
	Chr4	243000000	244000000	178		Chr4	243000000	244000000	38		Chr1	48667758	48672079	118.206		Chr4	243000000	244000000	4759		Chr4	243000000	244000000	5515		Chr4	243000000	244000000	1219		Chr4	243000000	244000000	1374		Chr1	46263969	46269969	6000		Chr1	46247969	46249969	2000
	Chr4	244000000	245000000	146		Chr4	244000000	245000000	43		Chr1	48759501	48764812	0		Chr4	244000000	245000000	3129		Chr4	244000000	245000000	4462		Chr4	244000000	245000000	931		Chr4	244000000	245000000	1284		Chr1	46286969	46290969	4000		Chr1	46263969	46269969	6000
	Chr4	245000000	246000000	134		Chr4	245000000	246000000	37		Chr1	48792965	48796781	55.9241		Chr4	245000000	246000000	5079		Chr4	245000000	246000000	4058		Chr4	245000000	246000000	1089		Chr4	245000000	246000000	889		Chr1	46304969	46306969	2000		Chr1	46286969	46290969	4000
	Chr4	246000000	247000000	175		Chr4	246000000	247000000	47		Chr1	48806925	48807546	1.68055		Chr4	246000000	247000000	6914		Chr4	246000000	247000000	7261		Chr4	246000000	247000000	1568		Chr4	246000000	247000000	1540		Chr1	46338969	46341969	3000		Chr1	46318969	46322969	4000
	Chr4	247000000	248000000	144		Chr4	247000000	248000000	40		Chr1	48810040	48811417	0		Chr4	247000000	248000000	4710		Chr4	247000000	248000000	5261		Chr4	247000000	248000000	1092		Chr4	247000000	248000000	1134		Chr1	46489969	46491969	2000		Chr1	46338969	46341969	3000
	Chr4	248000000	248141217	24		Chr4	248000000	248141217	8		Chr1	48820629	48844301	102.49		Chr4	248000000	248141217	13		Chr4	248000000	248141217	1026		Chr4	248000000	248141217	9		Chr4	248000000	248141217	158		Chr1	46659969	46663969	4000		Chr1	46445969	46447969	2000
	Chr5	0	1000000	308		Chr5	0	1000000	43		Chr1	48844916	48849804	91.9969		Chr5	0	1000000	504		Chr5	0	1000000	5805		Chr5	0	1000000	171		Chr5	0	1000000	735		Chr1	46691969	46694969	3000		Chr1	46489969	46491969	2000
	Chr5	1000000	2000000	263		Chr5	1000000	2000000	66		Chr1	48961878	48973564	401.75		Chr5	1000000	2000000	5304		Chr5	1000000	2000000	5855		Chr5	1000000	2000000	1409		Chr5	1000000	2000000	1604		Chr1	46713969	46715969	2000		Chr1	46496969	46499969	3000
	Chr5	2000000	3000000	288		Chr5	2000000	3000000	58		Chr1	49060281	49069951	528.187		Chr5	2000000	3000000	6441		Chr5	2000000	3000000	5283		Chr5	2000000	3000000	1964		Chr5	2000000	3000000	1635		Chr1	46733969	46736969	3000		Chr1	46659969	46663969	4000
	Chr5	3000000	4000000	263		Chr5	3000000	4000000	68		Chr1	49269815	49271942	230.633		Chr5	3000000	4000000	4608		Chr5	3000000	4000000	4231		Chr5	3000000	4000000	1177		Chr5	3000000	4000000	1224		Chr1	46744969	46749969	5000		Chr1	46691969	46694969	3000
	Chr5	4000000	5000000	220		Chr5	4000000	5000000	55		Chr1	49323256	49334649	1490.83		Chr5	4000000	5000000	5981		Chr5	4000000	5000000	31		Chr5	4000000	5000000	1286		Chr5	4000000	5000000	25		Chr1	46768969	46771969	3000		Chr1	46713969	46715969	2000
	Chr5	5000000	6000000	275		Chr5	5000000	6000000	65		Chr1	49338091	49339347	1.0527		Chr5	5000000	6000000	5846		Chr5	5000000	6000000	25		Chr5	5000000	6000000	1778		Chr5	5000000	6000000	29		Chr1	46784969	46787969	3000		Chr1	46733969	46735969	2000
	Chr5	6000000	7000000	230		Chr5	6000000	7000000	61		Chr1	49543974	49544348	0.400575		Chr5	6000000	7000000	5969		Chr5	6000000	7000000	21		Chr5	6000000	7000000	1542		Chr5	6000000	7000000	22		Chr1	46803969	46805969	2000		Chr1	46746969	46750969	4000
	Chr5	7000000	8000000	219		Chr5	7000000	8000000	40		Chr1	49653902	49720320	598.536		Chr5	7000000	8000000	5589		Chr5	7000000	8000000	3		Chr5	7000000	8000000	1350		Chr5	7000000	8000000	30		Chr1	46838969	46840969	2000		Chr1	46784969	46787969	3000
	Chr5	8000000	9000000	252		Chr5	8000000	9000000	39		Chr1	49953552	49955380	4392.81		Chr5	8000000	9000000	3146		Chr5	8000000	9000000	9		Chr5	8000000	9000000	745		Chr5	8000000	9000000	17		Chr1	47044969	47048969	4000		Chr1	46803969	46805969	2000
	Chr5	9000000	10000000	223		Chr5	9000000	10000000	46		Chr1	49956213	49962083	328.079		Chr5	9000000	10000000	4604		Chr5	9000000	10000000	1404		Chr5	9000000	10000000	1336		Chr5	9000000	10000000	253		Chr1	47055969	47062969	7000		Chr1	46850969	46852969	2000
	Chr5	10000000	11000000	202		Chr5	10000000	11000000	20		Chr1	50015461	50021840	170.82		Chr5	10000000	11000000	3195		Chr5	10000000	11000000	5066		Chr5	10000000	11000000	605		Chr5	10000000	11000000	814		Chr1	47071969	47073969	2000		Chr1	46860969	46873969	13000
	Chr5	11000000	12000000	227		Chr5	11000000	12000000	31		Chr1	50029233	50031345	0		Chr5	11000000	12000000	5369		Chr5	11000000	12000000	2807		Chr5	11000000	12000000	1206		Chr5	11000000	12000000	796		Chr1	47076969	47078969	2000		Chr1	46934969	46936969	2000
	Chr5	12000000	13000000	198		Chr5	12000000	13000000	35		Chr1	50033671	50037761	12.4117		Chr5	12000000	13000000	4677		Chr5	12000000	13000000	706		Chr5	12000000	13000000	792		Chr5	12000000	13000000	208		Chr1	47106969	47108969	2000		Chr1	46943969	46945969	2000
	Chr5	13000000	14000000	215		Chr5	13000000	14000000	39		Chr1	50052411	50056915	389.011		Chr5	13000000	14000000	6298		Chr5	13000000	14000000	5313		Chr5	13000000	14000000	1442		Chr5	13000000	14000000	1217		Chr1	47126969	47128969	2000		Chr1	47021969	47023969	2000
	Chr5	14000000	15000000	153		Chr5	14000000	15000000	26		Chr1	50058299	50058601	23.24		Chr5	14000000	15000000	3690		Chr5	14000000	15000000	2326		Chr5	14000000	15000000	536		Chr5	14000000	15000000	371		Chr1	47173969	47177969	4000		Chr1	47055969	47062969	7000
	Chr5	15000000	16000000	251		Chr5	15000000	16000000	35		Chr1	50184278	50191748	1661.81		Chr5	15000000	16000000	5414		Chr5	15000000	16000000	3606		Chr5	15000000	16000000	1341		Chr5	15000000	16000000	950		Chr1	47220969	47223969	3000		Chr1	47071969	47073969	2000
	Chr5	16000000	17000000	226		Chr5	16000000	17000000	29		Chr1	50204094	50209686	215.167		Chr5	16000000	17000000	5400		Chr5	16000000	17000000	5067		Chr5	16000000	17000000	948		Chr5	16000000	17000000	959		Chr1	47225969	47228969	3000		Chr1	47076969	47078969	2000
	Chr5	17000000	18000000	190		Chr5	17000000	18000000	13		Chr1	50280518	50282636	27.3127		Chr5	17000000	18000000	5326		Chr5	17000000	18000000	5654		Chr5	17000000	18000000	782		Chr5	17000000	18000000	922		Chr1	47417969	47420969	3000		Chr1	47106969	47108969	2000
	Chr5	18000000	19000000	228		Chr5	18000000	19000000	33		Chr1	50417790	50419501	1.62899		Chr5	18000000	19000000	5854		Chr5	18000000	19000000	4468		Chr5	18000000	19000000	1118		Chr5	18000000	19000000	973		Chr1	47431969	47434969	3000		Chr1	47126969	47128969	2000
	Chr5	19000000	20000000	212		Chr5	19000000	20000000	31		Chr1	50522974	50523754	4.95976		Chr5	19000000	20000000	5064		Chr5	19000000	20000000	2438		Chr5	19000000	20000000	814		Chr5	19000000	20000000	552		Chr1	47543969	47545969	2000		Chr1	47173969	47177969	4000
	Chr5	20000000	21000000	194		Chr5	20000000	21000000	23		Chr1	50576592	50577104	8.42582		Chr5	20000000	21000000	5523		Chr5	20000000	21000000	6986		Chr5	20000000	21000000	961		Chr5	20000000	21000000	1396		Chr1	47550969	47552969	2000		Chr1	47220969	47223969	3000
	Chr5	21000000	22000000	171		Chr5	21000000	22000000	19		Chr1	50602977	50607188	24.1117		Chr5	21000000	22000000	3805		Chr5	21000000	22000000	3802		Chr5	21000000	22000000	699		Chr5	21000000	22000000	814		Chr1	47554969	47564969	10000		Chr1	47225969	47228969	3000
	Chr5	22000000	23000000	183		Chr5	22000000	23000000	21		Chr1	50607450	50613622	677.906		Chr5	22000000	23000000	4728		Chr5	22000000	23000000	7110		Chr5	22000000	23000000	895		Chr5	22000000	23000000	1310		Chr1	47575969	47577969	2000		Chr1	47253969	47257969	4000
	Chr5	23000000	24000000	235		Chr5	23000000	24000000	18		Chr1	50910566	50917137	827.996		Chr5	23000000	24000000	5204		Chr5	23000000	24000000	4066		Chr5	23000000	24000000	975		Chr5	23000000	24000000	721		Chr1	47591969	47594969	3000		Chr1	47278969	47281969	3000
	Chr5	24000000	25000000	201		Chr5	24000000	25000000	20		Chr1	50922976	50924959	32.5475		Chr5	24000000	25000000	3468		Chr5	24000000	25000000	3085		Chr5	24000000	25000000	669		Chr5	24000000	25000000	581		Chr1	47614969	47618969	4000		Chr1	47286969	47288969	2000
	Chr5	25000000	26000000	155		Chr5	25000000	26000000	20		Chr1	50926474	50930892	3454.31		Chr5	25000000	26000000	5308		Chr5	25000000	26000000	5769		Chr5	25000000	26000000	801		Chr5	25000000	26000000	807		Chr1	47620969	47623969	3000		Chr1	47292969	47294969	2000
	Chr5	26000000	27000000	179		Chr5	26000000	27000000	18		Chr1	50990638	50995883	375.722		Chr5	26000000	27000000	6527		Chr5	26000000	27000000	7024		Chr5	26000000	27000000	814		Chr5	26000000	27000000	818		Chr1	47631969	47633969	2000		Chr1	47301969	47304969	3000
	Chr5	27000000	28000000	189		Chr5	27000000	28000000	19		Chr1	51047123	51048099	0.199984		Chr5	27000000	28000000	2683		Chr5	27000000	28000000	5483		Chr5	27000000	28000000	370		Chr5	27000000	28000000	563		Chr1	47638969	47641969	3000		Chr1	47417969	47420969	3000
	Chr5	28000000	29000000	218		Chr5	28000000	29000000	15		Chr1	51048399	51050919	760.179		Chr5	28000000	29000000	6342		Chr5	28000000	29000000	6435		Chr5	28000000	29000000	857		Chr5	28000000	29000000	1004		Chr1	47647969	47649969	2000		Chr1	47429969	47432969	3000
	Chr5	29000000	30000000	188		Chr5	29000000	30000000	20		Chr1	51079605	51080430	0.82602		Chr5	29000000	30000000	3678		Chr5	29000000	30000000	3528		Chr5	29000000	30000000	495		Chr5	29000000	30000000	443		Chr1	47664969	47667969	3000		Chr1	47475969	47478969	3000
	Chr5	30000000	31000000	178		Chr5	30000000	31000000	17		Chr1	51082626	51090811	118.473		Chr5	30000000	31000000	7170		Chr5	30000000	31000000	6202		Chr5	30000000	31000000	924		Chr5	30000000	31000000	851		Chr1	47715969	47718969	3000		Chr1	47535969	47538969	3000
	Chr5	31000000	32000000	175		Chr5	31000000	32000000	20		Chr1	51174047	51174649	0.601774		Chr5	31000000	32000000	6594		Chr5	31000000	32000000	8319		Chr5	31000000	32000000	875		Chr5	31000000	32000000	1195		Chr1	47751969	47756969	5000		Chr1	47575969	47577969	2000
	Chr5	32000000	33000000	159		Chr5	32000000	33000000	12		Chr1	51261533	51266203	162.012		Chr5	32000000	33000000	6769		Chr5	32000000	33000000	7627		Chr5	32000000	33000000	1064		Chr5	32000000	33000000	1078		Chr1	47758969	47762969	4000		Chr1	47592969	47594969	2000
	Chr5	33000000	34000000	261		Chr5	33000000	34000000	21		Chr1	51274949	51278266	157.832		Chr5	33000000	34000000	5735		Chr5	33000000	34000000	6413		Chr5	33000000	34000000	699		Chr5	33000000	34000000	882		Chr1	47782969	47784969	2000		Chr1	47737969	47746969	9000
	Chr5	34000000	35000000	185		Chr5	34000000	35000000	17		Chr1	51285634	51286719	2.02775		Chr5	34000000	35000000	2387		Chr5	34000000	35000000	5864		Chr5	34000000	35000000	455		Chr5	34000000	35000000	761		Chr1	47801969	47803969	2000		Chr1	47753969	47756969	3000
	Chr5	35000000	36000000	174		Chr5	35000000	36000000	27		Chr1	51298012	51304517	969.834		Chr5	35000000	36000000	5844		Chr5	35000000	36000000	4824		Chr5	35000000	36000000	733		Chr5	35000000	36000000	624		Chr1	47806969	47808969	2000		Chr1	47758969	47763969	5000
	Chr5	36000000	37000000	164		Chr5	36000000	37000000	17		Chr1	51363743	51370342	1480.81		Chr5	36000000	37000000	6582		Chr5	36000000	37000000	8433		Chr5	36000000	37000000	737		Chr5	36000000	37000000	936		Chr1	47810969	47815969	5000		Chr1	47782969	47784969	2000
	Chr5	37000000	38000000	155		Chr5	37000000	38000000	18		Chr1	51456447	51457862	9.85543		Chr5	37000000	38000000	4189		Chr5	37000000	38000000	7669		Chr5	37000000	38000000	459		Chr5	37000000	38000000	812		Chr1	47843969	47845969	2000		Chr1	47801969	47803969	2000
	Chr5	38000000	39000000	174		Chr5	38000000	39000000	15		Chr1	51565117	51568168	1264.78		Chr5	38000000	39000000	2239		Chr5	38000000	39000000	4661		Chr5	38000000	39000000	238		Chr5	38000000	39000000	419		Chr1	47859969	47861969	2000		Chr1	47806969	47808969	2000
	Chr5	39000000	40000000	147		Chr5	39000000	40000000	17		Chr1	51569309	51572054	11.7548		Chr5	39000000	40000000	4122		Chr5	39000000	40000000	6526		Chr5	39000000	40000000	353		Chr5	39000000	40000000	838		Chr1	47873969	47879969	6000		Chr1	47810969	47815969	5000
	Chr5	40000000	41000000	133		Chr5	40000000	41000000	10		Chr1	51573684	51577256	0		Chr5	40000000	41000000	7046		Chr5	40000000	41000000	3826		Chr5	40000000	41000000	722		Chr5	40000000	41000000	421		Chr1	47955969	47957969	2000		Chr1	47859969	47861969	2000
	Chr5	41000000	42000000	153		Chr5	41000000	42000000	11		Chr1	51590676	51599882	0.399968		Chr5	41000000	42000000	10035		Chr5	41000000	42000000	9790		Chr5	41000000	42000000	893		Chr5	41000000	42000000	786		Chr1	47963969	47965969	2000		Chr1	47872969	47875969	3000
	Chr5	42000000	43000000	167		Chr5	42000000	43000000	12		Chr1	51600000	51609685	371.982		Chr5	42000000	43000000	2297		Chr5	42000000	43000000	2187		Chr5	42000000	43000000	249		Chr5	42000000	43000000	239		Chr1	47978969	47981969	3000		Chr1	47955969	47957969	2000
	Chr5	43000000	44000000	150		Chr5	43000000	44000000	16		Chr1	51612705	51613079	340.124		Chr5	43000000	44000000	3188		Chr5	43000000	44000000	3495		Chr5	43000000	44000000	531		Chr5	43000000	44000000	1115		Chr1	48006969	48008969	2000		Chr1	47963969	47965969	2000
	Chr5	44000000	45000000	158		Chr5	44000000	45000000	14		Chr1	51709782	51717387	711.686		Chr5	44000000	45000000	40		Chr5	44000000	45000000	3726		Chr5	44000000	45000000	37		Chr5	44000000	45000000	1473		Chr1	48019969	48025969	6000		Chr1	47978969	47981969	3000
	Chr5	45000000	46000000	205		Chr5	45000000	46000000	16		Chr1	51718899	51719777	65.1048		Chr5	45000000	46000000	1279		Chr5	45000000	46000000	3307		Chr5	45000000	46000000	141		Chr5	45000000	46000000	408		Chr1	48032969	48040969	8000		Chr1	47984969	47988969	4000
	Chr5	46000000	47000000	184		Chr5	46000000	47000000	24		Chr1	51725657	51727443	1.00053		Chr5	46000000	47000000	1383		Chr5	46000000	47000000	2013		Chr5	46000000	47000000	102		Chr5	46000000	47000000	194		Chr1	48098969	48101969	3000		Chr1	48009969	48012969	3000
	Chr5	47000000	48000000	185		Chr5	47000000	48000000	33		Chr1	51765197	51767140	516.926		Chr5	47000000	48000000	2156		Chr5	47000000	48000000	1584		Chr5	47000000	48000000	205		Chr5	47000000	48000000	133		Chr1	48107969	48113969	6000		Chr1	48019969	48025969	6000
	Chr5	48000000	49000000	185		Chr5	48000000	49000000	14		Chr1	51817246	51820172	11.8555		Chr5	48000000	49000000	1362		Chr5	48000000	49000000	2358		Chr5	48000000	49000000	158		Chr5	48000000	49000000	702		Chr1	48280969	48291969	11000		Chr1	48034969	48040969	6000
	Chr5	49000000	50000000	156		Chr5	49000000	50000000	17		Chr1	51855360	51858286	10.5031		Chr5	49000000	50000000	215		Chr5	49000000	50000000	2624		Chr5	49000000	50000000	85		Chr5	49000000	50000000	699		Chr1	48311969	48319969	8000		Chr1	48098969	48101969	3000
	Chr5	50000000	51000000	171		Chr5	50000000	51000000	22		Chr1	51859617	51865767	528.425		Chr5	50000000	51000000	47		Chr5	50000000	51000000	1980		Chr5	50000000	51000000	42		Chr5	50000000	51000000	318		Chr1	48336969	48340969	4000		Chr1	48107969	48113969	6000
	Chr5	51000000	52000000	178		Chr5	51000000	52000000	11		Chr1	51965669	51971522	13.3328		Chr5	51000000	52000000	71		Chr5	51000000	52000000	4861		Chr5	51000000	52000000	47		Chr5	51000000	52000000	703		Chr1	48349969	48351969	2000		Chr1	48280969	48291969	11000
	Chr5	52000000	53000000	162		Chr5	52000000	53000000	14		Chr1	52016484	52020527	3.30833		Chr5	52000000	53000000	79		Chr5	52000000	53000000	101		Chr5	52000000	53000000	47		Chr5	52000000	53000000	61		Chr1	48405969	48408969	3000		Chr1	48311969	48319969	8000
	Chr5	53000000	54000000	130		Chr5	53000000	54000000	15		Chr1	52192469	52197612	31.9627		Chr5	53000000	54000000	2722		Chr5	53000000	54000000	3381		Chr5	53000000	54000000	381		Chr5	53000000	54000000	405		Chr1	48411969	48415969	4000		Chr1	48349969	48351969	2000
	Chr5	54000000	55000000	149		Chr5	54000000	55000000	14		Chr1	52199832	52206271	0		Chr5	54000000	55000000	6909		Chr5	54000000	55000000	6405		Chr5	54000000	55000000	950		Chr5	54000000	55000000	927		Chr1	48420969	48430969	10000		Chr1	48405969	48408969	3000
	Chr5	55000000	56000000	153		Chr5	55000000	56000000	11		Chr1	52214981	52219835	362.921		Chr5	55000000	56000000	127		Chr5	55000000	56000000	6733		Chr5	55000000	56000000	56		Chr5	55000000	56000000	614		Chr1	48443969	48446969	3000		Chr1	48411969	48415969	4000
	Chr5	56000000	57000000	177		Chr5	56000000	57000000	19		Chr1	52313125	52315690	424.166		Chr5	56000000	57000000	5344		Chr5	56000000	57000000	4321		Chr5	56000000	57000000	793		Chr5	56000000	57000000	612		Chr1	48468969	48470969	2000		Chr1	48420969	48430969	10000
	Chr5	57000000	58000000	183		Chr5	57000000	58000000	24		Chr1	52382664	52389195	743.385		Chr5	57000000	58000000	5047		Chr5	57000000	58000000	3884		Chr5	57000000	58000000	742		Chr5	57000000	58000000	615		Chr1	48489969	48491969	2000		Chr1	48468969	48470969	2000
	Chr5	58000000	59000000	185		Chr5	58000000	59000000	17		Chr1	52463838	52466195	49.191		Chr5	58000000	59000000	5303		Chr5	58000000	59000000	3937		Chr5	58000000	59000000	747		Chr5	58000000	59000000	501		Chr1	48500969	48502969	2000		Chr1	48489969	48491969	2000
	Chr5	59000000	60000000	163		Chr5	59000000	60000000	31		Chr1	52522785	52524108	1487.81		Chr5	59000000	60000000	3588		Chr5	59000000	60000000	3626		Chr5	59000000	60000000	625		Chr5	59000000	60000000	579		Chr1	48563969	48565969	2000		Chr1	48500969	48502969	2000
	Chr5	60000000	61000000	180		Chr5	60000000	61000000	23		Chr1	52627046	52629546	1.90662		Chr5	60000000	61000000	495		Chr5	60000000	61000000	2201		Chr5	60000000	61000000	107		Chr5	60000000	61000000	342		Chr1	48650969	48652969	2000		Chr1	48563969	48565969	2000
	Chr5	61000000	62000000	179		Chr5	61000000	62000000	15		Chr1	52806930	52855391	1634.75		Chr5	61000000	62000000	5173		Chr5	61000000	62000000	4805		Chr5	61000000	62000000	737		Chr5	61000000	62000000	567		Chr1	48663969	48666969	3000		Chr1	48650969	48652969	2000
	Chr5	62000000	63000000	137		Chr5	62000000	63000000	10		Chr1	52874252	52877974	125.986		Chr5	62000000	63000000	86		Chr5	62000000	63000000	3681		Chr5	62000000	63000000	53		Chr5	62000000	63000000	442		Chr1	48762969	48767969	5000		Chr1	48664969	48666969	2000
	Chr5	63000000	64000000	156		Chr5	63000000	64000000	28		Chr1	52949699	52975080	281.801		Chr5	63000000	64000000	61		Chr5	63000000	64000000	4269		Chr5	63000000	64000000	121		Chr5	63000000	64000000	593		Chr1	48780969	48782969	2000		Chr1	48762969	48766969	4000
	Chr5	64000000	65000000	155		Chr5	64000000	65000000	21		Chr1	53139293	53142571	13.6123		Chr5	64000000	65000000	3364		Chr5	64000000	65000000	2715		Chr5	64000000	65000000	449		Chr5	64000000	65000000	667		Chr1	48811969	48814969	3000		Chr1	48780969	48782969	2000
	Chr5	65000000	66000000	143		Chr5	65000000	66000000	19		Chr1	53216806	53226901	219.855		Chr5	65000000	66000000	2720		Chr5	65000000	66000000	6233		Chr5	65000000	66000000	316		Chr5	65000000	66000000	2348		Chr1	48849969	48852969	3000		Chr1	49088969	49091969	3000
	Chr5	66000000	67000000	153		Chr5	66000000	67000000	15		Chr1	53277713	53319151	96.9706		Chr5	66000000	67000000	388		Chr5	66000000	67000000	2637		Chr5	66000000	67000000	75		Chr5	66000000	67000000	1182		Chr1	48919969	48922969	3000		Chr1	49100969	49107969	7000
	Chr5	67000000	68000000	144		Chr5	67000000	68000000	18		Chr1	53323147	53326368	252.267		Chr5	67000000	68000000	732		Chr5	67000000	68000000	2788		Chr5	67000000	68000000	318		Chr5	67000000	68000000	501		Chr1	48957969	48960969	3000		Chr1	49166969	49170969	4000
	Chr5	68000000	69000000	136		Chr5	68000000	69000000	22		Chr1	53434581	53446769	1084.25		Chr5	68000000	69000000	6800		Chr5	68000000	69000000	6777		Chr5	68000000	69000000	797		Chr5	68000000	69000000	773		Chr1	49088969	49091969	3000		Chr1	49195969	49201969	6000
	Chr5	69000000	70000000	164		Chr5	69000000	70000000	22		Chr1	53483112	53489244	291.556		Chr5	69000000	70000000	6437		Chr5	69000000	70000000	4204		Chr5	69000000	70000000	817		Chr5	69000000	70000000	547		Chr1	49100969	49107969	7000		Chr1	49222969	49225969	3000
	Chr5	70000000	71000000	150		Chr5	70000000	71000000	22		Chr1	53554980	53557950	47.8653		Chr5	70000000	71000000	4784		Chr5	70000000	71000000	2923		Chr5	70000000	71000000	658		Chr5	70000000	71000000	351		Chr1	49166969	49170969	4000		Chr1	49227969	49238969	11000
	Chr5	71000000	72000000	142		Chr5	71000000	72000000	16		Chr1	53653126	53655932	177.794		Chr5	71000000	72000000	4998		Chr5	71000000	72000000	3644		Chr5	71000000	72000000	592		Chr5	71000000	72000000	552		Chr1	49177969	49179969	2000		Chr1	49284969	49288969	4000
	Chr5	72000000	73000000	186		Chr5	72000000	73000000	22		Chr1	53688989	53695594	139.924		Chr5	72000000	73000000	7811		Chr5	72000000	73000000	6778		Chr5	72000000	73000000	950		Chr5	72000000	73000000	827		Chr1	49195969	49198969	3000		Chr1	49296969	49299969	3000
	Chr5	73000000	74000000	152		Chr5	73000000	74000000	6		Chr1	53741712	53763780	1299.79		Chr5	73000000	74000000	10257		Chr5	73000000	74000000	1080		Chr5	73000000	74000000	602		Chr5	73000000	74000000	156		Chr1	49222969	49225969	3000		Chr1	49339969	49342969	3000
	Chr5	74000000	75000000	159		Chr5	74000000	75000000	22		Chr1	53796385	53798849	6.34347		Chr5	74000000	75000000	8248		Chr5	74000000	75000000	3900		Chr5	74000000	75000000	872		Chr5	74000000	75000000	504		Chr1	49227969	49238969	11000		Chr1	49385969	49390969	5000
	Chr5	75000000	76000000	156		Chr5	75000000	76000000	14		Chr1	53798352	53803307	287.485		Chr5	75000000	76000000	4364		Chr5	75000000	76000000	4205		Chr5	75000000	76000000	459		Chr5	75000000	76000000	511		Chr1	49251969	49254969	3000		Chr1	49401969	49407969	6000
	Chr5	76000000	77000000	155		Chr5	76000000	77000000	24		Chr1	53807790	53814011	0.600559		Chr5	76000000	77000000	3784		Chr5	76000000	77000000	4107		Chr5	76000000	77000000	526		Chr5	76000000	77000000	507		Chr1	49284969	49288969	4000		Chr1	49423969	49425969	2000
	Chr5	77000000	78000000	157		Chr5	77000000	78000000	13		Chr1	53815390	53817043	0		Chr5	77000000	78000000	990		Chr5	77000000	78000000	10		Chr5	77000000	78000000	192		Chr5	77000000	78000000	17		Chr1	49370969	49374969	4000		Chr1	49477969	49481969	4000
	Chr5	78000000	79000000	158		Chr5	78000000	79000000	22		Chr1	53841734	53843256	0		Chr5	78000000	79000000	2053		Chr5	78000000	79000000	35		Chr5	78000000	79000000	395		Chr5	78000000	79000000	110		Chr1	49385969	49388969	3000		Chr1	49490969	49493969	3000
	Chr5	79000000	80000000	167		Chr5	79000000	80000000	15		Chr1	53844926	53859401	943.226		Chr5	79000000	80000000	890		Chr5	79000000	80000000	110		Chr5	79000000	80000000	141		Chr5	79000000	80000000	35		Chr1	49401969	49407969	6000		Chr1	49501969	49513969	12000
	Chr5	80000000	81000000	158		Chr5	80000000	81000000	12		Chr1	53864264	53869784	19.5507		Chr5	80000000	81000000	175		Chr5	80000000	81000000	18		Chr5	80000000	81000000	68		Chr5	80000000	81000000	18		Chr1	49423969	49426969	3000		Chr1	49516969	49519969	3000
	Chr5	81000000	82000000	152		Chr5	81000000	82000000	12		Chr1	53921416	53927200	192.443		Chr5	81000000	82000000	658		Chr5	81000000	82000000	41		Chr5	81000000	82000000	102		Chr5	81000000	82000000	20		Chr1	49432969	49436969	4000		Chr1	49534969	49538969	4000
	Chr5	82000000	83000000	142		Chr5	82000000	83000000	15		Chr1	54029278	54037501	2097.27		Chr5	82000000	83000000	2170		Chr5	82000000	83000000	5		Chr5	82000000	83000000	437		Chr5	82000000	83000000	14		Chr1	49477969	49481969	4000		Chr1	49542969	49548969	6000
	Chr5	83000000	84000000	163		Chr5	83000000	84000000	9		Chr1	54120023	54127868	2440.38		Chr5	83000000	84000000	5116		Chr5	83000000	84000000	10		Chr5	83000000	84000000	487		Chr5	83000000	84000000	21		Chr1	49489969	49493969	4000		Chr1	49555969	49558969	3000
	Chr5	84000000	85000000	142		Chr5	84000000	85000000	18		Chr1	54129709	54132369	2053.56		Chr5	84000000	85000000	3760		Chr5	84000000	85000000	9		Chr5	84000000	85000000	519		Chr5	84000000	85000000	14		Chr1	49501969	49513969	12000		Chr1	49574969	49582969	8000
	Chr5	85000000	86000000	134		Chr5	85000000	86000000	13		Chr1	54212479	54222300	1270.22		Chr5	85000000	86000000	3808		Chr5	85000000	86000000	8		Chr5	85000000	86000000	507		Chr5	85000000	86000000	29		Chr1	49516969	49521969	5000		Chr1	49651969	49653969	2000
	Chr5	86000000	87000000	170		Chr5	86000000	87000000	19		Chr1	54225839	54228076	112.949		Chr5	86000000	87000000	4484		Chr5	86000000	87000000	18		Chr5	86000000	87000000	589		Chr5	86000000	87000000	84		Chr1	49534969	49538969	4000		Chr1	49656969	49659969	3000
	Chr5	87000000	88000000	153		Chr5	87000000	88000000	8		Chr1	54317808	54320794	38.4293		Chr5	87000000	88000000	4749		Chr5	87000000	88000000	26		Chr5	87000000	88000000	524		Chr5	87000000	88000000	41		Chr1	49542969	49548969	6000		Chr1	49669969	49676969	7000
	Chr5	88000000	89000000	126		Chr5	88000000	89000000	14		Chr1	54388744	54400458	705.951		Chr5	88000000	89000000	6915		Chr5	88000000	89000000	7		Chr5	88000000	89000000	735		Chr5	88000000	89000000	16		Chr1	49555969	49558969	3000		Chr1	49682969	49686969	4000
	Chr5	89000000	90000000	135		Chr5	89000000	90000000	11		Chr1	54585788	54607639	1575.56		Chr5	89000000	90000000	528		Chr5	89000000	90000000	8		Chr5	89000000	90000000	120		Chr5	89000000	90000000	10		Chr1	49574969	49582969	8000		Chr1	49689969	49695969	6000
	Chr5	90000000	91000000	158		Chr5	90000000	91000000	9		Chr1	54852162	54861864	397.943		Chr5	90000000	91000000	8472		Chr5	90000000	91000000	18		Chr5	90000000	91000000	574		Chr5	90000000	91000000	15		Chr1	49651969	49653969	2000		Chr1	49705969	49709969	4000
	Chr5	91000000	92000000	138		Chr5	91000000	92000000	10		Chr1	54889560	54893424	62.7256		Chr5	91000000	92000000	7574		Chr5	91000000	92000000	9		Chr5	91000000	92000000	576		Chr5	91000000	92000000	17		Chr1	49657969	49659969	2000		Chr1	49887969	49894969	7000
	Chr5	92000000	93000000	111		Chr5	92000000	93000000	6		Chr1	54908771	54913056	30.5907		Chr5	92000000	93000000	7617		Chr5	92000000	93000000	42		Chr5	92000000	93000000	796		Chr5	92000000	93000000	14		Chr1	49669969	49677969	8000		Chr1	49959969	49965969	6000
	Chr5	93000000	94000000	142		Chr5	93000000	94000000	10		Chr1	55005668	55009518	189.462		Chr5	93000000	94000000	5636		Chr5	93000000	94000000	3		Chr5	93000000	94000000	567		Chr5	93000000	94000000	22		Chr1	49682969	49686969	4000		Chr1	50030969	50034969	4000
	Chr5	94000000	95000000	142		Chr5	94000000	95000000	10		Chr1	55012760	55015015	1408.77		Chr5	94000000	95000000	1325		Chr5	94000000	95000000	0		Chr5	94000000	95000000	127		Chr5	94000000	95000000	0		Chr1	49689969	49695969	6000		Chr1	50076969	50078969	2000
	Chr5	95000000	96000000	193		Chr5	95000000	96000000	16		Chr1	55077946	55085375	323.027		Chr5	95000000	96000000	649		Chr5	95000000	96000000	0		Chr5	95000000	96000000	49		Chr5	95000000	96000000	0		Chr1	49705969	49712969	7000		Chr1	50124969	50127969	3000
	Chr5	96000000	97000000	127		Chr5	96000000	97000000	13		Chr1	55115065	55117771	0		Chr5	96000000	97000000	526		Chr5	96000000	97000000	0		Chr5	96000000	97000000	47		Chr5	96000000	97000000	0		Chr1	49887969	49894969	7000		Chr1	50134969	50139969	5000
	Chr5	97000000	98000000	167		Chr5	97000000	98000000	25		Chr1	55251925	55258439	47.0108		Chr5	97000000	98000000	1076		Chr5	97000000	98000000	0		Chr5	97000000	98000000	71		Chr5	97000000	98000000	0		Chr1	49896969	49898969	2000		Chr1	50168969	50175969	7000
	Chr5	98000000	99000000	133		Chr5	98000000	99000000	10		Chr1	55343654	55346548	133.371		Chr5	98000000	99000000	5384		Chr5	98000000	99000000	4		Chr5	98000000	99000000	420		Chr5	98000000	99000000	15		Chr1	49961969	49965969	4000		Chr1	50177969	50182969	5000
	Chr5	99000000	100000000	106		Chr5	99000000	100000000	8		Chr1	55360374	55364961	221.133		Chr5	99000000	100000000	3384		Chr5	99000000	100000000	5		Chr5	99000000	100000000	322		Chr5	99000000	100000000	15		Chr1	50021969	50024969	3000		Chr1	50189969	50192969	3000
	Chr5	100000000	101000000	135		Chr5	100000000	101000000	10		Chr1	55366549	55368310	2.05444		Chr5	100000000	101000000	1523		Chr5	100000000	101000000	10		Chr5	100000000	101000000	188		Chr5	100000000	101000000	14		Chr1	50076969	50078969	2000		Chr1	50199969	50202969	3000
	Chr5	101000000	102000000	117		Chr5	101000000	102000000	12		Chr1	55403055	55405919	1.00235		Chr5	101000000	102000000	3817		Chr5	101000000	102000000	11		Chr5	101000000	102000000	277		Chr5	101000000	102000000	16		Chr1	50124969	50127969	3000		Chr1	50249969	50251969	2000
	Chr5	102000000	103000000	127		Chr5	102000000	103000000	7		Chr1	55464467	55470516	425.907		Chr5	102000000	103000000	856		Chr5	102000000	103000000	11		Chr5	102000000	103000000	85		Chr5	102000000	103000000	11		Chr1	50134969	50139969	5000		Chr1	50268969	50271969	3000
	Chr5	103000000	104000000	122		Chr5	103000000	104000000	14		Chr1	55475422	55482643	2270.89		Chr5	103000000	104000000	1133		Chr5	103000000	104000000	8		Chr5	103000000	104000000	106		Chr5	103000000	104000000	13		Chr1	50168969	50174969	6000		Chr1	50282969	50286969	4000
	Chr5	104000000	105000000	160		Chr5	104000000	105000000	12		Chr1	55604693	55608066	341.985		Chr5	104000000	105000000	2318		Chr5	104000000	105000000	554		Chr5	104000000	105000000	239		Chr5	104000000	105000000	630		Chr1	50177969	50179969	2000		Chr1	50289969	50296969	7000
	Chr5	105000000	106000000	139		Chr5	105000000	106000000	6		Chr1	55607337	55608461	1.25268		Chr5	105000000	106000000	628		Chr5	105000000	106000000	1820		Chr5	105000000	106000000	145		Chr5	105000000	106000000	1968		Chr1	50181969	50183969	2000		Chr1	50323969	50325969	2000
	Chr5	106000000	107000000	122		Chr5	106000000	107000000	1		Chr1	55753424	55785952	205.114		Chr5	106000000	107000000	646		Chr5	106000000	107000000	1115		Chr5	106000000	107000000	206		Chr5	106000000	107000000	1150		Chr1	50189969	50192969	3000		Chr1	50390969	50392969	2000
	Chr5	107000000	108000000	116		Chr5	107000000	108000000	0		Chr1	55876737	55910786	117.859		Chr5	107000000	108000000	547		Chr5	107000000	108000000	6		Chr5	107000000	108000000	111		Chr5	107000000	108000000	25		Chr1	50194969	50197969	3000		Chr1	50410969	50416969	6000
	Chr5	108000000	109000000	122		Chr5	108000000	109000000	2		Chr1	56017378	56034139	0		Chr5	108000000	109000000	653		Chr5	108000000	109000000	42		Chr5	108000000	109000000	206		Chr5	108000000	109000000	23		Chr1	50200969	50202969	2000		Chr1	50418969	50436969	18000
	Chr5	109000000	110000000	131		Chr5	109000000	110000000	5		Chr1	56034799	56035605	0		Chr5	109000000	110000000	775		Chr5	109000000	110000000	17		Chr5	109000000	110000000	138		Chr5	109000000	110000000	30		Chr1	50249969	50251969	2000		Chr1	50447969	50450969	3000
	Chr5	110000000	111000000	129		Chr5	110000000	111000000	9		Chr1	56037102	56040043	55.7885		Chr5	110000000	111000000	766		Chr5	110000000	111000000	1096		Chr5	110000000	111000000	86		Chr5	110000000	111000000	1327		Chr1	50268969	50272969	4000		Chr1	50456969	50465969	9000
	Chr5	111000000	112000000	140		Chr5	111000000	112000000	3		Chr1	56050586	56051648	0		Chr5	111000000	112000000	947		Chr5	111000000	112000000	1419		Chr5	111000000	112000000	112		Chr5	111000000	112000000	1694		Chr1	50276969	50280969	4000		Chr1	50467969	50472969	5000
	Chr5	112000000	113000000	126		Chr5	112000000	113000000	7		Chr1	56062291	56064644	63.9864		Chr5	112000000	113000000	737		Chr5	112000000	113000000	768		Chr5	112000000	113000000	104		Chr5	112000000	113000000	737		Chr1	50282969	50287969	5000		Chr1	50488969	50491969	3000
	Chr5	113000000	114000000	114		Chr5	113000000	114000000	4		Chr1	56095946	56098564	337.307		Chr5	113000000	114000000	776		Chr5	113000000	114000000	11		Chr5	113000000	114000000	93		Chr5	113000000	114000000	14		Chr1	50756969	50764969	8000		Chr1	50528969	50531969	3000
	Chr5	114000000	115000000	103		Chr5	114000000	115000000	4		Chr1	56211310	56216605	1439.59		Chr5	114000000	115000000	792		Chr5	114000000	115000000	2		Chr5	114000000	115000000	133		Chr5	114000000	115000000	11		Chr1	50850969	50855969	5000		Chr1	50576969	50578969	2000
	Chr5	115000000	116000000	121		Chr5	115000000	116000000	8		Chr1	56238620	56242485	889.889		Chr5	115000000	116000000	853		Chr5	115000000	116000000	6		Chr5	115000000	116000000	98		Chr5	115000000	116000000	9		Chr1	50900969	50911969	11000		Chr1	50580969	50585969	5000
	Chr5	116000000	117000000	141		Chr5	116000000	117000000	7		Chr1	56313204	56318879	1088.6		Chr5	116000000	117000000	5172		Chr5	116000000	117000000	5		Chr5	116000000	117000000	374		Chr5	116000000	117000000	16		Chr1	51091969	51094969	3000		Chr1	50600969	50602969	2000
	Chr5	117000000	118000000	124		Chr5	117000000	118000000	9		Chr1	56326844	56327860	0.200591		Chr5	117000000	118000000	3257		Chr5	117000000	118000000	54		Chr5	117000000	118000000	312		Chr5	117000000	118000000	63		Chr1	51110969	51113969	3000		Chr1	50613969	50616969	3000
	Chr5	118000000	119000000	129		Chr5	118000000	119000000	5		Chr1	56397250	56398266	1.00296		Chr5	118000000	119000000	182		Chr5	118000000	119000000	106		Chr5	118000000	119000000	54		Chr5	118000000	119000000	34		Chr1	51162969	51164969	2000		Chr1	50622969	50624969	2000
	Chr5	119000000	120000000	137		Chr5	119000000	120000000	10		Chr1	56400092	56405348	549.718		Chr5	119000000	120000000	202		Chr5	119000000	120000000	48		Chr5	119000000	120000000	62		Chr5	119000000	120000000	60		Chr1	51166969	51168969	2000		Chr1	50638969	50645969	7000
	Chr5	120000000	121000000	149		Chr5	120000000	121000000	6		Chr1	56570082	56581492	3877.96		Chr5	120000000	121000000	271		Chr5	120000000	121000000	53		Chr5	120000000	121000000	39		Chr5	120000000	121000000	14		Chr1	51457969	51459969	2000		Chr1	50647969	50653969	6000
	Chr5	121000000	122000000	131		Chr5	121000000	122000000	4		Chr1	56596604	56597443	31.6217		Chr5	121000000	122000000	222		Chr5	121000000	122000000	67		Chr5	121000000	122000000	51		Chr5	121000000	122000000	24		Chr1	51461969	51476969	15000		Chr1	50667969	50674969	7000
	Chr5	122000000	123000000	156		Chr5	122000000	123000000	6		Chr1	56632376	56641169	575.903		Chr5	122000000	123000000	204		Chr5	122000000	123000000	43		Chr5	122000000	123000000	69		Chr5	122000000	123000000	32		Chr1	51542969	51545969	3000		Chr1	50676969	50688969	12000
	Chr5	123000000	124000000	112		Chr5	123000000	124000000	5		Chr1	56690767	56691204	4.81499		Chr5	123000000	124000000	202		Chr5	123000000	124000000	62		Chr5	123000000	124000000	34		Chr5	123000000	124000000	17		Chr1	51547969	51560969	13000		Chr1	50699969	50703969	4000
	Chr5	124000000	125000000	113		Chr5	124000000	125000000	6		Chr1	56691759	56696602	207.538		Chr5	124000000	125000000	226		Chr5	124000000	125000000	46		Chr5	124000000	125000000	68		Chr5	124000000	125000000	27		Chr1	51567969	51569969	2000		Chr1	50709969	50711969	2000
	Chr5	125000000	126000000	134		Chr5	125000000	126000000	16		Chr1	56696819	56699473	980.205		Chr5	125000000	126000000	270		Chr5	125000000	126000000	245		Chr5	125000000	126000000	99		Chr5	125000000	126000000	54		Chr1	51571969	51573969	2000		Chr1	50752969	50754969	2000
	Chr5	126000000	127000000	126		Chr5	126000000	127000000	6		Chr1	56739233	56740656	167.166		Chr5	126000000	127000000	264		Chr5	126000000	127000000	62		Chr5	126000000	127000000	96		Chr5	126000000	127000000	47		Chr1	51603969	51605969	2000		Chr1	50756969	50764969	8000
	Chr5	127000000	128000000	116		Chr5	127000000	128000000	8		Chr1	56836728	56838318	26.0117		Chr5	127000000	128000000	202		Chr5	127000000	128000000	57		Chr5	127000000	128000000	67		Chr5	127000000	128000000	34		Chr1	51632969	51636969	4000		Chr1	50850969	50855969	5000
	Chr5	128000000	129000000	128		Chr5	128000000	129000000	13		Chr1	57115481	57119817	666.98		Chr5	128000000	129000000	188		Chr5	128000000	129000000	72		Chr5	128000000	129000000	53		Chr5	128000000	129000000	88		Chr1	51650969	51653969	3000		Chr1	50900969	50910969	10000
	Chr5	129000000	130000000	120		Chr5	129000000	130000000	3		Chr1	57187067	57213891	196.207		Chr5	129000000	130000000	637		Chr5	129000000	130000000	47		Chr5	129000000	130000000	116		Chr5	129000000	130000000	21		Chr1	51668969	51675969	7000		Chr1	51091969	51094969	3000
	Chr5	130000000	131000000	126		Chr5	130000000	131000000	8		Chr1	57245482	57251183	157.725		Chr5	130000000	131000000	178		Chr5	130000000	131000000	520		Chr5	130000000	131000000	61		Chr5	130000000	131000000	192		Chr1	51681969	51683969	2000		Chr1	51110969	51113969	3000
	Chr5	131000000	132000000	151		Chr5	131000000	132000000	14		Chr1	57365102	57372312	0		Chr5	131000000	132000000	3509		Chr5	131000000	132000000	3351		Chr5	131000000	132000000	400		Chr5	131000000	132000000	445		Chr1	51707969	51709969	2000		Chr1	51162969	51164969	2000
	Chr5	132000000	133000000	116		Chr5	132000000	133000000	6		Chr1	57600407	57626527	3291.58		Chr5	132000000	133000000	5871		Chr5	132000000	133000000	2002		Chr5	132000000	133000000	522		Chr5	132000000	133000000	225		Chr1	51744969	51746969	2000		Chr1	51166969	51168969	2000
	Chr5	133000000	134000000	132		Chr5	133000000	134000000	8		Chr1	57685536	57715421	493.28		Chr5	133000000	134000000	1232		Chr5	133000000	134000000	1149		Chr5	133000000	134000000	167		Chr5	133000000	134000000	202		Chr1	51750969	51752969	2000		Chr1	51203969	51207969	4000
	Chr5	134000000	135000000	136		Chr5	134000000	135000000	6		Chr1	57884514	57885834	0		Chr5	134000000	135000000	1155		Chr5	134000000	135000000	1214		Chr5	134000000	135000000	143		Chr5	134000000	135000000	143		Chr1	51755969	51757969	2000		Chr1	51221969	51223969	2000
	Chr5	135000000	136000000	151		Chr5	135000000	136000000	12		Chr1	57998537	58003440	86.4054		Chr5	135000000	136000000	2117		Chr5	135000000	136000000	5090		Chr5	135000000	136000000	214		Chr5	135000000	136000000	504		Chr1	51760969	51762969	2000		Chr1	51327969	51332969	5000
	Chr5	136000000	137000000	123		Chr5	136000000	137000000	9		Chr1	58002673	58012448	14.9561		Chr5	136000000	137000000	16051		Chr5	136000000	137000000	13203		Chr5	136000000	137000000	1224		Chr5	136000000	137000000	1208		Chr1	51776969	51778969	2000		Chr1	51359969	51363969	4000
	Chr5	137000000	138000000	138		Chr5	137000000	138000000	7		Chr1	58033315	58036551	366.373		Chr5	137000000	138000000	9210		Chr5	137000000	138000000	8916		Chr5	137000000	138000000	713		Chr5	137000000	138000000	747		Chr1	51819969	51821969	2000		Chr1	51371969	51374969	3000
	Chr5	138000000	139000000	143		Chr5	138000000	139000000	8		Chr1	58037809	58048370	1940.47		Chr5	138000000	139000000	4717		Chr5	138000000	139000000	6711		Chr5	138000000	139000000	365		Chr5	138000000	139000000	601		Chr1	51876969	51878969	2000		Chr1	51409969	51412969	3000
	Chr5	139000000	140000000	127		Chr5	139000000	140000000	10		Chr1	58049761	58050549	70.6924		Chr5	139000000	140000000	5676		Chr5	139000000	140000000	7018		Chr5	139000000	140000000	485		Chr5	139000000	140000000	668		Chr1	51882969	51887969	5000		Chr1	51418969	51424969	6000
	Chr5	140000000	141000000	118		Chr5	140000000	141000000	12		Chr1	58060418	58063356	143.558		Chr5	140000000	141000000	7696		Chr5	140000000	141000000	7156		Chr5	140000000	141000000	620		Chr5	140000000	141000000	639		Chr1	52197969	52199969	2000		Chr1	51430969	51432969	2000
	Chr5	141000000	142000000	139		Chr5	141000000	142000000	13		Chr1	58122745	58128056	914.882		Chr5	141000000	142000000	9486		Chr5	141000000	142000000	2913		Chr5	141000000	142000000	863		Chr5	141000000	142000000	305		Chr1	52466969	52470969	4000		Chr1	51457969	51459969	2000
	Chr5	142000000	143000000	146		Chr5	142000000	143000000	17		Chr1	58168516	58172684	200.782		Chr5	142000000	143000000	3873		Chr5	142000000	143000000	6329		Chr5	142000000	143000000	368		Chr5	142000000	143000000	1134		Chr1	52503969	52505969	2000		Chr1	51461969	51478969	17000
	Chr5	143000000	144000000	148		Chr5	143000000	144000000	8		Chr1	58274294	58275499	3.38476		Chr5	143000000	144000000	2711		Chr5	143000000	144000000	4443		Chr5	143000000	144000000	326		Chr5	143000000	144000000	1663		Chr1	52510969	52512969	2000		Chr1	51542969	51545969	3000
	Chr5	144000000	145000000	144		Chr5	144000000	145000000	10		Chr1	58312481	58317758	0		Chr5	144000000	145000000	7730		Chr5	144000000	145000000	6052		Chr5	144000000	145000000	932		Chr5	144000000	145000000	927		Chr1	52518969	52524969	6000		Chr1	51547969	51559969	12000
	Chr5	145000000	146000000	150		Chr5	145000000	146000000	12		Chr1	58406052	58410714	323.574		Chr5	145000000	146000000	8036		Chr5	145000000	146000000	6451		Chr5	145000000	146000000	981		Chr5	145000000	146000000	650		Chr1	52529969	52539969	10000		Chr1	51571969	51573969	2000
	Chr5	146000000	147000000	140		Chr5	146000000	147000000	11		Chr1	58445645	58465562	0.401183		Chr5	146000000	147000000	2195		Chr5	146000000	147000000	5108		Chr5	146000000	147000000	236		Chr5	146000000	147000000	599		Chr1	52554969	52556969	2000		Chr1	51670969	51675969	5000
	Chr5	147000000	148000000	159		Chr5	147000000	148000000	13		Chr1	58485536	58487726	81.9749		Chr5	147000000	148000000	9470		Chr5	147000000	148000000	5156		Chr5	147000000	148000000	943		Chr5	147000000	148000000	1270		Chr1	52643969	52646969	3000		Chr1	51681969	51687969	6000
	Chr5	148000000	149000000	169		Chr5	148000000	149000000	15		Chr1	58505623	58513351	495.385		Chr5	148000000	149000000	5148		Chr5	148000000	149000000	5182		Chr5	148000000	149000000	703		Chr5	148000000	149000000	1226		Chr1	52684969	52689969	5000		Chr1	51707969	51709969	2000
	Chr5	149000000	150000000	132		Chr5	149000000	150000000	6		Chr1	58523184	58528341	1694.02		Chr5	149000000	150000000	9266		Chr5	149000000	150000000	9903		Chr5	149000000	150000000	1015		Chr5	149000000	150000000	1480		Chr1	52708969	52716969	8000		Chr1	51718969	51725969	7000
	Chr5	150000000	151000000	113		Chr5	150000000	151000000	19		Chr1	58580549	58582851	3202.64		Chr5	150000000	151000000	6006		Chr5	150000000	151000000	6498		Chr5	150000000	151000000	509		Chr5	150000000	151000000	899		Chr1	52734969	52742969	8000		Chr1	51820969	51822969	2000
	Chr5	151000000	152000000	132		Chr5	151000000	152000000	14		Chr1	58628834	58631693	2704.35		Chr5	151000000	152000000	6485		Chr5	151000000	152000000	7895		Chr5	151000000	152000000	601		Chr5	151000000	152000000	752		Chr1	52854969	52862969	8000		Chr1	52131969	52135969	4000
	Chr5	152000000	153000000	123		Chr5	152000000	153000000	11		Chr1	58635626	58639452	0.199984		Chr5	152000000	153000000	816		Chr5	152000000	153000000	217		Chr5	152000000	153000000	130		Chr5	152000000	153000000	203		Chr1	52946969	52949969	3000		Chr1	52212969	52214969	2000
	Chr5	153000000	154000000	122		Chr5	153000000	154000000	5		Chr1	58673582	58677987	4103.39		Chr5	153000000	154000000	222		Chr5	153000000	154000000	160		Chr5	153000000	154000000	66		Chr5	153000000	154000000	36		Chr1	52967969	52969969	2000		Chr1	52456969	52459969	3000
	Chr5	154000000	155000000	153		Chr5	154000000	155000000	14		Chr1	58794437	58794980	0		Chr5	154000000	155000000	4967		Chr5	154000000	155000000	8314		Chr5	154000000	155000000	766		Chr5	154000000	155000000	1064		Chr1	53034969	53039969	5000		Chr1	52466969	52470969	4000
	Chr5	155000000	156000000	174		Chr5	155000000	156000000	17		Chr1	58844519	58863718	1771.36		Chr5	155000000	156000000	4091		Chr5	155000000	156000000	6979		Chr5	155000000	156000000	728		Chr5	155000000	156000000	972		Chr1	53068969	53071969	3000		Chr1	52503969	52505969	2000
	Chr5	156000000	157000000	153		Chr5	156000000	157000000	16		Chr1	58992937	58996465	0		Chr5	156000000	157000000	20		Chr5	156000000	157000000	2170		Chr5	156000000	157000000	29		Chr5	156000000	157000000	432		Chr1	53079969	53089969	10000		Chr1	52510969	52512969	2000
	Chr5	157000000	158000000	120		Chr5	157000000	158000000	14		Chr1	59090833	59093475	0.599952		Chr5	157000000	158000000	31		Chr5	157000000	158000000	1360		Chr5	157000000	158000000	34		Chr5	157000000	158000000	143		Chr1	53128969	53131969	3000		Chr1	52643969	52646969	3000
	Chr5	158000000	159000000	141		Chr5	158000000	159000000	10		Chr1	59278190	59282990	315.644		Chr5	158000000	159000000	45		Chr5	158000000	159000000	8138		Chr5	158000000	159000000	55		Chr5	158000000	159000000	952		Chr1	53226969	53228969	2000		Chr1	52684969	52689969	5000
	Chr5	159000000	160000000	177		Chr5	159000000	160000000	15		Chr1	59284227	59287761	57.9951		Chr5	159000000	160000000	26		Chr5	159000000	160000000	4931		Chr5	159000000	160000000	51		Chr5	159000000	160000000	649		Chr1	53231969	53234969	3000		Chr1	53226969	53228969	2000
	Chr5	160000000	161000000	127		Chr5	160000000	161000000	15		Chr1	59327011	59329680	13.5817		Chr5	160000000	161000000	2656		Chr5	160000000	161000000	3493		Chr5	160000000	161000000	432		Chr5	160000000	161000000	579		Chr1	53272969	53277969	5000		Chr1	53231969	53234969	3000
	Chr5	161000000	162000000	176		Chr5	161000000	162000000	19		Chr1	59340741	59343636	0		Chr5	161000000	162000000	7377		Chr5	161000000	162000000	6984		Chr5	161000000	162000000	742		Chr5	161000000	162000000	674		Chr1	53303969	53312969	9000		Chr1	53272969	53277969	5000
	Chr5	162000000	163000000	139		Chr5	162000000	163000000	25		Chr1	59347010	59378695	118.813		Chr5	162000000	163000000	3304		Chr5	162000000	163000000	5155		Chr5	162000000	163000000	366		Chr5	162000000	163000000	560		Chr1	53355969	53360969	5000		Chr1	53303969	53312969	9000
	Chr5	163000000	164000000	172		Chr5	163000000	164000000	17		Chr1	59379634	59383647	124.129		Chr5	163000000	164000000	2462		Chr5	163000000	164000000	6348		Chr5	163000000	164000000	425		Chr5	163000000	164000000	843		Chr1	53364969	53366969	2000		Chr1	53493336	53495336	2000
	Chr5	164000000	165000000	200		Chr5	164000000	165000000	17		Chr1	59492143	59498920	2.2799		Chr5	164000000	165000000	1544		Chr5	164000000	165000000	6953		Chr5	164000000	165000000	283		Chr5	164000000	165000000	808		Chr1	53368969	53371969	3000		Chr1	53538336	53540336	2000
	Chr5	165000000	166000000	167		Chr5	165000000	166000000	16		Chr1	59499412	59506250	1990.87		Chr5	165000000	166000000	41		Chr5	165000000	166000000	2987		Chr5	165000000	166000000	51		Chr5	165000000	166000000	411		Chr1	53433336	53436336	3000		Chr1	53551336	53555336	4000
	Chr5	166000000	167000000	123		Chr5	166000000	167000000	27		Chr1	59564375	59568349	1583.79		Chr5	166000000	167000000	1727		Chr5	166000000	167000000	2146		Chr5	166000000	167000000	186		Chr5	166000000	167000000	220		Chr1	53481336	53483336	2000		Chr1	53557336	53560336	3000
	Chr5	167000000	168000000	158		Chr5	167000000	168000000	17		Chr1	59571787	59576874	313.47		Chr5	167000000	168000000	49		Chr5	167000000	168000000	3837		Chr5	167000000	168000000	34		Chr5	167000000	168000000	420		Chr1	53489336	53491336	2000		Chr1	53594336	53597336	3000
	Chr5	168000000	169000000	149		Chr5	168000000	169000000	16		Chr1	59681449	59686405	15.6624		Chr5	168000000	169000000	197		Chr5	168000000	169000000	5720		Chr5	168000000	169000000	154		Chr5	168000000	169000000	731		Chr1	53493336	53495336	2000		Chr1	53635336	53642336	7000
	Chr5	169000000	170000000	152		Chr5	169000000	170000000	18		Chr1	59720401	59723905	297.939		Chr5	169000000	170000000	4994		Chr5	169000000	170000000	6099		Chr5	169000000	170000000	887		Chr5	169000000	170000000	855		Chr1	53551336	53555336	4000		Chr1	53651336	53653336	2000
	Chr5	170000000	171000000	135		Chr5	170000000	171000000	10		Chr1	59863908	59867683	649.078		Chr5	170000000	171000000	8523		Chr5	170000000	171000000	8728		Chr5	170000000	171000000	1016		Chr5	170000000	171000000	1062		Chr1	53557336	53560336	3000		Chr1	53693336	53696336	3000
	Chr5	171000000	172000000	148		Chr5	171000000	172000000	8		Chr1	59940820	59944174	6.16331		Chr5	171000000	172000000	7810		Chr5	171000000	172000000	8991		Chr5	171000000	172000000	987		Chr5	171000000	172000000	1151		Chr1	53594336	53597336	3000		Chr1	53809336	53811336	2000
	Chr5	172000000	173000000	145		Chr5	172000000	173000000	19		Chr1	60032776	60041214	500.558		Chr5	172000000	173000000	5174		Chr5	172000000	173000000	6767		Chr5	172000000	173000000	869		Chr5	172000000	173000000	1076		Chr1	53635336	53642336	7000		Chr1	53815336	53817336	2000
	Chr5	173000000	174000000	192		Chr5	173000000	174000000	20		Chr1	60041169	60042642	2.98297		Chr5	173000000	174000000	5009		Chr5	173000000	174000000	3157		Chr5	173000000	174000000	1035		Chr5	173000000	174000000	513		Chr1	53651336	53653336	2000		Chr1	53859336	53864336	5000
	Chr5	174000000	175000000	147		Chr5	174000000	175000000	15		Chr1	60043521	60051335	507.342		Chr5	174000000	175000000	1445		Chr5	174000000	175000000	4772		Chr5	174000000	175000000	340		Chr5	174000000	175000000	782		Chr1	53658336	53661336	3000		Chr1	53887336	53889336	2000
	Chr5	175000000	176000000	154		Chr5	175000000	176000000	21		Chr1	60153030	60157465	5.84342		Chr5	175000000	176000000	3174		Chr5	175000000	176000000	5755		Chr5	175000000	176000000	746		Chr5	175000000	176000000	1231		Chr1	53683336	53686336	3000		Chr1	53894336	53896336	2000
	Chr5	176000000	177000000	156		Chr5	176000000	177000000	21		Chr1	60194959	60198753	5.76334		Chr5	176000000	177000000	5376		Chr5	176000000	177000000	6988		Chr5	176000000	177000000	894		Chr5	176000000	177000000	993		Chr1	53723336	53725336	2000		Chr1	53982336	53985336	3000
	Chr5	177000000	178000000	143		Chr5	177000000	178000000	19		Chr1	60199044	60212899	982.955		Chr5	177000000	178000000	3753		Chr5	177000000	178000000	7474		Chr5	177000000	178000000	634		Chr5	177000000	178000000	1139		Chr1	53749336	53751336	2000		Chr1	54133336	54135336	2000
	Chr5	178000000	179000000	148		Chr5	178000000	179000000	25		Chr1	60227324	60232327	240.515		Chr5	178000000	179000000	3076		Chr5	178000000	179000000	6286		Chr5	178000000	179000000	556		Chr5	178000000	179000000	913		Chr1	53861336	53864336	3000		Chr1	54160336	54162336	2000
	Chr5	179000000	180000000	182		Chr5	179000000	180000000	28		Chr1	60350545	60351769	0		Chr5	179000000	180000000	3972		Chr5	179000000	180000000	5323		Chr5	179000000	180000000	843		Chr5	179000000	180000000	940		Chr1	53982336	53985336	3000		Chr1	54199336	54202336	3000
	Chr5	180000000	181000000	145		Chr5	180000000	181000000	32		Chr1	60488453	60498663	15.9419		Chr5	180000000	181000000	3547		Chr5	180000000	181000000	3533		Chr5	180000000	181000000	807		Chr5	180000000	181000000	656		Chr1	54147336	54151336	4000		Chr1	54222336	54224336	2000
	Chr5	181000000	182000000	215		Chr5	181000000	182000000	24		Chr1	60499207	60500334	42.5076		Chr5	181000000	182000000	4524		Chr5	181000000	182000000	5193		Chr5	181000000	182000000	869		Chr5	181000000	182000000	957		Chr1	54160336	54162336	2000		Chr1	54284336	54288336	4000
	Chr5	182000000	183000000	167		Chr5	182000000	183000000	27		Chr1	60535272	60537073	1.20173		Chr5	182000000	183000000	6627		Chr5	182000000	183000000	4410		Chr5	182000000	183000000	1253		Chr5	182000000	183000000	844		Chr1	54199336	54202336	3000		Chr1	54315336	54317336	2000
	Chr5	183000000	184000000	132		Chr5	183000000	184000000	22		Chr1	60639089	60641066	18.2689		Chr5	183000000	184000000	5584		Chr5	183000000	184000000	3349		Chr5	183000000	184000000	764		Chr5	183000000	184000000	492		Chr1	54280336	54288336	8000		Chr1	54490336	54492336	2000
	Chr5	184000000	185000000	154		Chr5	184000000	185000000	32		Chr1	60771792	60788457	596.484		Chr5	184000000	185000000	5376		Chr5	184000000	185000000	4292		Chr5	184000000	185000000	1031		Chr5	184000000	185000000	776		Chr1	54313336	54316336	3000		Chr1	54894336	54896336	2000
	Chr5	185000000	186000000	162		Chr5	185000000	186000000	19		Chr1	60873721	60877839	3.30833		Chr5	185000000	186000000	5224		Chr5	185000000	186000000	5860		Chr5	185000000	186000000	746		Chr5	185000000	186000000	880		Chr1	54320336	54322336	2000		Chr1	55272336	55274336	2000
	Chr5	186000000	187000000	157		Chr5	186000000	187000000	23		Chr1	60878554	60897176	506.511		Chr5	186000000	187000000	3177		Chr5	186000000	187000000	5054		Chr5	186000000	187000000	653		Chr5	186000000	187000000	904		Chr1	54434336	54436336	2000		Chr1	55329336	55334336	5000
	Chr5	187000000	188000000	149		Chr5	187000000	188000000	23		Chr1	61001473	61049133	1218.09		Chr5	187000000	188000000	3890		Chr5	187000000	188000000	4898		Chr5	187000000	188000000	565		Chr5	187000000	188000000	764		Chr1	54486336	54491336	5000		Chr1	55338336	55343336	5000
	Chr5	188000000	189000000	154		Chr5	188000000	189000000	24		Chr1	61051497	61054603	0		Chr5	188000000	189000000	4443		Chr5	188000000	189000000	4619		Chr5	188000000	189000000	759		Chr5	188000000	189000000	796		Chr1	55003336	55007336	4000		Chr1	55484336	55494336	10000
	Chr5	189000000	190000000	166		Chr5	189000000	190000000	25		Chr1	61057556	61058011	2.88046		Chr5	189000000	190000000	993		Chr5	189000000	190000000	2566		Chr5	189000000	190000000	155		Chr5	189000000	190000000	1906		Chr1	55272336	55274336	2000		Chr1	55512336	55515336	3000
	Chr5	190000000	191000000	162		Chr5	190000000	191000000	26		Chr1	61060603	61065169	52.3984		Chr5	190000000	191000000	1345		Chr5	190000000	191000000	2596		Chr5	190000000	191000000	449		Chr5	190000000	191000000	1131		Chr1	55332336	55334336	2000		Chr1	55531336	55533336	2000
	Chr5	191000000	192000000	156		Chr5	191000000	192000000	17		Chr1	61143264	61145807	181.566		Chr5	191000000	192000000	2813		Chr5	191000000	192000000	3204		Chr5	191000000	192000000	451		Chr5	191000000	192000000	500		Chr1	55338336	55343336	5000		Chr1	55562336	55569336	7000
	Chr5	192000000	193000000	154		Chr5	192000000	193000000	27		Chr1	61148675	61151122	0		Chr5	192000000	193000000	5610		Chr5	192000000	193000000	5797		Chr5	192000000	193000000	1156		Chr5	192000000	193000000	1169		Chr1	55393336	55398336	5000		Chr1	55574336	55576336	2000
	Chr5	193000000	194000000	150		Chr5	193000000	194000000	21		Chr1	61151744	61155850	0		Chr5	193000000	194000000	4889		Chr5	193000000	194000000	6442		Chr5	193000000	194000000	545		Chr5	193000000	194000000	1573		Chr1	55483336	55488336	5000		Chr1	55584336	55587336	3000
	Chr5	194000000	195000000	199		Chr5	194000000	195000000	43		Chr1	61158691	61161237	7.74518		Chr5	194000000	195000000	6014		Chr5	194000000	195000000	4108		Chr5	194000000	195000000	1427		Chr5	194000000	195000000	1499		Chr1	55512336	55515336	3000		Chr1	55589336	55592336	3000
	Chr5	195000000	196000000	153		Chr5	195000000	196000000	17		Chr1	61239796	61243112	0.65212		Chr5	195000000	196000000	4414		Chr5	195000000	196000000	5326		Chr5	195000000	196000000	837		Chr5	195000000	196000000	1445		Chr1	55531336	55533336	2000		Chr1	56038336	56048336	10000
	Chr5	196000000	197000000	188		Chr5	196000000	197000000	30		Chr1	61248867	61251623	0		Chr5	196000000	197000000	4758		Chr5	196000000	197000000	5650		Chr5	196000000	197000000	1032		Chr5	196000000	197000000	1587		Chr1	55562336	55569336	7000		Chr1	56052336	56055336	3000
	Chr5	197000000	198000000	170		Chr5	197000000	198000000	32		Chr1	61274148	61285303	53.6323		Chr5	197000000	198000000	5630		Chr5	197000000	198000000	4150		Chr5	197000000	198000000	1256		Chr5	197000000	198000000	1357		Chr1	55574336	55576336	2000		Chr1	56064336	56066336	2000
	Chr5	198000000	199000000	142		Chr5	198000000	199000000	20		Chr1	61286388	61287293	28.4436		Chr5	198000000	199000000	6850		Chr5	198000000	199000000	2724		Chr5	198000000	199000000	750		Chr5	198000000	199000000	395		Chr1	55584336	55592336	8000		Chr1	56069336	56072336	3000
	Chr5	199000000	200000000	139		Chr5	199000000	200000000	26		Chr1	61317192	61319112	0		Chr5	199000000	200000000	6654		Chr5	199000000	200000000	5788		Chr5	199000000	200000000	1212		Chr5	199000000	200000000	1002		Chr1	55595336	55600336	5000		Chr1	56457336	56459336	2000
	Chr5	200000000	201000000	149		Chr5	200000000	201000000	12		Chr1	61342675	61345284	2.33207		Chr5	200000000	201000000	5605		Chr5	200000000	201000000	4612		Chr5	200000000	201000000	1063		Chr5	200000000	201000000	973		Chr1	55621336	55623336	2000		Chr1	56464336	56466336	2000
	Chr5	201000000	202000000	47		Chr5	201000000	202000000	3		Chr1	61347175	61349823	2.55692		Chr5	201000000	202000000	13		Chr5	201000000	202000000	461		Chr5	201000000	202000000	3		Chr5	201000000	202000000	29		Chr1	55643336	55646336	3000		Chr1	56557336	56560336	3000
	Chr5	202000000	203000000	38		Chr5	202000000	203000000	1		Chr1	61353367	61355986	78.1832		Chr5	202000000	203000000	704		Chr5	202000000	203000000	675		Chr5	202000000	203000000	46		Chr5	202000000	203000000	61		Chr1	55651336	55654336	3000		Chr1	56596336	56599336	3000
	Chr5	203000000	204000000	55		Chr5	203000000	204000000	2		Chr1	61357501	61363793	13.2911		Chr5	203000000	204000000	96		Chr5	203000000	204000000	624		Chr5	203000000	204000000	23		Chr5	203000000	204000000	50		Chr1	55718336	55720336	2000		Chr1	56686336	56689336	3000
	Chr5	204000000	205000000	136		Chr5	204000000	205000000	14		Chr1	61363025	61363312	0.80115		Chr5	204000000	205000000	3966		Chr5	204000000	205000000	2620		Chr5	204000000	205000000	739		Chr5	204000000	205000000	534		Chr1	55743336	55745336	2000		Chr1	56760336	56764336	4000
	Chr5	205000000	206000000	143		Chr5	205000000	206000000	34		Chr1	61577451	61580028	898.749		Chr5	205000000	206000000	7329		Chr5	205000000	206000000	6582		Chr5	205000000	206000000	1176		Chr5	205000000	206000000	1303		Chr1	55750336	55753336	3000		Chr1	56818336	56825336	7000
	Chr5	206000000	207000000	175		Chr5	206000000	207000000	23		Chr1	61610574	61627079	11.7255		Chr5	206000000	207000000	4540		Chr5	206000000	207000000	3923		Chr5	206000000	207000000	1040		Chr5	206000000	207000000	1238		Chr1	55790336	55792336	2000		Chr1	56834336	56836336	2000
	Chr5	207000000	208000000	137		Chr5	207000000	208000000	15		Chr1	61630330	61631970	91.9115		Chr5	207000000	208000000	8704		Chr5	207000000	208000000	8430		Chr5	207000000	208000000	1063		Chr5	207000000	208000000	1123		Chr1	55796336	55799336	3000		Chr1	56858336	56863336	5000
	Chr5	208000000	209000000	128		Chr5	208000000	209000000	30		Chr1	61632138	61637504	290.838		Chr5	208000000	209000000	7384		Chr5	208000000	209000000	7578		Chr5	208000000	209000000	1330		Chr5	208000000	209000000	1479		Chr1	55872336	55874336	2000		Chr1	56865336	56867336	2000
	Chr5	209000000	210000000	118		Chr5	209000000	210000000	45		Chr1	61768791	61776413	216.799		Chr5	209000000	210000000	6876		Chr5	209000000	210000000	6916		Chr5	209000000	210000000	1213		Chr5	209000000	210000000	1313		Chr1	55949336	55952336	3000		Chr1	56886336	56889336	3000
	Chr5	210000000	211000000	130		Chr5	210000000	211000000	31		Chr1	61841043	61843734	34.3653		Chr5	210000000	211000000	4148		Chr5	210000000	211000000	5776		Chr5	210000000	211000000	949		Chr5	210000000	211000000	1083		Chr1	56052336	56055336	3000		Chr1	56896336	56899336	3000
	Chr5	211000000	212000000	162		Chr5	211000000	212000000	27		Chr1	62043237	62051551	236.183		Chr5	211000000	212000000	3310		Chr5	211000000	212000000	6129		Chr5	211000000	212000000	817		Chr5	211000000	212000000	1151		Chr1	56070336	56072336	2000		Chr1	56901336	56907336	6000
	Chr5	212000000	213000000	146		Chr5	212000000	213000000	30		Chr1	62125245	62128455	115.771		Chr5	212000000	213000000	6482		Chr5	212000000	213000000	6547		Chr5	212000000	213000000	1185		Chr5	212000000	213000000	1211		Chr1	56457336	56459336	2000		Chr1	56980336	56982336	2000
	Chr5	213000000	214000000	166		Chr5	213000000	214000000	40		Chr1	62216297	62219113	0		Chr5	213000000	214000000	6011		Chr5	213000000	214000000	5906		Chr5	213000000	214000000	1701		Chr5	213000000	214000000	1606		Chr1	56464336	56466336	2000		Chr1	57007336	57010336	3000
	Chr5	214000000	215000000	146		Chr5	214000000	215000000	31		Chr1	62226195	62270501	934.994		Chr5	214000000	215000000	5233		Chr5	214000000	215000000	5126		Chr5	214000000	215000000	1288		Chr5	214000000	215000000	1339		Chr1	56557336	56560336	3000		Chr1	57026336	57028336	2000
	Chr5	215000000	216000000	135		Chr5	215000000	216000000	32		Chr1	62315079	62316164	0.42666		Chr5	215000000	216000000	5292		Chr5	215000000	216000000	5870		Chr5	215000000	216000000	1318		Chr5	215000000	216000000	1448		Chr1	56595336	56599336	4000		Chr1	57036336	57041336	5000
	Chr5	216000000	217000000	160		Chr5	216000000	217000000	31		Chr1	62381644	62384297	6.21427		Chr5	216000000	217000000	7052		Chr5	216000000	217000000	8297		Chr5	216000000	217000000	1171		Chr5	216000000	217000000	1380		Chr1	56613336	56615336	2000		Chr1	57557336	57559336	2000
	Chr5	217000000	218000000	159		Chr5	217000000	218000000	34		Chr1	62525871	62526508	0		Chr5	217000000	218000000	5104		Chr5	217000000	218000000	4841		Chr5	217000000	218000000	1205		Chr5	217000000	218000000	1218		Chr1	56644336	56646336	2000		Chr1	57562336	57564336	2000
	Chr5	218000000	219000000	163		Chr5	218000000	219000000	36		Chr1	62544695	62546082	0		Chr5	218000000	219000000	5218		Chr5	218000000	219000000	5415		Chr5	218000000	219000000	1201		Chr5	218000000	219000000	1202		Chr1	56686336	56689336	3000		Chr1	57647336	57649336	2000
	Chr5	219000000	220000000	166		Chr5	219000000	220000000	38		Chr1	62675628	62678703	398.264		Chr5	219000000	220000000	4436		Chr5	219000000	220000000	4468		Chr5	219000000	220000000	1124		Chr5	219000000	220000000	1183		Chr1	56818336	56822336	4000		Chr1	57788336	57792336	4000
	Chr5	220000000	221000000	148		Chr5	220000000	221000000	41		Chr1	62684948	62686103	0.452136		Chr5	220000000	221000000	4950		Chr5	220000000	221000000	6332		Chr5	220000000	221000000	1407		Chr5	220000000	221000000	1615		Chr1	56858336	56863336	5000		Chr1	57809336	57811336	2000
	Chr5	221000000	222000000	155		Chr5	221000000	222000000	51		Chr1	62796702	62803210	294.203		Chr5	221000000	222000000	3874		Chr5	221000000	222000000	6426		Chr5	221000000	222000000	1169		Chr5	221000000	222000000	1639		Chr1	56886336	56889336	3000		Chr1	57827336	57830336	3000
	Chr5	222000000	223000000	141		Chr5	222000000	223000000	34		Chr1	62805912	62813714	0		Chr5	222000000	223000000	5031		Chr5	222000000	223000000	4933		Chr5	222000000	223000000	1410		Chr5	222000000	223000000	1213		Chr1	56896336	56899336	3000		Chr1	57862336	57869336	7000
	Chr5	223000000	224000000	172		Chr5	223000000	224000000	51		Chr1	62878446	62898734	0.200591		Chr5	223000000	224000000	5656		Chr5	223000000	224000000	5353		Chr5	223000000	224000000	1625		Chr5	223000000	224000000	1605		Chr1	56905336	56907336	2000		Chr1	57904336	57909336	5000
	Chr5	224000000	225000000	124		Chr5	224000000	225000000	43		Chr1	62910846	62915347	34.1152		Chr5	224000000	225000000	5517		Chr5	224000000	225000000	4727		Chr5	224000000	225000000	1507		Chr5	224000000	225000000	1447		Chr1	56946336	56948336	2000		Chr1	57934336	57937336	3000
	Chr5	225000000	226000000	141		Chr5	225000000	226000000	48		Chr1	62914910	62919873	25.0334		Chr5	225000000	226000000	6275		Chr5	225000000	226000000	7150		Chr5	225000000	226000000	1415		Chr5	225000000	226000000	1672		Chr1	56972336	56974336	2000		Chr1	57973336	57978336	5000
	Chr5	226000000	227000000	163		Chr5	226000000	227000000	33		Chr1	62939462	62943320	7.99533		Chr5	226000000	227000000	5322		Chr5	226000000	227000000	4302		Chr5	226000000	227000000	684		Chr5	226000000	227000000	904		Chr1	56979336	56982336	3000		Chr1	57996336	57998336	2000
	Chr5	227000000	227804939	98		Chr5	227000000	227804939	15		Chr1	62943589	62948872	11.6361		Chr5	227000000	227804939	2747		Chr5	227000000	227804939	5089		Chr5	227000000	227804939	290		Chr5	227000000	227804939	743		Chr1	57007336	57010336	3000		Chr1	58005336	58010336	5000
	Chr6	0	1000000	293		Chr6	0	1000000	39		Chr1	62943742	62944851	251.202		Chr6	0	1000000	380		Chr6	0	1000000	1854		Chr6	0	1000000	66		Chr6	0	1000000	158		Chr1	57026336	57028336	2000		Chr1	58029336	58033336	4000
	Chr6	1000000	2000000	264		Chr6	1000000	2000000	38		Chr1	63019691	63021933	1.65325		Chr6	1000000	2000000	474		Chr6	1000000	2000000	2087		Chr6	1000000	2000000	38		Chr6	1000000	2000000	145		Chr1	57036336	57041336	5000		Chr1	58063336	58066336	3000
	Chr6	2000000	3000000	290		Chr6	2000000	3000000	38		Chr1	63094568	63097217	28.6349		Chr6	2000000	3000000	654		Chr6	2000000	3000000	566		Chr6	2000000	3000000	59		Chr6	2000000	3000000	71		Chr1	57115336	57119336	4000		Chr1	58087336	58090336	3000
	Chr6	3000000	4000000	218		Chr6	3000000	4000000	26		Chr1	63186687	63187912	1.20233		Chr6	3000000	4000000	935		Chr6	3000000	4000000	1212		Chr6	3000000	4000000	57		Chr6	3000000	4000000	67		Chr1	57121336	57125336	4000		Chr1	58128336	58130336	2000
	Chr6	4000000	5000000	194		Chr6	4000000	5000000	12		Chr1	63378805	63385659	503.928		Chr6	4000000	5000000	3709		Chr6	4000000	5000000	3681		Chr6	4000000	5000000	404		Chr6	4000000	5000000	440		Chr1	57132336	57139336	7000		Chr1	58147336	58149336	2000
	Chr6	5000000	6000000	194		Chr6	5000000	6000000	14		Chr1	63504835	63508983	4.1673		Chr6	5000000	6000000	4881		Chr6	5000000	6000000	5208		Chr6	5000000	6000000	634		Chr6	5000000	6000000	701		Chr1	57168336	57170336	2000		Chr1	58156336	58159336	3000
	Chr6	6000000	7000000	212		Chr6	6000000	7000000	26		Chr1	63509869	63510276	11.8814		Chr6	6000000	7000000	2110		Chr6	6000000	7000000	4076		Chr6	6000000	7000000	344		Chr6	6000000	7000000	494		Chr1	57185336	57187336	2000		Chr1	58170336	58176336	6000
	Chr6	7000000	8000000	220		Chr6	7000000	8000000	28		Chr1	63511892	63513400	7.04514		Chr6	7000000	8000000	3865		Chr6	7000000	8000000	3542		Chr6	7000000	8000000	834		Chr6	7000000	8000000	909		Chr1	57204336	57207336	3000		Chr1	58226336	58229336	3000
	Chr6	8000000	9000000	198		Chr6	8000000	9000000	25		Chr1	63561884	63566943	192.09		Chr6	8000000	9000000	4775		Chr6	8000000	9000000	3335		Chr6	8000000	9000000	776		Chr6	8000000	9000000	627		Chr1	57273336	57275336	2000		Chr1	58263336	58270336	7000
	Chr6	9000000	10000000	196		Chr6	9000000	10000000	24		Chr1	63612489	63624585	91.0162		Chr6	9000000	10000000	3834		Chr6	9000000	10000000	3734		Chr6	9000000	10000000	914		Chr6	9000000	10000000	740		Chr1	57367336	57370336	3000		Chr1	58477336	58479336	2000
	Chr6	10000000	11000000	197		Chr6	10000000	11000000	22		Chr1	63628367	63630591	0		Chr6	10000000	11000000	5485		Chr6	10000000	11000000	5879		Chr6	10000000	11000000	664		Chr6	10000000	11000000	717		Chr1	57372336	57374336	2000		Chr1	58511336	58517336	6000
	Chr6	11000000	12000000	184		Chr6	11000000	12000000	25		Chr1	63662237	63666056	10.3492		Chr6	11000000	12000000	3608		Chr6	11000000	12000000	3392		Chr6	11000000	12000000	524		Chr6	11000000	12000000	540		Chr1	57866336	57870336	4000		Chr1	58578336	58580336	2000
	Chr6	12000000	13000000	165		Chr6	12000000	13000000	29		Chr1	63665973	63668729	3.88341		Chr6	12000000	13000000	6925		Chr6	12000000	13000000	5233		Chr6	12000000	13000000	1081		Chr6	12000000	13000000	926		Chr1	57904336	57909336	5000		Chr1	58678336	58680336	2000
	Chr6	13000000	14000000	176		Chr6	13000000	14000000	7		Chr1	63831439	63839135	0.401183		Chr6	13000000	14000000	3884		Chr6	13000000	14000000	3242		Chr6	13000000	14000000	417		Chr6	13000000	14000000	335		Chr1	57934336	57940336	6000		Chr1	58779336	58784336	5000
	Chr6	14000000	15000000	161		Chr6	14000000	15000000	10		Chr1	63866209	63866652	0.399968		Chr6	14000000	15000000	2613		Chr6	14000000	15000000	3754		Chr6	14000000	15000000	278		Chr6	14000000	15000000	363		Chr1	57956336	57961336	5000		Chr1	58791336	58795336	4000
	Chr6	15000000	16000000	190		Chr6	15000000	16000000	15		Chr1	63869143	63870056	5.91055		Chr6	15000000	16000000	1486		Chr6	15000000	16000000	10035		Chr6	15000000	16000000	310		Chr6	15000000	16000000	857		Chr1	57973336	57978336	5000		Chr1	58840336	58844336	4000
	Chr6	16000000	17000000	149		Chr6	16000000	17000000	8		Chr1	63871852	63873851	16.0691		Chr6	16000000	17000000	1459		Chr6	16000000	17000000	5670		Chr6	16000000	17000000	154		Chr6	16000000	17000000	428		Chr1	57996336	58000336	4000		Chr1	58851336	58853336	2000
	Chr6	17000000	18000000	99		Chr6	17000000	18000000	2		Chr1	63881749	63885251	586.334		Chr6	17000000	18000000	1961		Chr6	17000000	18000000	2765		Chr6	17000000	18000000	497		Chr6	17000000	18000000	283		Chr1	58008336	58010336	2000		Chr1	58861336	58868336	7000
	Chr6	18000000	19000000	117		Chr6	18000000	19000000	1		Chr1	64009792	64011739	976.579		Chr6	18000000	19000000	1801		Chr6	18000000	19000000	3354		Chr6	18000000	19000000	174		Chr6	18000000	19000000	211		Chr1	58029336	58033336	4000		Chr1	58893336	58899336	6000
	Chr6	19000000	20000000	200		Chr6	19000000	20000000	7		Chr1	64168276	64173216	1970.55		Chr6	19000000	20000000	1161		Chr6	19000000	20000000	5245		Chr6	19000000	20000000	224		Chr6	19000000	20000000	449		Chr1	58087336	58091336	4000		Chr1	58917336	58919336	2000
	Chr6	20000000	21000000	167		Chr6	20000000	21000000	8		Chr1	64327867	64334507	1271.64		Chr6	20000000	21000000	6946		Chr6	20000000	21000000	7233		Chr6	20000000	21000000	748		Chr6	20000000	21000000	855		Chr1	58093336	58095336	2000		Chr1	58930336	58933336	3000
	Chr6	21000000	22000000	137		Chr6	21000000	22000000	8		Chr1	64335197	64336552	0		Chr6	21000000	22000000	2011		Chr6	21000000	22000000	1740		Chr6	21000000	22000000	231		Chr6	21000000	22000000	207		Chr1	58128336	58130336	2000		Chr1	58941336	58943336	2000
	Chr6	22000000	23000000	171		Chr6	22000000	23000000	12		Chr1	64337033	64340165	195.515		Chr6	22000000	23000000	6097		Chr6	22000000	23000000	1650		Chr6	22000000	23000000	494		Chr6	22000000	23000000	218		Chr1	58318336	58320336	2000		Chr1	58973336	58978336	5000
	Chr6	23000000	24000000	183		Chr6	23000000	24000000	12		Chr1	64464910	64479593	121.123		Chr6	23000000	24000000	3628		Chr6	23000000	24000000	7600		Chr6	23000000	24000000	434		Chr6	23000000	24000000	706		Chr1	58330336	58332336	2000		Chr1	58985336	58987336	2000
	Chr6	24000000	25000000	185		Chr6	24000000	25000000	14		Chr1	64608486	64672819	202.997		Chr6	24000000	25000000	8186		Chr6	24000000	25000000	9787		Chr6	24000000	25000000	955		Chr6	24000000	25000000	1052		Chr1	58463336	58466336	3000		Chr1	58992336	58994336	2000
	Chr6	25000000	26000000	152		Chr6	25000000	26000000	15		Chr1	64695859	64698813	83.0514		Chr6	25000000	26000000	5831		Chr6	25000000	26000000	191		Chr6	25000000	26000000	586		Chr6	25000000	26000000	50		Chr1	58474336	58479336	5000		Chr1	58998336	59005336	7000
	Chr6	26000000	27000000	195		Chr6	26000000	27000000	17		Chr1	64762093	64764362	0.904273		Chr6	26000000	27000000	5405		Chr6	26000000	27000000	2969		Chr6	26000000	27000000	698		Chr6	26000000	27000000	271		Chr1	58511336	58517336	6000		Chr1	59008336	59010336	2000
	Chr6	27000000	28000000	159		Chr6	27000000	28000000	9		Chr1	64762774	64764012	0.452136		Chr6	27000000	28000000	1836		Chr6	27000000	28000000	2670		Chr6	27000000	28000000	289		Chr6	27000000	28000000	410		Chr1	58527336	58530336	3000		Chr1	59017336	59022336	5000
	Chr6	28000000	29000000	147		Chr6	28000000	29000000	2		Chr1	64772126	64773631	4.58709		Chr6	28000000	29000000	740		Chr6	28000000	29000000	1775		Chr6	28000000	29000000	118		Chr6	28000000	29000000	235		Chr1	58536336	58539336	3000		Chr1	59028336	59034336	6000
	Chr6	29000000	30000000	162		Chr6	29000000	30000000	15		Chr1	64773859	64790605	1012.04		Chr6	29000000	30000000	5665		Chr6	29000000	30000000	3398		Chr6	29000000	30000000	580		Chr6	29000000	30000000	389		Chr1	58574336	58577336	3000		Chr1	59050336	59063336	13000
	Chr6	30000000	31000000	149		Chr6	30000000	31000000	18		Chr1	64924387	64925043	0.626036		Chr6	30000000	31000000	4954		Chr6	30000000	31000000	3853		Chr6	30000000	31000000	761		Chr6	30000000	31000000	742		Chr1	59140336	59145336	5000		Chr1	59078336	59081336	3000
	Chr6	31000000	32000000	174		Chr6	31000000	32000000	5		Chr1	64929319	64930493	6.39181		Chr6	31000000	32000000	4577		Chr6	31000000	32000000	7288		Chr6	31000000	32000000	537		Chr6	31000000	32000000	782		Chr1	59148336	59151336	3000		Chr1	59084336	59090336	6000
	Chr6	32000000	33000000	180		Chr6	32000000	33000000	15		Chr1	65100174	65105703	708.075		Chr6	32000000	33000000	4295		Chr6	32000000	33000000	1323		Chr6	32000000	33000000	521		Chr6	32000000	33000000	298		Chr1	59171336	59176336	5000		Chr1	59092336	59101336	9000
	Chr6	33000000	34000000	150		Chr6	33000000	34000000	6		Chr1	65198743	65200215	6.79439		Chr6	33000000	34000000	2666		Chr6	33000000	34000000	9130		Chr6	33000000	34000000	231		Chr6	33000000	34000000	651		Chr1	59198336	59200336	2000		Chr1	59124336	59129336	5000
	Chr6	34000000	35000000	194		Chr6	34000000	35000000	14		Chr1	65201535	65209253	0		Chr6	34000000	35000000	4115		Chr6	34000000	35000000	2803		Chr6	34000000	35000000	659		Chr6	34000000	35000000	491		Chr1	59206336	59208336	2000		Chr1	59141336	59145336	4000
	Chr6	35000000	36000000	154		Chr6	35000000	36000000	18		Chr1	65308087	65309880	0		Chr6	35000000	36000000	6596		Chr6	35000000	36000000	2535		Chr6	35000000	36000000	631		Chr6	35000000	36000000	261		Chr1	59233336	59238336	5000		Chr1	59148336	59151336	3000
	Chr6	36000000	37000000	150		Chr6	36000000	37000000	6		Chr1	65329848	65332213	0		Chr6	36000000	37000000	3371		Chr6	36000000	37000000	3362		Chr6	36000000	37000000	356		Chr6	36000000	37000000	349		Chr1	59241336	59243336	2000		Chr1	59173336	59176336	3000
	Chr6	37000000	38000000	177		Chr6	37000000	38000000	17		Chr1	65396663	65401534	9.02133		Chr6	37000000	38000000	4747		Chr6	37000000	38000000	6108		Chr6	37000000	38000000	602		Chr6	37000000	38000000	806		Chr1	59257336	59261336	4000		Chr1	59198336	59200336	2000
	Chr6	38000000	39000000	178		Chr6	38000000	39000000	16		Chr1	65523599	65529741	265.347		Chr6	38000000	39000000	5962		Chr6	38000000	39000000	6148		Chr6	38000000	39000000	813		Chr6	38000000	39000000	830		Chr1	59281336	59284336	3000		Chr1	59206336	59208336	2000
	Chr6	39000000	40000000	161		Chr6	39000000	40000000	6		Chr1	65694809	65697565	6090.23		Chr6	39000000	40000000	8645		Chr6	39000000	40000000	4912		Chr6	39000000	40000000	782		Chr6	39000000	40000000	508		Chr1	59287336	59289336	2000		Chr1	59233336	59238336	5000
	Chr6	40000000	41000000	143		Chr6	40000000	41000000	3		Chr1	65704464	65708614	2.75812		Chr6	40000000	41000000	4162		Chr6	40000000	41000000	5832		Chr6	40000000	41000000	385		Chr6	40000000	41000000	491		Chr1	59291336	59294336	3000		Chr1	59240336	59243336	3000
	Chr6	41000000	42000000	165		Chr6	41000000	42000000	19		Chr1	66014016	66014912	0		Chr6	41000000	42000000	6576		Chr6	41000000	42000000	8996		Chr6	41000000	42000000	710		Chr6	41000000	42000000	951		Chr1	59304336	59312336	8000		Chr1	59263336	59265336	2000
	Chr6	42000000	43000000	175		Chr6	42000000	43000000	18		Chr1	66026895	66029172	99.6671		Chr6	42000000	43000000	1918		Chr6	42000000	43000000	3994		Chr6	42000000	43000000	242		Chr6	42000000	43000000	402		Chr1	59314336	59316336	2000		Chr1	59281336	59284336	3000
	Chr6	43000000	44000000	130		Chr6	43000000	44000000	9		Chr1	66064084	66075300	9.376		Chr6	43000000	44000000	83		Chr6	43000000	44000000	1713		Chr6	43000000	44000000	88		Chr6	43000000	44000000	954		Chr1	59323336	59326336	3000		Chr1	59287336	59289336	2000
	Chr6	44000000	45000000	143		Chr6	44000000	45000000	10		Chr1	66077827	66082820	10.0934		Chr6	44000000	45000000	51		Chr6	44000000	45000000	2268		Chr6	44000000	45000000	34		Chr6	44000000	45000000	1896		Chr1	59506336	59508336	2000		Chr1	59291336	59294336	3000
	Chr6	45000000	46000000	136		Chr6	45000000	46000000	10		Chr1	66230843	66241143	2178.46		Chr6	45000000	46000000	179		Chr6	45000000	46000000	1170		Chr6	45000000	46000000	211		Chr6	45000000	46000000	701		Chr1	59524336	59527336	3000		Chr1	59304336	59312336	8000
	Chr6	46000000	47000000	175		Chr6	46000000	47000000	10		Chr1	66369709	66374094	2247.34		Chr6	46000000	47000000	41		Chr6	46000000	47000000	879		Chr6	46000000	47000000	42		Chr6	46000000	47000000	131		Chr1	59561336	59565336	4000		Chr1	59314336	59316336	2000
	Chr6	47000000	48000000	157		Chr6	47000000	48000000	15		Chr1	66376764	66379193	8.12149		Chr6	47000000	48000000	40		Chr6	47000000	48000000	1451		Chr6	47000000	48000000	27		Chr6	47000000	48000000	138		Chr1	60053336	60057336	4000		Chr1	59323336	59326336	3000
	Chr6	48000000	49000000	149		Chr6	48000000	49000000	3		Chr1	66423277	66439362	1513.52		Chr6	48000000	49000000	208		Chr6	48000000	49000000	4077		Chr6	48000000	49000000	48		Chr6	48000000	49000000	386		Chr1	60070336	60073336	3000		Chr1	59384336	59386336	2000
	Chr6	49000000	50000000	151		Chr6	49000000	50000000	3		Chr1	66462124	66468338	471.001		Chr6	49000000	50000000	1008		Chr6	49000000	50000000	4821		Chr6	49000000	50000000	113		Chr6	49000000	50000000	401		Chr1	60219336	60227336	8000		Chr1	59410336	59418336	8000
	Chr6	50000000	51000000	128		Chr6	50000000	51000000	2		Chr1	66648459	66651054	15.0649		Chr6	50000000	51000000	1538		Chr6	50000000	51000000	1658		Chr6	50000000	51000000	127		Chr6	50000000	51000000	372		Chr1	60251336	60254336	3000		Chr1	59448336	59453336	5000
	Chr6	51000000	52000000	123		Chr6	51000000	52000000	5		Chr1	66658177	66660266	0.627251		Chr6	51000000	52000000	1173		Chr6	51000000	52000000	2294		Chr6	51000000	52000000	112		Chr6	51000000	52000000	1282		Chr1	60260336	60263336	3000		Chr1	59462336	59464336	2000
	Chr6	52000000	53000000	131		Chr6	52000000	53000000	5		Chr1	66796676	66798471	1.4011		Chr6	52000000	53000000	1176		Chr6	52000000	53000000	2694		Chr6	52000000	53000000	124		Chr6	52000000	53000000	2005		Chr1	60273336	60277336	4000		Chr1	59471336	59474336	3000
	Chr6	53000000	54000000	136		Chr6	53000000	54000000	5		Chr1	66899297	66901381	0.226068		Chr6	53000000	54000000	1201		Chr6	53000000	54000000	2655		Chr6	53000000	54000000	264		Chr6	53000000	54000000	1326		Chr1	60279336	60286336	7000		Chr1	59488336	59491336	3000
	Chr6	54000000	55000000	148		Chr6	54000000	55000000	5		Chr1	66958865	66961247	0.65212		Chr6	54000000	55000000	1294		Chr6	54000000	55000000	1214		Chr6	54000000	55000000	143		Chr6	54000000	55000000	172		Chr1	60445336	60448336	3000		Chr1	59561336	59565336	4000
	Chr6	55000000	56000000	136		Chr6	55000000	56000000	8		Chr1	66962055	66969341	423.249		Chr6	55000000	56000000	1138		Chr6	55000000	56000000	1212		Chr6	55000000	56000000	124		Chr6	55000000	56000000	142		Chr1	60463336	60465336	2000		Chr1	59763336	59766336	3000
	Chr6	56000000	57000000	134		Chr6	56000000	57000000	4		Chr1	66971660	66976147	1126.65		Chr6	56000000	57000000	671		Chr6	56000000	57000000	970		Chr6	56000000	57000000	110		Chr6	56000000	57000000	122		Chr1	60503336	60507336	4000		Chr1	59772336	59774336	2000
	Chr6	57000000	58000000	155		Chr6	57000000	58000000	4		Chr1	67115009	67117760	4521.55		Chr6	57000000	58000000	823		Chr6	57000000	58000000	4629		Chr6	57000000	58000000	153		Chr6	57000000	58000000	368		Chr1	60540336	60544336	4000		Chr1	60053336	60057336	4000
	Chr6	58000000	59000000	134		Chr6	58000000	59000000	4		Chr1	67123309	67125737	1.27876		Chr6	58000000	59000000	1305		Chr6	58000000	59000000	11746		Chr6	58000000	59000000	132		Chr6	58000000	59000000	790		Chr1	60636336	60641336	5000		Chr1	60069336	60073336	4000
	Chr6	59000000	60000000	119		Chr6	59000000	60000000	6		Chr1	67132790	67136443	1.0533		Chr6	59000000	60000000	7743		Chr6	59000000	60000000	10369		Chr6	59000000	60000000	596		Chr6	59000000	60000000	767		Chr1	60644336	60651336	7000		Chr1	60137336	60142336	5000
	Chr6	60000000	61000000	144		Chr6	60000000	61000000	9		Chr1	67141879	67143540	45.3213		Chr6	60000000	61000000	10930		Chr6	60000000	61000000	10948		Chr6	60000000	61000000	832		Chr6	60000000	61000000	849		Chr1	60662336	60665336	3000		Chr1	60900336	60902336	2000
	Chr6	61000000	62000000	156		Chr6	61000000	62000000	17		Chr1	67171052	67180382	0		Chr6	61000000	62000000	6150		Chr6	61000000	62000000	7890		Chr6	61000000	62000000	593		Chr6	61000000	62000000	833		Chr1	60673336	60679336	6000		Chr1	60911336	60914336	3000
	Chr6	62000000	63000000	145		Chr6	62000000	63000000	8		Chr1	67287972	67290657	64.9974		Chr6	62000000	63000000	8014		Chr6	62000000	63000000	10452		Chr6	62000000	63000000	658		Chr6	62000000	63000000	831		Chr1	60704336	60709336	5000		Chr1	60922336	60925336	3000
	Chr6	63000000	64000000	164		Chr6	63000000	64000000	11		Chr1	67300101	67303966	15.7674		Chr6	63000000	64000000	7607		Chr6	63000000	64000000	7016		Chr6	63000000	64000000	601		Chr6	63000000	64000000	571		Chr1	60758336	60760336	2000		Chr1	60986336	60989336	3000
	Chr6	64000000	65000000	156		Chr6	64000000	65000000	10		Chr1	67707915	67715324	1716.04		Chr6	64000000	65000000	6770		Chr6	64000000	65000000	7070		Chr6	64000000	65000000	779		Chr6	64000000	65000000	727		Chr1	60767336	60770336	3000		Chr1	61015336	61017336	2000
	Chr6	65000000	66000000	160		Chr6	65000000	66000000	16		Chr1	67713023	67716449	1.85506		Chr6	65000000	66000000	5301		Chr6	65000000	66000000	9907		Chr6	65000000	66000000	624		Chr6	65000000	66000000	1333		Chr1	60911336	60914336	3000		Chr1	61049336	61057336	8000
	Chr6	66000000	67000000	170		Chr6	66000000	67000000	12		Chr1	67788227	67790519	1721.4		Chr6	66000000	67000000	3320		Chr6	66000000	67000000	10203		Chr6	66000000	67000000	412		Chr6	66000000	67000000	822		Chr1	60922336	60926336	4000		Chr1	61065336	61068336	3000
	Chr6	67000000	68000000	156		Chr6	67000000	68000000	13		Chr1	67807390	67811764	350.473		Chr6	67000000	68000000	1700		Chr6	67000000	68000000	2701		Chr6	67000000	68000000	174		Chr6	67000000	68000000	245		Chr1	60986336	60989336	3000		Chr1	61246336	61251336	5000
	Chr6	68000000	69000000	166		Chr6	68000000	69000000	10		Chr1	67813563	67817639	203.759		Chr6	68000000	69000000	3130		Chr6	68000000	69000000	7219		Chr6	68000000	69000000	284		Chr6	68000000	69000000	796		Chr1	61015336	61017336	2000		Chr1	61281336	61284336	3000
	Chr6	69000000	70000000	126		Chr6	69000000	70000000	11		Chr1	67908095	67919500	3710.15		Chr6	69000000	70000000	2482		Chr6	69000000	70000000	4916		Chr6	69000000	70000000	271		Chr6	69000000	70000000	570		Chr1	61049336	61051336	2000		Chr1	61297336	61301336	4000
	Chr6	70000000	71000000	141		Chr6	70000000	71000000	10		Chr1	67972996	67974261	158.011		Chr6	70000000	71000000	2213		Chr6	70000000	71000000	7832		Chr6	70000000	71000000	226		Chr6	70000000	71000000	1321		Chr1	61065336	61068336	3000		Chr1	61330336	61334336	4000
	Chr6	71000000	72000000	159		Chr6	71000000	72000000	17		Chr1	68126952	68137485	1056.31		Chr6	71000000	72000000	2266		Chr6	71000000	72000000	5577		Chr6	71000000	72000000	198		Chr6	71000000	72000000	1810		Chr1	61071336	61074336	3000		Chr1	61339336	61341336	2000
	Chr6	72000000	73000000	138		Chr6	72000000	73000000	9		Chr1	68187884	68190124	22.8827		Chr6	72000000	73000000	9216		Chr6	72000000	73000000	11817		Chr6	72000000	73000000	770		Chr6	72000000	73000000	1364		Chr1	61097336	61103336	6000		Chr1	61350336	61353336	3000
	Chr6	73000000	74000000	132		Chr6	73000000	74000000	22		Chr1	68274894	68282596	475.071		Chr6	73000000	74000000	12315		Chr6	73000000	74000000	8993		Chr6	73000000	74000000	1052		Chr6	73000000	74000000	866		Chr1	61116336	61118336	2000		Chr1	61482336	61485336	3000
	Chr6	74000000	75000000	148		Chr6	74000000	75000000	10		Chr1	68291439	68295186	19.9737		Chr6	74000000	75000000	8100		Chr6	74000000	75000000	6889		Chr6	74000000	75000000	690		Chr6	74000000	75000000	673		Chr1	61142336	61144336	2000		Chr1	61505336	61507336	2000
	Chr6	75000000	76000000	112		Chr6	75000000	76000000	18		Chr1	68359970	68361685	243.648		Chr6	75000000	76000000	10614		Chr6	75000000	76000000	944		Chr6	75000000	76000000	1122		Chr6	75000000	76000000	168		Chr1	61171336	61176336	5000		Chr1	61517336	61523336	6000
	Chr6	76000000	77000000	146		Chr6	76000000	77000000	13		Chr1	68543746	68545538	59.1378		Chr6	76000000	77000000	6437		Chr6	76000000	77000000	5547		Chr6	76000000	77000000	675		Chr6	76000000	77000000	590		Chr1	61205336	61211336	6000		Chr1	61575336	61577336	2000
	Chr6	77000000	78000000	137		Chr6	77000000	78000000	11		Chr1	68563268	68564008	21.0638		Chr6	77000000	78000000	2301		Chr6	77000000	78000000	3030		Chr6	77000000	78000000	321		Chr6	77000000	78000000	347		Chr1	61224336	61226336	2000		Chr1	61608336	61611336	3000
	Chr6	78000000	79000000	147		Chr6	78000000	79000000	12		Chr1	68908349	68909329	22.9088		Chr6	78000000	79000000	3993		Chr6	78000000	79000000	8230		Chr6	78000000	79000000	468		Chr6	78000000	79000000	866		Chr1	61246336	61251336	5000		Chr1	61613336	61615336	2000
	Chr6	79000000	80000000	130		Chr6	79000000	80000000	13		Chr1	68922491	68934509	787.219		Chr6	79000000	80000000	9210		Chr6	79000000	80000000	8870		Chr6	79000000	80000000	742		Chr6	79000000	80000000	882		Chr1	61281336	61285336	4000		Chr1	61619336	61622336	3000
	Chr6	80000000	81000000	156		Chr6	80000000	81000000	14		Chr1	68969906	68970633	0		Chr6	80000000	81000000	7129		Chr6	80000000	81000000	6772		Chr6	80000000	81000000	683		Chr6	80000000	81000000	603		Chr1	61294336	61301336	7000		Chr1	61704336	61708336	4000
	Chr6	81000000	82000000	138		Chr6	81000000	82000000	19		Chr1	69075488	69077836	1.82776		Chr6	81000000	82000000	650		Chr6	81000000	82000000	1936		Chr6	81000000	82000000	122		Chr6	81000000	82000000	395		Chr1	61330336	61334336	4000		Chr1	61776336	61778336	2000
	Chr6	82000000	83000000	175		Chr6	82000000	83000000	23		Chr1	69209224	69211697	1051.74		Chr6	82000000	83000000	4024		Chr6	82000000	83000000	3866		Chr6	82000000	83000000	545		Chr6	82000000	83000000	638		Chr1	61339336	61341336	2000		Chr1	61780336	61782336	2000
	Chr6	83000000	84000000	148		Chr6	83000000	84000000	17		Chr1	69366007	69384906	3.18539		Chr6	83000000	84000000	5279		Chr6	83000000	84000000	5801		Chr6	83000000	84000000	872		Chr6	83000000	84000000	858		Chr1	61438336	61441336	3000		Chr1	61784336	61786336	2000
	Chr6	84000000	85000000	183		Chr6	84000000	85000000	24		Chr1	69508073	69516488	1068.64		Chr6	84000000	85000000	3103		Chr6	84000000	85000000	3107		Chr6	84000000	85000000	563		Chr6	84000000	85000000	559		Chr1	61482336	61485336	3000		Chr1	61789336	61797336	8000
	Chr6	85000000	86000000	168		Chr6	85000000	86000000	10		Chr1	69541529	69546430	142.144		Chr6	85000000	86000000	2292		Chr6	85000000	86000000	6094		Chr6	85000000	86000000	329		Chr6	85000000	86000000	956		Chr1	61493336	61496336	3000		Chr1	61806336	61815336	9000
	Chr6	86000000	87000000	169		Chr6	86000000	87000000	29		Chr1	69578703	69580955	0		Chr6	86000000	87000000	4574		Chr6	86000000	87000000	9259		Chr6	86000000	87000000	917		Chr6	86000000	87000000	1450		Chr1	61575336	61577336	2000		Chr1	61837336	61841336	4000
	Chr6	87000000	88000000	178		Chr6	87000000	88000000	30		Chr1	69683747	69687951	12703		Chr6	87000000	88000000	4624		Chr6	87000000	88000000	6502		Chr6	87000000	88000000	857		Chr6	87000000	88000000	1113		Chr1	61600336	61602336	2000		Chr1	61848336	61851336	3000
	Chr6	88000000	89000000	161		Chr6	88000000	89000000	12		Chr1	69731877	69735410	10.9294		Chr6	88000000	89000000	5284		Chr6	88000000	89000000	7795		Chr6	88000000	89000000	623		Chr6	88000000	89000000	812		Chr1	61614336	61617336	3000		Chr1	61874336	61876336	2000
	Chr6	89000000	90000000	175		Chr6	89000000	90000000	21		Chr1	69800964	69803834	56.2349		Chr6	89000000	90000000	2113		Chr6	89000000	90000000	2473		Chr6	89000000	90000000	533		Chr6	89000000	90000000	614		Chr1	61619336	61622336	3000		Chr1	61885336	61887336	2000
	Chr6	90000000	91000000	151		Chr6	90000000	91000000	20		Chr1	69803892	69814451	236.945		Chr6	90000000	91000000	4569		Chr6	90000000	91000000	4362		Chr6	90000000	91000000	663		Chr6	90000000	91000000	658		Chr1	61706336	61708336	2000		Chr1	61912336	61915336	3000
	Chr6	91000000	92000000	164		Chr6	91000000	92000000	9		Chr1	69945368	69952998	1.07939		Chr6	91000000	92000000	5631		Chr6	91000000	92000000	5836		Chr6	91000000	92000000	604		Chr6	91000000	92000000	584		Chr1	61776336	61782336	6000		Chr1	61927336	61933336	6000
	Chr6	92000000	93000000	169		Chr6	92000000	93000000	22		Chr1	69969725	69973912	0		Chr6	92000000	93000000	6016		Chr6	92000000	93000000	5749		Chr6	92000000	93000000	960		Chr6	92000000	93000000	992		Chr1	61789336	61797336	8000		Chr1	61940336	61942336	2000
	Chr6	93000000	94000000	140		Chr6	93000000	94000000	21		Chr1	69980022	69984147	0.401183		Chr6	93000000	94000000	10107		Chr6	93000000	94000000	5799		Chr6	93000000	94000000	1280		Chr6	93000000	94000000	1030		Chr1	61806336	61815336	9000		Chr1	61960336	61962336	2000
	Chr6	94000000	95000000	161		Chr6	94000000	95000000	27		Chr1	70020976	70021350	0		Chr6	94000000	95000000	4267		Chr6	94000000	95000000	3610		Chr6	94000000	95000000	943		Chr6	94000000	95000000	860		Chr1	61837336	61841336	4000		Chr1	61964336	61967336	3000
	Chr6	95000000	96000000	192		Chr6	95000000	96000000	29		Chr1	70021645	70022465	0		Chr6	95000000	96000000	5199		Chr6	95000000	96000000	6288		Chr6	95000000	96000000	1140		Chr6	95000000	96000000	1283		Chr1	61848336	61851336	3000		Chr1	61986336	61988336	2000
	Chr6	96000000	97000000	129		Chr6	96000000	97000000	21		Chr1	70115196	70132626	153.532		Chr6	96000000	97000000	1848		Chr6	96000000	97000000	2544		Chr6	96000000	97000000	369		Chr6	96000000	97000000	466		Chr1	61885336	61887336	2000		Chr1	62000336	62006336	6000
	Chr6	97000000	98000000	87		Chr6	97000000	98000000	17		Chr1	70213742	70214719	9.61964		Chr6	97000000	98000000	1928		Chr6	97000000	98000000	2484		Chr6	97000000	98000000	310		Chr6	97000000	98000000	374		Chr1	61912336	61915336	3000		Chr1	62038336	62041336	3000
	Chr6	98000000	99000000	126		Chr6	98000000	99000000	22		Chr1	70220208	70223503	437.265		Chr6	98000000	99000000	6927		Chr6	98000000	99000000	8946		Chr6	98000000	99000000	657		Chr6	98000000	99000000	1012		Chr1	61927336	61931336	4000		Chr1	62202336	62204336	2000
	Chr6	99000000	100000000	154		Chr6	99000000	100000000	29		Chr1	70298310	70302330	4.11252		Chr6	99000000	100000000	7562		Chr6	99000000	100000000	7828		Chr6	99000000	100000000	848		Chr6	99000000	100000000	1033		Chr1	61966336	61968336	2000		Chr1	62259336	62261336	2000
	Chr6	100000000	101000000	134		Chr6	100000000	101000000	32		Chr1	70302608	70304823	1499.91		Chr6	100000000	101000000	2325		Chr6	100000000	101000000	5247		Chr6	100000000	101000000	374		Chr6	100000000	101000000	1001		Chr1	61986336	61988336	2000		Chr1	62263336	62268336	5000
	Chr6	101000000	102000000	170		Chr6	101000000	102000000	28		Chr1	70478024	70482536	0		Chr6	101000000	102000000	4775		Chr6	101000000	102000000	6725		Chr6	101000000	102000000	887		Chr6	101000000	102000000	1178		Chr1	62202336	62204336	2000		Chr1	62381336	62385336	4000
	Chr6	102000000	103000000	163		Chr6	102000000	103000000	22		Chr1	70525760	70533458	1147.9		Chr6	102000000	103000000	5845		Chr6	102000000	103000000	6613		Chr6	102000000	103000000	964		Chr6	102000000	103000000	1057		Chr1	62222336	62225336	3000		Chr1	62401336	62403336	2000
	Chr6	103000000	104000000	183		Chr6	103000000	104000000	29		Chr1	70561230	70564681	13.1359		Chr6	103000000	104000000	5635		Chr6	103000000	104000000	5963		Chr6	103000000	104000000	980		Chr6	103000000	104000000	1152		Chr1	62259336	62261336	2000		Chr1	62422336	62424336	2000
	Chr6	104000000	105000000	154		Chr6	104000000	105000000	20		Chr1	70572816	70593699	1390.93		Chr6	104000000	105000000	8758		Chr6	104000000	105000000	6993		Chr6	104000000	105000000	1178		Chr6	104000000	105000000	1092		Chr1	62263336	62265336	2000		Chr1	62434336	62440336	6000
	Chr6	105000000	106000000	160		Chr6	105000000	106000000	29		Chr1	70867999	70871292	26.4594		Chr6	105000000	106000000	8051		Chr6	105000000	106000000	7948		Chr6	105000000	106000000	1071		Chr6	105000000	106000000	1154		Chr1	62305336	62307336	2000		Chr1	62474336	62478336	4000
	Chr6	106000000	107000000	170		Chr6	106000000	107000000	27		Chr1	70943256	70944196	888.202		Chr6	106000000	107000000	3903		Chr6	106000000	107000000	4925		Chr6	106000000	107000000	723		Chr6	106000000	107000000	951		Chr1	62317336	62319336	2000		Chr1	62509336	62513336	4000
	Chr6	107000000	108000000	143		Chr6	107000000	108000000	22		Chr1	70945488	70947673	19.942		Chr6	107000000	108000000	6251		Chr6	107000000	108000000	5209		Chr6	107000000	108000000	962		Chr6	107000000	108000000	908		Chr1	62334336	62336336	2000		Chr1	62542336	62545336	3000
	Chr6	108000000	109000000	162		Chr6	108000000	109000000	31		Chr1	71032778	71034376	0.199984		Chr6	108000000	109000000	4712		Chr6	108000000	109000000	4823		Chr6	108000000	109000000	670		Chr6	108000000	109000000	1379		Chr1	62344336	62349336	5000		Chr1	62598336	62602336	4000
	Chr6	109000000	110000000	145		Chr6	109000000	110000000	23		Chr1	71165588	71167680	18.6398		Chr6	109000000	110000000	6485		Chr6	109000000	110000000	5913		Chr6	109000000	110000000	960		Chr6	109000000	110000000	1092		Chr1	62377336	62382336	5000		Chr1	62611336	62616336	5000
	Chr6	110000000	111000000	149		Chr6	110000000	111000000	23		Chr1	71173315	71176215	66.7922		Chr6	110000000	111000000	4622		Chr6	110000000	111000000	5427		Chr6	110000000	111000000	759		Chr6	110000000	111000000	1334		Chr1	62401336	62403336	2000		Chr1	62619336	62623336	4000
	Chr6	111000000	112000000	137		Chr6	111000000	112000000	15		Chr1	71176757	71177428	1.20233		Chr6	111000000	112000000	5004		Chr6	111000000	112000000	6130		Chr6	111000000	112000000	641		Chr6	111000000	112000000	755		Chr1	62422336	62424336	2000		Chr1	62631336	62633336	2000
	Chr6	112000000	113000000	185		Chr6	112000000	113000000	22		Chr1	71375773	71377501	0		Chr6	112000000	113000000	2374		Chr6	112000000	113000000	6796		Chr6	112000000	113000000	411		Chr6	112000000	113000000	869		Chr1	62434336	62440336	6000		Chr1	62656336	62658336	2000
	Chr6	113000000	114000000	150		Chr6	113000000	114000000	23		Chr1	71388198	71390541	0.626036		Chr6	113000000	114000000	6604		Chr6	113000000	114000000	3295		Chr6	113000000	114000000	898		Chr6	113000000	114000000	501		Chr1	62474336	62481336	7000		Chr1	62669336	62675336	6000
	Chr6	114000000	115000000	147		Chr6	114000000	115000000	10		Chr1	71392584	71394910	0		Chr6	114000000	115000000	4627		Chr6	114000000	115000000	8403		Chr6	114000000	115000000	499		Chr6	114000000	115000000	923		Chr1	62509336	62513336	4000		Chr1	62679336	62682336	3000
	Chr6	115000000	116000000	180		Chr6	115000000	116000000	19		Chr1	71497507	71499984	1024.3		Chr6	115000000	116000000	9755		Chr6	115000000	116000000	7400		Chr6	115000000	116000000	1287		Chr6	115000000	116000000	1043		Chr1	62542336	62548336	6000		Chr1	62687336	62692336	5000
	Chr6	116000000	117000000	148		Chr6	116000000	117000000	18		Chr1	71635739	71638935	282.769		Chr6	116000000	117000000	9425		Chr6	116000000	117000000	7255		Chr6	116000000	117000000	971		Chr6	116000000	117000000	846		Chr1	62559336	62569336	10000		Chr1	62701336	62704336	3000
	Chr6	117000000	118000000	144		Chr6	117000000	118000000	20		Chr1	71721647	71727295	320.98		Chr6	117000000	118000000	6158		Chr6	117000000	118000000	6825		Chr6	117000000	118000000	807		Chr6	117000000	118000000	888		Chr1	62803336	62805336	2000		Chr1	62753336	62765336	12000
	Chr6	118000000	119000000	140		Chr6	118000000	119000000	24		Chr1	71890772	71896593	0		Chr6	118000000	119000000	9690		Chr6	118000000	119000000	394		Chr6	118000000	119000000	1080		Chr6	118000000	119000000	94		Chr1	62816336	62820336	4000		Chr1	62816336	62820336	4000
	Chr6	119000000	120000000	162		Chr6	119000000	120000000	22		Chr1	72024804	72025844	0.652728		Chr6	119000000	120000000	9883		Chr6	119000000	120000000	1413		Chr6	119000000	120000000	1109		Chr6	119000000	120000000	218		Chr1	62856336	62859336	3000		Chr1	62856336	62859336	3000
	Chr6	120000000	121000000	176		Chr6	120000000	121000000	25		Chr1	72030471	72035430	0.626643		Chr6	120000000	121000000	2279		Chr6	120000000	121000000	2231		Chr6	120000000	121000000	183		Chr6	120000000	121000000	195		Chr1	62869336	62873336	4000		Chr1	62862336	62868336	6000
	Chr6	121000000	122000000	171		Chr6	121000000	122000000	15		Chr1	72160033	72162066	48.3907		Chr6	121000000	122000000	3498		Chr6	121000000	122000000	3596		Chr6	121000000	122000000	321		Chr6	121000000	122000000	408		Chr1	62899336	62903336	4000		Chr1	62870336	62873336	3000
	Chr6	122000000	123000000	184		Chr6	122000000	123000000	28		Chr1	72164354	72167683	2431.28		Chr6	122000000	123000000	3776		Chr6	122000000	123000000	4642		Chr6	122000000	123000000	515		Chr6	122000000	123000000	606		Chr1	62909336	62911336	2000		Chr1	62899336	62903336	4000
	Chr6	123000000	124000000	131		Chr6	123000000	124000000	23		Chr1	72174637	72178042	0		Chr6	123000000	124000000	5779		Chr6	123000000	124000000	5360		Chr6	123000000	124000000	686		Chr6	123000000	124000000	1219		Chr1	62914336	62917336	3000		Chr1	62909336	62911336	2000
	Chr6	124000000	125000000	161		Chr6	124000000	125000000	21		Chr1	72270336	72273637	334.252		Chr6	124000000	125000000	8321		Chr6	124000000	125000000	5707		Chr6	124000000	125000000	935		Chr6	124000000	125000000	1056		Chr1	62937336	62939336	2000		Chr1	62949336	62951336	2000
	Chr6	125000000	126000000	146		Chr6	125000000	126000000	21		Chr1	72398832	72406273	1083.03		Chr6	125000000	126000000	2949		Chr6	125000000	126000000	3321		Chr6	125000000	126000000	303		Chr6	125000000	126000000	772		Chr1	63025336	63028336	3000		Chr1	62956336	62958336	2000
	Chr6	126000000	127000000	149		Chr6	126000000	127000000	18		Chr1	72451559	72458214	0.80115		Chr6	126000000	127000000	4576		Chr6	126000000	127000000	4184		Chr6	126000000	127000000	683		Chr6	126000000	127000000	524		Chr1	63039336	63042336	3000		Chr1	62980336	62983336	3000
	Chr6	127000000	128000000	144		Chr6	127000000	128000000	17		Chr1	72544306	72545019	0.399968		Chr6	127000000	128000000	7628		Chr6	127000000	128000000	7602		Chr6	127000000	128000000	1146		Chr6	127000000	128000000	1030		Chr1	63078336	63080336	2000		Chr1	62987336	62991336	4000
	Chr6	128000000	129000000	170		Chr6	128000000	129000000	21		Chr1	72705182	72711671	100.596		Chr6	128000000	129000000	7483		Chr6	128000000	129000000	5666		Chr6	128000000	129000000	966		Chr6	128000000	129000000	789		Chr1	63087336	63091336	4000		Chr1	63015336	63026336	11000
	Chr6	129000000	130000000	142		Chr6	129000000	130000000	24		Chr1	72712394	72716929	0		Chr6	129000000	130000000	4627		Chr6	129000000	130000000	8092		Chr6	129000000	130000000	806		Chr6	129000000	130000000	1264		Chr1	63624336	63628336	4000		Chr1	63102336	63104336	2000
	Chr6	130000000	131000000	157		Chr6	130000000	131000000	20		Chr1	72799576	72801542	44.0084		Chr6	130000000	131000000	4140		Chr6	130000000	131000000	6136		Chr6	130000000	131000000	591		Chr6	130000000	131000000	854		Chr1	63649336	63651336	2000		Chr1	63106336	63108336	2000
	Chr6	131000000	132000000	144		Chr6	131000000	132000000	25		Chr1	72831110	72833600	42.162		Chr6	131000000	132000000	5770		Chr6	131000000	132000000	5598		Chr6	131000000	132000000	876		Chr6	131000000	132000000	924		Chr1	63661336	63663336	2000		Chr1	63129336	63132336	3000
	Chr6	132000000	133000000	131		Chr6	132000000	133000000	20		Chr1	72938976	72940954	8896.98		Chr6	132000000	133000000	8172		Chr6	132000000	133000000	8993		Chr6	132000000	133000000	1295		Chr6	132000000	133000000	1389		Chr1	63865336	63867336	2000		Chr1	63136336	63141336	5000
	Chr6	133000000	134000000	139		Chr6	133000000	134000000	20		Chr1	72944248	72946407	0		Chr6	133000000	134000000	4152		Chr6	133000000	134000000	4452		Chr6	133000000	134000000	651		Chr6	133000000	134000000	690		Chr1	63874336	63881336	7000		Chr1	63209336	63213336	4000
	Chr6	134000000	135000000	128		Chr6	134000000	135000000	29		Chr1	72993927	72994643	5.70875		Chr6	134000000	135000000	6418		Chr6	134000000	135000000	1273		Chr6	134000000	135000000	1180		Chr6	134000000	135000000	317		Chr1	63892336	63895336	3000		Chr1	63216336	63218336	2000
	Chr6	135000000	136000000	159		Chr6	135000000	136000000	16		Chr1	72997170	73009379	126.258		Chr6	135000000	136000000	2900		Chr6	135000000	136000000	5266		Chr6	135000000	136000000	438		Chr6	135000000	136000000	757		Chr1	63959396	63961396	2000		Chr1	63259336	63263336	4000
	Chr6	136000000	137000000	146		Chr6	136000000	137000000	20		Chr1	73142188	73142394	0		Chr6	136000000	137000000	7587		Chr6	136000000	137000000	3155		Chr6	136000000	137000000	876		Chr6	136000000	137000000	492		Chr1	63963396	63967396	4000		Chr1	63274336	63277336	3000
	Chr6	137000000	138000000	161		Chr6	137000000	138000000	23		Chr1	73142488	73143249	0		Chr6	137000000	138000000	4456		Chr6	137000000	138000000	5893		Chr6	137000000	138000000	609		Chr6	137000000	138000000	839		Chr1	63972396	63974396	2000		Chr1	63288336	63291336	3000
	Chr6	138000000	139000000	147		Chr6	138000000	139000000	17		Chr1	73143767	73144365	0		Chr6	138000000	139000000	5624		Chr6	138000000	139000000	6674		Chr6	138000000	139000000	821		Chr6	138000000	139000000	1041		Chr1	64105396	64109396	4000		Chr1	63309336	63314336	5000
	Chr6	139000000	140000000	178		Chr6	139000000	140000000	29		Chr1	73164072	73169693	22.8338		Chr6	139000000	140000000	2853		Chr6	139000000	140000000	5810		Chr6	139000000	140000000	490		Chr6	139000000	140000000	985		Chr1	64146396	64151396	5000		Chr1	63316336	63319336	3000
	Chr6	140000000	141000000	182		Chr6	140000000	141000000	33		Chr1	73257167	73265410	386.903		Chr6	140000000	141000000	6377		Chr6	140000000	141000000	8211		Chr6	140000000	141000000	1205		Chr6	140000000	141000000	1441		Chr1	64239396	64241396	2000		Chr1	63332336	63337336	5000
	Chr6	141000000	142000000	149		Chr6	141000000	142000000	24		Chr1	73361111	73365736	118.049		Chr6	141000000	142000000	3422		Chr6	141000000	142000000	7873		Chr6	141000000	142000000	584		Chr6	141000000	142000000	1460		Chr1	64245396	64248396	3000		Chr1	63347336	63349336	2000
	Chr6	142000000	143000000	171		Chr6	142000000	143000000	32		Chr1	73375638	73389302	2259.37		Chr6	142000000	143000000	4867		Chr6	142000000	143000000	4178		Chr6	142000000	143000000	915		Chr6	142000000	143000000	759		Chr1	64341396	64346396	5000		Chr1	63440336	63442336	2000
	Chr6	143000000	144000000	137		Chr6	143000000	144000000	20		Chr1	73480558	73481040	0.200591		Chr6	143000000	144000000	6685		Chr6	143000000	144000000	3476		Chr6	143000000	144000000	916		Chr6	143000000	144000000	453		Chr1	64363396	64365396	2000		Chr1	63668336	63671336	3000
	Chr6	144000000	145000000	141		Chr6	144000000	145000000	15		Chr1	73520075	73520887	34.1374		Chr6	144000000	145000000	1569		Chr6	144000000	145000000	1558		Chr6	144000000	145000000	175		Chr6	144000000	145000000	148		Chr1	64396396	64398396	2000		Chr1	63714336	63722336	8000
	Chr6	145000000	146000000	141		Chr6	145000000	146000000	18		Chr1	73525327	73534440	951.836		Chr6	145000000	146000000	2191		Chr6	145000000	146000000	1682		Chr6	145000000	146000000	125		Chr6	145000000	146000000	119		Chr1	64419396	64423396	4000		Chr1	63727336	63729336	2000
	Chr6	146000000	147000000	127		Chr6	146000000	147000000	15		Chr1	73536305	73549410	0		Chr6	146000000	147000000	1558		Chr6	146000000	147000000	1786		Chr6	146000000	147000000	174		Chr6	146000000	147000000	137		Chr1	64448396	64451396	3000		Chr1	63741336	63743336	2000
	Chr6	147000000	148000000	150		Chr6	147000000	148000000	22		Chr1	73894902	73895312	9.81337		Chr6	147000000	148000000	2961		Chr6	147000000	148000000	1942		Chr6	147000000	148000000	317		Chr6	147000000	148000000	234		Chr1	64560396	64562396	2000		Chr1	63745336	63750336	5000
	Chr6	148000000	149000000	204		Chr6	148000000	149000000	12		Chr1	73899103	73900054	1.05391		Chr6	148000000	149000000	1133		Chr6	148000000	149000000	1962		Chr6	148000000	149000000	107		Chr6	148000000	149000000	185		Chr1	64618396	64623396	5000		Chr1	63763336	63765336	2000
	Chr6	149000000	150000000	118		Chr6	149000000	150000000	16		Chr1	73918426	73922925	0.42666		Chr6	149000000	150000000	1835		Chr6	149000000	150000000	1068		Chr6	149000000	150000000	166		Chr6	149000000	150000000	112		Chr1	64649396	64652396	3000		Chr1	63800336	63803336	3000
	Chr6	150000000	151000000	128		Chr6	150000000	151000000	4		Chr1	73924322	73926501	659.844		Chr6	150000000	151000000	1827		Chr6	150000000	151000000	1027		Chr6	150000000	151000000	149		Chr6	150000000	151000000	85		Chr1	64665396	64672396	7000		Chr1	63832336	63835336	3000
	Chr6	151000000	152000000	124		Chr6	151000000	152000000	2		Chr1	74080292	74090304	93.3181		Chr6	151000000	152000000	1632		Chr6	151000000	152000000	812		Chr6	151000000	152000000	151		Chr6	151000000	152000000	87		Chr1	64760396	64762396	2000		Chr1	63870336	63872336	2000
	Chr6	152000000	153000000	131		Chr6	152000000	153000000	16		Chr1	74114744	74115772	26.5184		Chr6	152000000	153000000	1370		Chr6	152000000	153000000	1555		Chr6	152000000	153000000	61		Chr6	152000000	153000000	124		Chr1	64769396	64771396	2000		Chr1	63874336	63876336	2000
	Chr6	153000000	154000000	115		Chr6	153000000	154000000	4		Chr1	74287670	74292348	1.27876		Chr6	153000000	154000000	1450		Chr6	153000000	154000000	1334		Chr6	153000000	154000000	147		Chr6	153000000	154000000	68		Chr1	64792396	64799396	7000		Chr1	63878336	63883336	5000
	Chr6	154000000	155000000	129		Chr6	154000000	155000000	10		Chr1	74407965	74409937	43.0362		Chr6	154000000	155000000	2476		Chr6	154000000	155000000	952		Chr6	154000000	155000000	227		Chr6	154000000	155000000	98		Chr1	64860396	64863396	3000		Chr1	63959396	63961396	2000
	Chr6	155000000	156000000	127		Chr6	155000000	156000000	5		Chr1	74413704	74414052	16.094		Chr6	155000000	156000000	1144		Chr6	155000000	156000000	1211		Chr6	155000000	156000000	143		Chr6	155000000	156000000	131		Chr1	64868396	64870396	2000		Chr1	63963396	63969396	6000
	Chr6	156000000	157000000	131		Chr6	156000000	157000000	14		Chr1	74690566	74693167	145.414		Chr6	156000000	157000000	1484		Chr6	156000000	157000000	1312		Chr6	156000000	157000000	134		Chr6	156000000	157000000	150		Chr1	64877396	64879396	2000		Chr1	63972396	63974396	2000
	Chr6	157000000	158000000	148		Chr6	157000000	158000000	11		Chr1	74739256	74740499	11.9236		Chr6	157000000	158000000	1201		Chr6	157000000	158000000	338		Chr6	157000000	158000000	125		Chr6	157000000	158000000	37		Chr1	64904396	64907396	3000		Chr1	64105396	64109396	4000
	Chr6	158000000	159000000	129		Chr6	158000000	159000000	14		Chr1	74874053	74875217	0.401183		Chr6	158000000	159000000	958		Chr6	158000000	159000000	1264		Chr6	158000000	159000000	76		Chr6	158000000	159000000	198		Chr1	64909396	64911396	2000		Chr1	64146396	64151396	5000
	Chr6	159000000	160000000	159		Chr6	159000000	160000000	17		Chr1	74914558	74915097	0		Chr6	159000000	160000000	3637		Chr6	159000000	160000000	876		Chr6	159000000	160000000	523		Chr6	159000000	160000000	56		Chr1	64916396	64922396	6000		Chr1	64343396	64346396	3000
	Chr6	160000000	161000000	139		Chr6	160000000	161000000	21		Chr1	75050922	75052100	0.399968		Chr6	160000000	161000000	3605		Chr6	160000000	161000000	1237		Chr6	160000000	161000000	592		Chr6	160000000	161000000	143		Chr1	64925396	64929396	4000		Chr1	64363396	64365396	2000
	Chr6	161000000	162000000	136		Chr6	161000000	162000000	24		Chr1	75095747	75096937	778.301		Chr6	161000000	162000000	6572		Chr6	161000000	162000000	1324		Chr6	161000000	162000000	1230		Chr6	161000000	162000000	120		Chr1	65127396	65129396	2000		Chr1	64396396	64398396	2000
	Chr6	162000000	163000000	175		Chr6	162000000	163000000	36		Chr1	75163598	75164452	0.399968		Chr6	162000000	163000000	6653		Chr6	162000000	163000000	723		Chr6	162000000	163000000	1586		Chr6	162000000	163000000	111		Chr1	65415396	65419396	4000		Chr1	64419396	64422396	3000
	Chr6	163000000	164000000	145		Chr6	163000000	164000000	21		Chr1	75254518	75255213	0		Chr6	163000000	164000000	5462		Chr6	163000000	164000000	431		Chr6	163000000	164000000	1107		Chr6	163000000	164000000	38		Chr1	65427396	65430396	3000		Chr1	64448396	64451396	3000
	Chr6	164000000	165000000	156		Chr6	164000000	165000000	30		Chr1	75310565	75311326	0		Chr6	164000000	165000000	8597		Chr6	164000000	165000000	1119		Chr6	164000000	165000000	1515		Chr6	164000000	165000000	103		Chr1	65437396	65440396	3000		Chr1	64559396	64562396	3000
	Chr6	165000000	166000000	151		Chr6	165000000	166000000	18		Chr1	75366205	75369015	0		Chr6	165000000	166000000	5707		Chr6	165000000	166000000	560		Chr6	165000000	166000000	715		Chr6	165000000	166000000	74		Chr1	65450396	65452396	2000		Chr1	64618396	64623396	5000
	Chr6	166000000	167000000	156		Chr6	166000000	167000000	41		Chr1	75376800	75382378	22.4577		Chr6	166000000	167000000	7699		Chr6	166000000	167000000	333		Chr6	166000000	167000000	1511		Chr6	166000000	167000000	52		Chr1	65491396	65493396	2000		Chr1	64649396	64652396	3000
	Chr6	167000000	168000000	167		Chr6	167000000	168000000	31		Chr1	75467812	75469074	425.814		Chr6	167000000	168000000	5944		Chr6	167000000	168000000	1130		Chr6	167000000	168000000	1168		Chr6	167000000	168000000	110		Chr1	65499396	65502396	3000		Chr1	64666396	64672396	6000
	Chr6	168000000	169000000	137		Chr6	168000000	169000000	18		Chr1	75514944	75523386	1841.34		Chr6	168000000	169000000	4085		Chr6	168000000	169000000	492		Chr6	168000000	169000000	668		Chr6	168000000	169000000	23		Chr1	65504396	65506396	2000		Chr1	64680396	64683396	3000
	Chr6	169000000	170000000	158		Chr6	169000000	170000000	28		Chr1	75567208	75594213	405.23		Chr6	169000000	170000000	4969		Chr6	169000000	170000000	606		Chr6	169000000	170000000	1045		Chr6	169000000	170000000	74		Chr1	66083396	66087396	4000		Chr1	64760396	64762396	2000
	Chr6	170000000	171000000	152		Chr6	170000000	171000000	29		Chr1	75577420	75579647	893.692		Chr6	170000000	171000000	6585		Chr6	170000000	171000000	915		Chr6	170000000	171000000	1598		Chr6	170000000	171000000	102		Chr1	66094396	66096396	2000		Chr1	64941396	64943396	2000
	Chr6	171000000	172000000	147		Chr6	171000000	172000000	35		Chr1	75763307	75764539	0		Chr6	171000000	172000000	5724		Chr6	171000000	172000000	747		Chr6	171000000	172000000	1050		Chr6	171000000	172000000	72		Chr1	66109396	66111396	2000		Chr1	65708396	65714396	6000
	Chr6	172000000	173000000	173		Chr6	172000000	173000000	41		Chr1	75857479	75858863	7.69301		Chr6	172000000	173000000	5632		Chr6	172000000	173000000	370		Chr6	172000000	173000000	1473		Chr6	172000000	173000000	78		Chr1	66123396	66125396	2000		Chr1	65733396	65738396	5000
	Chr6	173000000	174000000	164		Chr6	173000000	174000000	42		Chr1	75943115	75948199	113.559		Chr6	173000000	174000000	4542		Chr6	173000000	174000000	1965		Chr6	173000000	174000000	1044		Chr6	173000000	174000000	570		Chr1	66142396	66145396	3000		Chr1	65742396	65744396	2000
	Chr6	174000000	175000000	150		Chr6	174000000	175000000	28		Chr1	76031204	76034450	367.881		Chr6	174000000	175000000	5807		Chr6	174000000	175000000	6304		Chr6	174000000	175000000	968		Chr6	174000000	175000000	1460		Chr1	66171396	66173396	2000		Chr1	65750396	65752396	2000
	Chr6	175000000	176000000	133		Chr6	175000000	176000000	23		Chr1	76038085	76039487	0.226068		Chr6	175000000	176000000	7933		Chr6	175000000	176000000	4200		Chr6	175000000	176000000	877		Chr6	175000000	176000000	494		Chr1	66183396	66186396	3000		Chr1	65811396	65814396	3000
	Chr6	176000000	176415776	58		Chr6	176000000	176415776	6		Chr1	76070729	76078955	0		Chr6	176000000	176415776	1163		Chr6	176000000	176415776	1495		Chr6	176000000	176415776	221		Chr6	176000000	176415776	111		Chr1	66225396	66229396	4000		Chr1	65816396	65824396	8000
	Chr7	0	1000000	320		Chr7	0	1000000	19		Chr1	76122446	76125306	0.599952		Chr7	0	1000000	4671		Chr7	0	1000000	2433		Chr7	0	1000000	605		Chr7	0	1000000	1593		Chr1	66241396	66248396	7000		Chr1	65866396	65870396	4000
	Chr7	1000000	2000000	288		Chr7	1000000	2000000	30		Chr1	76130413	76135423	0		Chr7	1000000	2000000	5619		Chr7	1000000	2000000	5017		Chr7	1000000	2000000	1087		Chr7	1000000	2000000	1727		Chr1	66262396	66267396	5000		Chr1	65872396	65876396	4000
	Chr7	2000000	3000000	241		Chr7	2000000	3000000	48		Chr1	76168906	76177743	0		Chr7	2000000	3000000	4658		Chr7	2000000	3000000	6009		Chr7	2000000	3000000	1059		Chr7	2000000	3000000	1325		Chr1	66280396	66286396	6000		Chr1	65889396	65892396	3000
	Chr7	3000000	4000000	205		Chr7	3000000	4000000	31		Chr1	76295948	76297840	0		Chr7	3000000	4000000	6339		Chr7	3000000	4000000	3863		Chr7	3000000	4000000	1281		Chr7	3000000	4000000	1214		Chr1	66300396	66302396	2000		Chr1	65923396	65925396	2000
	Chr7	4000000	5000000	255		Chr7	4000000	5000000	37		Chr1	76341363	76367473	1326.74		Chr7	4000000	5000000	6125		Chr7	4000000	5000000	6190		Chr7	4000000	5000000	1110		Chr7	4000000	5000000	1256		Chr1	66329396	66331396	2000		Chr1	65944396	65947396	3000
	Chr7	5000000	6000000	253		Chr7	5000000	6000000	40		Chr1	76418338	76418907	0.652728		Chr7	5000000	6000000	5695		Chr7	5000000	6000000	8591		Chr7	5000000	6000000	1475		Chr7	5000000	6000000	1847		Chr1	66442396	66444396	2000		Chr1	65951396	65954396	3000
	Chr7	6000000	7000000	231		Chr7	6000000	7000000	30		Chr1	76496808	76500564	82.4298		Chr7	6000000	7000000	4541		Chr7	6000000	7000000	6682		Chr7	6000000	7000000	850		Chr7	6000000	7000000	1065		Chr1	66458396	66465396	7000		Chr1	65956396	65959396	3000
	Chr7	7000000	8000000	198		Chr7	7000000	8000000	33		Chr1	76533886	76534716	0		Chr7	7000000	8000000	6192		Chr7	7000000	8000000	6345		Chr7	7000000	8000000	925		Chr7	7000000	8000000	1244		Chr1	66468396	66470396	2000		Chr1	65967396	65972396	5000
	Chr7	8000000	9000000	208		Chr7	8000000	9000000	30		Chr1	76619247	76622107	0		Chr7	8000000	9000000	4850		Chr7	8000000	9000000	4474		Chr7	8000000	9000000	811		Chr7	8000000	9000000	736		Chr1	66492396	66494396	2000		Chr1	66029396	66034396	5000
	Chr7	9000000	10000000	232		Chr7	9000000	10000000	27		Chr1	77045658	77047157	595.377		Chr7	9000000	10000000	5145		Chr7	9000000	10000000	6678		Chr7	9000000	10000000	1017		Chr7	9000000	10000000	1296		Chr1	66496396	66500396	4000		Chr1	66045396	66047396	2000
	Chr7	10000000	11000000	231		Chr7	10000000	11000000	22		Chr1	77163464	77165520	28.4622		Chr7	10000000	11000000	6628		Chr7	10000000	11000000	7267		Chr7	10000000	11000000	1117		Chr7	10000000	11000000	1151		Chr1	66516396	66520396	4000		Chr1	66052396	66057396	5000
	Chr7	11000000	12000000	173		Chr7	11000000	12000000	17		Chr1	77367349	77369987	149.178		Chr7	11000000	12000000	6100		Chr7	11000000	12000000	8699		Chr7	11000000	12000000	732		Chr7	11000000	12000000	1025		Chr1	66525396	66530396	5000		Chr1	66061396	66063396	2000
	Chr7	12000000	13000000	171		Chr7	12000000	13000000	14		Chr1	77422965	77442551	1477.55		Chr7	12000000	13000000	6115		Chr7	12000000	13000000	2976		Chr7	12000000	13000000	681		Chr7	12000000	13000000	395		Chr1	66539396	66541396	2000		Chr1	66241396	66248396	7000
	Chr7	13000000	14000000	237		Chr7	13000000	14000000	25		Chr1	77748542	77753615	178.403		Chr7	13000000	14000000	6193		Chr7	13000000	14000000	5685		Chr7	13000000	14000000	983		Chr7	13000000	14000000	842		Chr1	66566396	66569396	3000		Chr1	66262396	66265396	3000
	Chr7	14000000	15000000	166		Chr7	14000000	15000000	19		Chr1	77794587	77794979	1764.1		Chr7	14000000	15000000	4151		Chr7	14000000	15000000	3459		Chr7	14000000	15000000	729		Chr7	14000000	15000000	1015		Chr1	66612396	66614396	2000		Chr1	66300396	66302396	2000
	Chr7	15000000	16000000	166		Chr7	15000000	16000000	16		Chr1	77882122	77884132	0.626643		Chr7	15000000	16000000	7083		Chr7	15000000	16000000	6644		Chr7	15000000	16000000	904		Chr7	15000000	16000000	1472		Chr1	66623396	66628396	5000		Chr1	66329396	66331396	2000
	Chr7	16000000	17000000	170		Chr7	16000000	17000000	10		Chr1	78038398	78040584	22.3543		Chr7	16000000	17000000	9917		Chr7	16000000	17000000	9185		Chr7	16000000	17000000	1019		Chr7	16000000	17000000	1151		Chr1	66654396	66658396	4000		Chr1	66463396	66465396	2000
	Chr7	17000000	18000000	195		Chr7	17000000	18000000	16		Chr1	78091005	78097036	2152.15		Chr7	17000000	18000000	9199		Chr7	17000000	18000000	8531		Chr7	17000000	18000000	1329		Chr7	17000000	18000000	1344		Chr1	66679396	66682396	3000		Chr1	66491396	66494396	3000
	Chr7	18000000	19000000	179		Chr7	18000000	19000000	21		Chr1	78097338	78101972	292.169		Chr7	18000000	19000000	7041		Chr7	18000000	19000000	5915		Chr7	18000000	19000000	833		Chr7	18000000	19000000	1238		Chr1	66686396	66689396	3000		Chr1	66496396	66500396	4000
	Chr7	19000000	20000000	167		Chr7	19000000	20000000	9		Chr1	78104053	78107486	296.682		Chr7	19000000	20000000	833		Chr7	19000000	20000000	6208		Chr7	19000000	20000000	201		Chr7	19000000	20000000	925		Chr1	66732396	66735396	3000		Chr1	66518396	66520396	2000
	Chr7	20000000	21000000	173		Chr7	20000000	21000000	19		Chr1	78115853	78118350	1024.25		Chr7	20000000	21000000	7804		Chr7	20000000	21000000	3003		Chr7	20000000	21000000	1011		Chr7	20000000	21000000	464		Chr1	66773396	66777396	4000		Chr1	66525396	66530396	5000
	Chr7	21000000	22000000	202		Chr7	21000000	22000000	16		Chr1	78146915	78148403	0.426052		Chr7	21000000	22000000	6647		Chr7	21000000	22000000	7493		Chr7	21000000	22000000	910		Chr7	21000000	22000000	985		Chr1	66784396	66787396	3000		Chr1	66612396	66614396	2000
	Chr7	22000000	23000000	164		Chr7	22000000	23000000	17		Chr1	78189896	78190828	0.42666		Chr7	22000000	23000000	5227		Chr7	22000000	23000000	6820		Chr7	22000000	23000000	711		Chr7	22000000	23000000	834		Chr1	66791396	66799396	8000		Chr1	66679396	66682396	3000
	Chr7	23000000	24000000	217		Chr7	23000000	24000000	19		Chr1	78191031	78202477	226.842		Chr7	23000000	24000000	5175		Chr7	23000000	24000000	7123		Chr7	23000000	24000000	681		Chr7	23000000	24000000	1058		Chr1	66817396	66819396	2000		Chr1	66686396	66689396	3000
	Chr7	24000000	25000000	187		Chr7	24000000	25000000	18		Chr1	78243768	78245013	0		Chr7	24000000	25000000	7183		Chr7	24000000	25000000	8804		Chr7	24000000	25000000	890		Chr7	24000000	25000000	1129		Chr1	66822396	66824396	2000		Chr1	66732396	66735396	3000
	Chr7	25000000	26000000	162		Chr7	25000000	26000000	25		Chr1	78320249	78320599	1046.46		Chr7	25000000	26000000	8227		Chr7	25000000	26000000	7156		Chr7	25000000	26000000	959		Chr7	25000000	26000000	831		Chr1	66844396	66846396	2000		Chr1	66773396	66777396	4000
	Chr7	26000000	27000000	148		Chr7	26000000	27000000	14		Chr1	78351235	78351618	60.7464		Chr7	26000000	27000000	5992		Chr7	26000000	27000000	6295		Chr7	26000000	27000000	878		Chr7	26000000	27000000	912		Chr1	66848396	66852396	4000		Chr1	66784396	66787396	3000
	Chr7	27000000	28000000	168		Chr7	27000000	28000000	11		Chr1	78424802	78430249	184.42		Chr7	27000000	28000000	4533		Chr7	27000000	28000000	6579		Chr7	27000000	28000000	613		Chr7	27000000	28000000	677		Chr1	66856396	66865396	9000		Chr1	66791396	66799396	8000
	Chr7	28000000	29000000	172		Chr7	28000000	29000000	11		Chr1	78519981	78523682	0.600559		Chr7	28000000	29000000	8301		Chr7	28000000	29000000	5148		Chr7	28000000	29000000	856		Chr7	28000000	29000000	583		Chr1	66886396	66889396	3000		Chr1	66817396	66819396	2000
	Chr7	29000000	30000000	162		Chr7	29000000	30000000	19		Chr1	78568885	78576131	1.00113		Chr7	29000000	30000000	9713		Chr7	29000000	30000000	9322		Chr7	29000000	30000000	962		Chr7	29000000	30000000	890		Chr1	66893396	66899396	6000		Chr1	66822396	66824396	2000
	Chr7	30000000	31000000	158		Chr7	30000000	31000000	22		Chr1	78580065	78582274	772.953		Chr7	30000000	31000000	9337		Chr7	30000000	31000000	7558		Chr7	30000000	31000000	1158		Chr7	30000000	31000000	932		Chr1	66901396	66903396	2000		Chr1	66844396	66846396	2000
	Chr7	31000000	32000000	148		Chr7	31000000	32000000	13		Chr1	78588068	78589555	0		Chr7	31000000	32000000	9722		Chr7	31000000	32000000	7042		Chr7	31000000	32000000	953		Chr7	31000000	32000000	750		Chr1	66923396	66928396	5000		Chr1	66848396	66852396	4000
	Chr7	32000000	33000000	150		Chr7	32000000	33000000	15		Chr1	78599608	78601123	0.400575		Chr7	32000000	33000000	5823		Chr7	32000000	33000000	176		Chr7	32000000	33000000	710		Chr7	32000000	33000000	70		Chr1	67126396	67129396	3000		Chr1	66856396	66865396	9000
	Chr7	33000000	34000000	161		Chr7	33000000	34000000	16		Chr1	78741470	78743490	0		Chr7	33000000	34000000	5926		Chr7	33000000	34000000	1290		Chr7	33000000	34000000	690		Chr7	33000000	34000000	253		Chr1	67136396	67141396	5000		Chr1	66886396	66889396	3000
	Chr7	34000000	35000000	165		Chr7	34000000	35000000	10		Chr1	78751242	78756732	85.659		Chr7	34000000	35000000	4741		Chr7	34000000	35000000	4746		Chr7	34000000	35000000	467		Chr7	34000000	35000000	437		Chr1	67152396	67154396	2000		Chr1	66893396	66899396	6000
	Chr7	35000000	36000000	130		Chr7	35000000	36000000	6		Chr1	79094642	79099477	0		Chr7	35000000	36000000	2696		Chr7	35000000	36000000	6623		Chr7	35000000	36000000	363		Chr7	35000000	36000000	581		Chr1	67156396	67163396	7000		Chr1	66901396	66905396	4000
	Chr7	36000000	37000000	123		Chr7	36000000	37000000	8		Chr1	79099770	79104588	592.526		Chr7	36000000	37000000	1720		Chr7	36000000	37000000	1381		Chr7	36000000	37000000	216		Chr7	36000000	37000000	168		Chr1	67290396	67292396	2000		Chr1	66911396	66914396	3000
	Chr7	37000000	38000000	156		Chr7	37000000	38000000	8		Chr1	79104956	79122470	154.852		Chr7	37000000	38000000	1531		Chr7	37000000	38000000	1008		Chr7	37000000	38000000	205		Chr7	37000000	38000000	116		Chr1	67603396	67610396	7000		Chr1	66919396	66921396	2000
	Chr7	38000000	39000000	152		Chr7	38000000	39000000	6		Chr1	79123808	79129382	5.18705		Chr7	38000000	39000000	11693		Chr7	38000000	39000000	3265		Chr7	38000000	39000000	1140		Chr7	38000000	39000000	468		Chr1	67642396	67648396	6000		Chr1	66923396	66928396	5000
	Chr7	39000000	40000000	155		Chr7	39000000	40000000	12		Chr1	79148100	79148685	11.6826		Chr7	39000000	40000000	8975		Chr7	39000000	40000000	6082		Chr7	39000000	40000000	982		Chr7	39000000	40000000	737		Chr1	67661396	67663396	2000		Chr1	66953396	66957396	4000
	Chr7	40000000	41000000	146		Chr7	40000000	41000000	9		Chr1	79185566	79189582	490.146		Chr7	40000000	41000000	6422		Chr7	40000000	41000000	2251		Chr7	40000000	41000000	735		Chr7	40000000	41000000	145		Chr1	67674396	67676396	2000		Chr1	67136396	67144396	8000
	Chr7	41000000	42000000	125		Chr7	41000000	42000000	10		Chr1	79370720	79375400	298.31		Chr7	41000000	42000000	7972		Chr7	41000000	42000000	31		Chr7	41000000	42000000	674		Chr7	41000000	42000000	24		Chr1	67695396	67697396	2000		Chr1	67151396	67154396	3000
	Chr7	42000000	43000000	155		Chr7	42000000	43000000	10		Chr1	79466763	79470173	60.5179		Chr7	42000000	43000000	9893		Chr7	42000000	43000000	25		Chr7	42000000	43000000	810		Chr7	42000000	43000000	23		Chr1	67703396	67705396	2000		Chr1	67164396	67167396	3000
	Chr7	43000000	44000000	132		Chr7	43000000	44000000	8		Chr1	79470454	79488929	598.877		Chr7	43000000	44000000	8676		Chr7	43000000	44000000	457		Chr7	43000000	44000000	691		Chr7	43000000	44000000	52		Chr1	67752396	67759396	7000		Chr1	67218396	67222396	4000
	Chr7	44000000	45000000	148		Chr7	44000000	45000000	9		Chr1	79541783	79543991	3.98532		Chr7	44000000	45000000	9507		Chr7	44000000	45000000	80		Chr7	44000000	45000000	656		Chr7	44000000	45000000	29		Chr1	67778396	67781396	3000		Chr1	67283396	67286396	3000
	Chr7	45000000	46000000	154		Chr7	45000000	46000000	7		Chr1	79544018	79548767	132.583		Chr7	45000000	46000000	10509		Chr7	45000000	46000000	56		Chr7	45000000	46000000	773		Chr7	45000000	46000000	73		Chr1	67783396	67788396	5000		Chr1	67290396	67292396	2000
	Chr7	46000000	47000000	146		Chr7	46000000	47000000	8		Chr1	79551040	79555540	477.648		Chr7	46000000	47000000	8144		Chr7	46000000	47000000	554		Chr7	46000000	47000000	576		Chr7	46000000	47000000	517		Chr1	67804396	67807396	3000		Chr1	67304396	67306396	2000
	Chr7	47000000	48000000	123		Chr7	47000000	48000000	10		Chr1	79616330	79617779	0		Chr7	47000000	48000000	5059		Chr7	47000000	48000000	2150		Chr7	47000000	48000000	412		Chr7	47000000	48000000	2008		Chr1	68543396	68553396	10000		Chr1	67353396	67357396	4000
	Chr7	48000000	49000000	138		Chr7	48000000	49000000	10		Chr1	79624647	79626895	505.468		Chr7	48000000	49000000	541		Chr7	48000000	49000000	764		Chr7	48000000	49000000	83		Chr7	48000000	49000000	849		Chr1	68559396	68562396	3000		Chr1	67370396	67373396	3000
	Chr7	49000000	50000000	160		Chr7	49000000	50000000	9		Chr1	79814719	79817308	461.021		Chr7	49000000	50000000	4117		Chr7	49000000	50000000	95		Chr7	49000000	50000000	372		Chr7	49000000	50000000	31		Chr1	68564396	68569396	5000		Chr1	67376396	67379396	3000
	Chr7	50000000	51000000	146		Chr7	50000000	51000000	12		Chr1	79866549	79869355	195.849		Chr7	50000000	51000000	7969		Chr7	50000000	51000000	27		Chr7	50000000	51000000	775		Chr7	50000000	51000000	34		Chr1	68581396	68586396	5000		Chr1	67384396	67388396	4000
	Chr7	51000000	52000000	141		Chr7	51000000	52000000	11		Chr1	79877894	79879939	0		Chr7	51000000	52000000	9595		Chr7	51000000	52000000	107		Chr7	51000000	52000000	684		Chr7	51000000	52000000	169		Chr1	68607396	68611396	4000		Chr1	67395396	67402396	7000
	Chr7	52000000	53000000	129		Chr7	52000000	53000000	5		Chr1	80232632	80236578	15.6058		Chr7	52000000	53000000	3939		Chr7	52000000	53000000	1458		Chr7	52000000	53000000	325		Chr7	52000000	53000000	1546		Chr1	68641396	68655396	14000		Chr1	67412396	67414396	2000
	Chr7	53000000	54000000	131		Chr7	53000000	54000000	6		Chr1	80289271	80291207	7.09306		Chr7	53000000	54000000	4202		Chr7	53000000	54000000	1215		Chr7	53000000	54000000	335		Chr7	53000000	54000000	1385		Chr1	68676396	68678396	2000		Chr1	67603396	67610396	7000
	Chr7	54000000	55000000	126		Chr7	54000000	55000000	3		Chr1	80291635	80297910	421.549		Chr7	54000000	55000000	4174		Chr7	54000000	55000000	105		Chr7	54000000	55000000	468		Chr7	54000000	55000000	68		Chr1	68684396	68686396	2000		Chr1	67642396	67648396	6000
	Chr7	55000000	56000000	130		Chr7	55000000	56000000	6		Chr1	80385312	80397924	0.42666		Chr7	55000000	56000000	4043		Chr7	55000000	56000000	45		Chr7	55000000	56000000	361		Chr7	55000000	56000000	67		Chr1	68701396	68714396	13000		Chr1	67661396	67663396	2000
	Chr7	56000000	57000000	135		Chr7	56000000	57000000	3		Chr1	80537563	80542327	45.5949		Chr7	56000000	57000000	4839		Chr7	56000000	57000000	294		Chr7	56000000	57000000	416		Chr7	56000000	57000000	261		Chr1	68721396	68724396	3000		Chr1	67674396	67676396	2000
	Chr7	57000000	58000000	139		Chr7	57000000	58000000	3		Chr1	80600196	80601356	0.200591		Chr7	57000000	58000000	4844		Chr7	57000000	58000000	2189		Chr7	57000000	58000000	350		Chr7	57000000	58000000	2132		Chr1	68731396	68734396	3000		Chr1	67695396	67697396	2000
	Chr7	58000000	59000000	132		Chr7	58000000	59000000	3		Chr1	80604647	80605780	0		Chr7	58000000	59000000	4972		Chr7	58000000	59000000	1627		Chr7	58000000	59000000	385		Chr7	58000000	59000000	1540		Chr1	68750396	68755396	5000		Chr1	67703396	67705396	2000
	Chr7	59000000	60000000	155		Chr7	59000000	60000000	5		Chr1	80635199	80636420	2.08174		Chr7	59000000	60000000	4464		Chr7	59000000	60000000	27		Chr7	59000000	60000000	329		Chr7	59000000	60000000	24		Chr1	68774396	68776396	2000		Chr1	67718396	67720396	2000
	Chr7	60000000	61000000	130		Chr7	60000000	61000000	5		Chr1	80747271	80754064	54.1261		Chr7	60000000	61000000	4674		Chr7	60000000	61000000	38		Chr7	60000000	61000000	325		Chr7	60000000	61000000	27		Chr1	68800396	68809396	9000		Chr1	67752396	67756396	4000
[truncated: 37,440 more rows]

## Sheet: Figure 4b,4c
Figure 4b original data				Figure 4c original data
[truncated: 838 more rows]

## Sheet: Supp Fig. 2b
	Supplementary Fig. 2b original data
[truncated: 451 more rows]

[truncated: 7 more sheets: Supp Fig. 5, Supp Fig. 9, Supp Fig. 10, Supp Fig. 13b, Supp Fig. 18b, Supp Fig. 19b, Supp Fig. 21]
